# Supplementary material for: Gene expression changes associated with Barrett's esophagus and Barrett's-associated adenocarcinoma cell lines after acid or bile salt exposure
Source: BMC Gastroenterol. 2007 Jun 27;7:24. doi: 10.1186/1471-230X-7-24 (PMC1925102; doi:10.1186/1471-230X-7-24)
Supplement: Additional file 1 — Differentially expressed genes of SEG-1 cells with and without acid treatment. List of differentially expressed genes generated by the supervised analysis of SEG-1 cells with and without acid treatment. Analysis was performed using SAM. [file 1471-230X-7-24-S1.xls]

## Sheet: SAM_analysis of SEG-1
Supplement 1 - List of genes generated by SAM analysis of SEG-1 cells exposed to pH 3.5 for 20 minutes versus no acid exposure.
Clone ID's ae hyperlinked to SOURCE for additional gene information
Input parameters
Data type?								Two class unpaired
Arrays centered?								FALSE
Delta								0.583308
Minimum fold change								3
Test statistic								standard
Are data are log scale?								TRUE
Number of permutations								200
Input percentile for exchangeability factor s0								Automatic choice
Number of neighbors for KNN								10
Seed for Random number generator								1234567
Computed values
Estimate of pi0 (proportion of null genes)								0.00598418
Exchangibility factor s0								1.90212
s0 percentile								99.9786
False Discovery Rate (%)								0.000270288
Positive genes (432)
	Row	Gene Name	Clone ID	Score(d)	Numerator(r)	Denominator(s+s0)	Fold Change	q-value(%)
	937	|| || || AA872709 || || 107655	IMAGE:1323339	1.63526	3.275	2.00274	9.69408	0.000198283
	1572	|| || Full length insert cDNA clone ZA79D12 || AI822047 || || 113078	IMAGE:298775	1.6281	3.425	2.10367	10.6877	0.000198283
	2276	|| HAO2 || Hydroxyacid oxidase 2 (long chain) || AA969532 || 51179 || 119526	IMAGE:1572980	1.62188	3.215	1.98227	9.29986	0.000198283
	3480	|| || Transcribed locus || AA953470 || || 307922	IMAGE:1561989	1.6089	3.385	2.10392	10.4576	0.000198283
	999	|| PFTK1 || PFTAIRE protein kinase 1 || AA653445 || 5218 || 108324	IMAGE:1127893	1.60631	3.20171	1.99321	9.20383	0.000198283
	1568	|| || Transcribed locus || AA548781 || || 113029	IMAGE:986259	1.58521	3.43	2.16375	10.6703	0.000198283
	227	|| HDAC11 || Histone deacetylase 11 || AA628093 || 79885 || 101977	IMAGE:1188706	1.57092	3.285	2.09113	9.72565	0.000198283
	655	|| || || AA528191 || || 105299	IMAGE:986542	1.56175	3.175	2.03298	9.03372	0.000198283
	4154	|| GATM || Glycine amidinotransferase (L-arginine:glycine amidinotransferase) || AI300834 || 2628 || 317184	IMAGE:1900444	1.55939	3.22	2.06491	9.32301	0.000198283
	1565	|| EVA1 || Epithelial V-like antigen 1 || AA768426 || 10205 || 113008	IMAGE:1324446	1.55654	3.165	2.03336	8.9753	0.000198283
	994	|| TUBGCP3 || Tubulin, gamma complex associated protein 3 || AA513690 || 10426 || 108283	IMAGE:964784	1.53495	3.305	2.15317	9.88754	0.000198283
	283	|| || Transcribed locus || AA620632 || || 102390	IMAGE:1048724	1.53159	3.26	2.1285	9.58717	0.000198283
	1250	|| NSF || Ribosomal protein S7 || AA740404 || 4905 || 110393	IMAGE:1324993	1.52505	3.345	2.19336	10.0878	0.000198283
	849	|| || || H27617 || || 106979	IMAGE:162732	1.52283	3.33	2.18672	9.90177	0.000198283
	3580	|| || || N63479 || || 308776	IMAGE:278064	1.52207	3.58	2.35206	11.4714	0.000198283
	1964	|| || || AA568247 || || 116755	IMAGE:1057492	1.51601	3.145	2.07453	8.81352	0.000198283
	1238	|| || || AA746175 || || 110261	IMAGE:1323011	1.51075	3.13	2.07182	8.75435	0.000198283
	2288	|| || Transcribed locus, weakly similar to XP_520532.1 PREDICTED: similar to NOL6 protein [Pan troglodytes] || AA505898 || || 119637	IMAGE:966738	1.51018	3.18	2.10571	9.00467	0.000198283
	2373	|| || Transcribed locus || AA018460 || || 120572	IMAGE:362424	1.50524	3.33	2.21228	10.2302	0.000198283
	1908	|| FAAH || Fatty acid amide hydrolase || AA877618 || 2166 || 116157	IMAGE:1160618	1.50128	3	1.99829	7.98312	0.000198283
	4420	|| || Transcribed locus, moderately similar to XP_508595.1 PREDICTED: similar to Protein tyrosine phosphatase receptor type C-associated protein (PTPRC-associated protein) (CD45-associated protein) (CD45-AP || AI991606 || || 330964	IMAGE:2497556	1.49464	3.115	2.08412	8.71517	0.000198283
	748	|| || || AA745659 || || 106157	IMAGE:1322814	1.49227	3.025	2.02712	8.17041	0.000198283
	1854	|| MICAL-L2 || MICAL-like 2 || AA661722 || 79778 || 115693	IMAGE:1219186	1.49155	3.085	2.06832	8.54024	0.000198283
	242	|| || Transcribed locus || AI261380 || || 102062	IMAGE:2028639	1.49014	3.215	2.15751	9.18581	0.000198283
	1909	|| NAALAD2 || N-acetylated alpha-linked acidic dipeptidase 2 || AA564887 || 10003 || 116201	IMAGE:985072	1.48934	2.93	1.96731	7.6244	0.000198283
	443	|| FLJ12529 || Pre-mRNA cleavage factor I, 59 kDa subunit || AA573632 || 79869 || 103723	IMAGE:916571	1.48415	3.295	2.22012	9.74766	0.000198283
	2080	|| || Hypothetical gene supported by BC042734 || AA620821 || 440384 || 117839	IMAGE:1055543	1.48024	3.085	2.08412	8.46738	0.000198283
	2352	|| HOXB13 || Homeo box B13 || AA635855 || 10481 || 120376	IMAGE:1170268	1.4765	3.205	2.17068	9.11654	0.000198283
	4197	|| AKNA || AT-hook transcription factor || AI266711 || 80709 || 318050	IMAGE:1899718	1.47445	3.115	2.11265	8.75527	0.000198283
	3540	|| GENX-3414 || Genethonin 1 || N50792 || 8987 || 308460	IMAGE:283895	1.47288	3.345	2.27107	9.96588	0.000198283
	2771	|| || Transcribed locus || AA417560 || || 222430	IMAGE:752647	1.47032	3.17	2.15599	8.94044	0.000198283
	858	|| RAB27A || RAB27A, member RAS oncogene family || AA506672 || 5873 || 107021	IMAGE:955521	1.46528	3.04867	2.0806	8.22139	0.000198283
	1082	|| FLJ38819 || Harmonin-interacting ankyrin-repeat containing protein || AA568220 || 257629 || 109011	IMAGE:1057796	1.46086	2.925	2.00224	7.61294	0.000198283
	1618	|| FLJ40172 || Hypothetical protein FLJ40172 || AA609282 || 285051 || 113464	IMAGE:1031548	1.46077	3.095	2.11874	8.46894	0.000198283
	1301	|| || Transcribed locus || H39913 || || 110854	IMAGE:181730	1.45921	3.175	2.17584	8.88014	0.000198283
	71	|| CLDN8 || Claudin 8 || AA769736 || 9073 || 100624	IMAGE:1324230	1.45825	2.99133	2.05132	7.96456	0.000198283
	4179	|| LIMS3 || LIM and senescent cell antigen-like domains 3 || AA936147 || 96626 || 317668	IMAGE:1551288	1.45812	2.95	2.02315	7.7338	0.000198283
	3908	|| D21S2090E || D21S2090E || AI291174 || 266918 || 312530	IMAGE:1881464	1.45707	3.06	2.10011	8.33973	0.000198283
	425	|| || || N66607 || || 103566	IMAGE:278859	1.45564	3.29	2.26017	9.8746	0.000198283
	305	|| || Immunoglobulin heavy chain variable region (VH III family) from IgM rheumatoid factor || AA740786 || || 102577	IMAGE:1325420	1.45531	2.825	1.94117	7.08661	0.000198283
	2038	|| || || AA662117 || || 117443	IMAGE:1187808	1.45248	3.325	2.28919	9.67849	0.000198283
	4250	|| PGC || Progastricsin (pepsinogen C) || AI674972 || 5225 || 319152	IMAGE:2321341	1.44941	3.21	2.21469	9.46431	0.000198283
	2162	|| DCP1B || DCP1 decapping enzyme homolog B (S. cerevisiae) || AA447726 || 196513 || 118502	IMAGE:813813	1.44793	2.925	2.02012	7.58722	0.000198283
	394	|| TSPY1 || Testis specific protein, Y-linked 1 || AA608988 || 7258 || 103287	IMAGE:1030769	1.44781	3.36	2.32075	10.0479	0.000198283
	777	|| || Transcribed locus, strongly similar to XP_531118.1 PREDICTED: hypothetical protein XP_531118 [Pan troglodytes] || AA931221 || || 106400	IMAGE:1554230	1.44525	3.24	2.24182	9.42638	0.000198283
	4345	|| CCR7 || Chemokine (C-C motif) receptor 7 || AI672677 || 1236 || 330447	IMAGE:2345206	1.43915	3.14	2.18185	8.92493	0.000198283
	4104	|| CLCA2 || Chloride channel, calcium activated, family member 2 || AI675394 || 9635 || 316229	IMAGE:2313749	1.43853	2.955	2.05419	7.75632	0.000198283
	2843	|| KCNA5 || Potassium voltage-gated channel, shaker-related subfamily, member 5 || AA975384 || 3741 || 223025	IMAGE:1556044	1.438	2.845	1.97844	7.18959	0.000198283
	4659	|| || Similar to Histone H3.3 || AA668811 || 442170 || 99838	IMAGE:884272	1.43501	2.76	1.92333	6.77396	0.000198283
	4657	|| || Transcribed locus || AA468683 || || 99833	IMAGE:880640	1.42808	3.055	2.13924	8.30089	0.000198283
	1200	|| || Similar to ribosomal protein L22 || R18900 || 402100 || 109978	IMAGE:32515	1.42368	2.98	2.09317	7.95762	0.000198283
	545	|| GRK5 || G protein-coupled receptor kinase 5 || AA476915 || 2869 || 104500	IMAGE:740245	1.42345	3.115	2.18834	8.53272	0.000198283
	2441	|| || || AA777699 || || 1225716	IMAGE:449278	1.42259	2.875	2.02097	7.35379	0.000198283
	1529	|| CLDN10 || Claudin 10 || AA457739 || 9071 || 112736	IMAGE:810761	1.42074	2.82	1.98488	7.06909	0.000198283
	2514	|| || || AA779737 || || 220125	IMAGE:1034491	1.41904	2.82	1.98726	7.07384	0.000198283
	3170	|| ERMAP || Erythroblast membrane-associated protein || N59380 || 114625 || 225696	IMAGE:290081	1.41643	3.065	2.16389	8.29448	0.000198283
	1368	|| MGC11332 || Hypothetical protein MGC11332 || AA434145 || 84804 || 111359	IMAGE:770581	1.41577	3.125	2.20728	8.658	0.000198283
	1174	|| GMDS || GDP-mannose 4,6-dehydratase || AA506344 || 2762 || 109780	IMAGE:968045	1.41363	2.86	2.02315	7.25423	0.000198283
	1108	|| KIAA0318 || RIM binding protein 2 || N93214 || 23504 || 109249	IMAGE:304975	1.41278	2.94	2.081	7.63889	0.000198283
	2142	|| NAALAD2 || N-acetylated alpha-linked acidic dipeptidase 2 || AA542921 || 10003 || 118344	IMAGE:984881	1.41267	3.14	2.22274	8.60358	0.000198283
	436	|| SSPN || Sarcospan (Kras oncogene-associated gene) || AA620859 || 8082 || 103656	IMAGE:1049330	1.4122	2.885	2.04292	7.41657	0.000198283
	1030	|| || || AA481935 || || 108554	IMAGE:756245	1.40948	2.98	2.11425	7.8087	0.000198283
	3723	|| || CDNA FLJ34358 fis, clone FEBRA2013905 || N52937 || || 310085	IMAGE:283686	1.40615	3.335	2.37172	9.6814	0.000198283
	4478	|| SLC10A2 || Solute carrier family 10 (sodium/bile acid cotransporter family), member 2 || AI783618 || 6555 || 331358	IMAGE:2296720	1.40446	3.05	2.17165	8.2596	0.000198283
	4573	|| || || AI820768 || || 99114	IMAGE:159279	1.40248	2.94	2.09628	7.61096	0.000198283
	1045	|| SYCP1 || Synaptonemal complex protein 1 || AA609655 || 6847 || 108689	IMAGE:1031799	1.40154	3.135	2.23682	8.57963	0.000198283
	2078	|| TTC16 || Torsin family 2, member A || AA410617 || 158248 || 117831	IMAGE:723799	1.39907	3.06	2.18716	8.22272	0.000198283
	1835	|| || Transcribed locus || AA609474 || || 115535	IMAGE:1031598	1.39173	3.15	2.26337	8.60905	0.000198283
	816	|| FLJ20753 || Hypothetical protein FLJ20753 || AA398274 || 55036 || 106748	IMAGE:726726	1.39131	3.115	2.2389	8.69816	0.000198283
	1086	|| || Transcribed locus || AA532765 || || 109071	IMAGE:925225	1.38662	3.04	2.19238	8.20883	0.000198283
	401	|| RORC || RAR-related orphan receptor C || AA928869 || 6097 || 103323	IMAGE:1568245	1.38618	2.77	1.99829	6.8296	0.000198283
	4314	|| ACPP || Acid phosphatase, prostate || AI926993 || 55 || 330284	IMAGE:2460509	1.38593	2.855	2.05999	7.27526	0.000198283
	2325	|| || **Transcribed locus, strongly similar to XP_518709.1 PREDICTED: similar to RWD domain containing protein 1 (CGI-24) (PTD013) [Pan troglodytes] || AA487499 || || 120004	IMAGE:839027	1.38451	2.81	2.02959	6.98765	0.000198283
	1877	|| FBXW8 || F-box and WD-40 domain protein 8 || AI820706 || 26259 || 115861	IMAGE:154955	1.38264	3.035	2.19508	8.10046	0.000198283
	3273	|| || Transcribed locus || AA682779 || || 226585	1293191	1.38062	2.96225	2.14559	7.8175	0.000198283
	639	|| || || AA568399 || || 105205	IMAGE:913911	1.37914	2.905	2.10638	7.43572	0.000198283
	4064	|| || || AI261813 || || 315469	IMAGE:1868591	1.37812	3.17	2.30024	8.788	0.000198283
	2359	|| || || AI005051 || || 120416	IMAGE:1635181	1.37736	2.79	2.02561	6.92759	0.000198283
	3974	|| NESG1 || Coiled-coil domain containing 19 || AI245615 || 25790 || 313786	IMAGE:1870550	1.37702	2.915	2.11688	7.61861	0.000198283
	768	|| || Transcribed locus || AA587807 || || 106323	IMAGE:985581	1.37669	2.98	2.16461	7.78482	0.000198283
	1705	|| || Transcribed locus || AA910921 || || 114238	IMAGE:1520995	1.37192	2.99	2.17943	8.03651	0.000198283
	3337	|| TMPRSS2 || Transmembrane protease, serine 2 || AI673506 || 7113 || 228990	IMAGE:2351095	1.37044	2.87	2.09421	7.32485	0.000198283
	262	|| || || AA523852 || || 102182	IMAGE:936410	1.36791	3.095	2.26257	8.36785	0.000198283
	4262	|| LPIN3 || Lipin 3 || AI208765 || 64900 || 319357	IMAGE:1837448	1.36763	2.76	2.01809	6.79513	0.000198283
	4534	|| || || AI053977 || || 98752	IMAGE:1861359	1.36368	2.71	1.98726	6.55454	0.000198283
	3491	|| SLC22A6 || Solute carrier family 22 (organic anion transporter), member 6 || AI017670 || 9356 || 308057	IMAGE:1635951	1.35687	2.965	2.18518	7.93163	0.000198283
	4175	|| HKR2 || GLI-Kruppel family member HKR2 || AA936133 || 342945 || 317583	IMAGE:1551278	1.35683	3.275	2.41371	9.25769	0.000198283
	2347	|| STXBP6 || Syntaxin binding protein 6 (amisyn) || AA688233 || 29091 || 120257	IMAGE:1220457	1.35593	3.025	2.23094	7.94234	0.000198283
	4364	|| TRH || Thyrotropin-releasing hormone || AI797041 || 7200 || 330573	IMAGE:2342205	1.35039	3.075	2.27712	8.34843	0.000198283
	196	|| || || AA429215 || || 101658	IMAGE:757034	1.34997	2.82	2.08893	7.01122	0.000198283
	4103	|| || || AI203272 || || 316217	IMAGE:1941787	1.34574	3.055	2.27012	8.23493	0.000198283
	1956	|| SPIB || Spi-B transcription factor (Spi-1/PU.1 related) || N71628 || 6689 || 116709	IMAGE:295093	1.34279	3.255	2.42406	8.9628	0.000198283
	2031	|| FLJ38736 || **WD repeat domain 72 || AA923056 || 256764 || 117401	IMAGE:1520465	1.34176	2.8385	2.1155	7.10918	0.000198283
	448	|| DTX1 || Deltex homolog 1 (Drosophila) || T97553 || 1840 || 103737	IMAGE:121633	1.33821	2.865	2.14092	7.36282	0.000198283
	219	|| BCAP29 || **B-cell receptor-associated protein 29 || AA394241 || 55973 || 101851	IMAGE:725970	1.33533	2.92	2.18672	7.4523	0.000198283
	4406	|| HIST1H2BD || Histone 1, H2bd || AI972946 || 3017 || 330845	IMAGE:2490659	1.33298	2.78	2.08556	6.82326	0.000198283
	1633	|| || || AA420876 || || 113629	IMAGE:745690	1.32909	2.94	2.21204	7.51121	0.000198283
	1213	|| || Transcribed locus || T99071 || || 110066	IMAGE:122796	1.32707	2.945	2.21917	7.7458	0.000198283
	687	|| IGHG3 || Immunoglobulin heavy constant mu || N92646 || 3502 || 105637	IMAGE:289337	1.32694	2.73	2.05736	6.66789	0.000198283
	711	|| BRD2 || Bromodomain containing 2 || AA568915 || 6046 || 105841	IMAGE:1060978	1.32431	2.965	2.2389	7.83922	0.000198283
	695	|| PLEKHA5 || Pleckstrin homology domain containing, family A member 5 || AI016716 || 54477 || 105698	IMAGE:1636232	1.32203	2.72814	2.0636	6.66605	0.000198283
	3229	|| ATP5E || ATP synthase, H+ transporting, mitochondrial F1 complex, epsilon subunit || AA700688 || 514 || 226249	IMAGE:434968	1.31943	2.655	2.01223	6.29495	0.000198283
	997	|| || Transcribed locus || AA989075 || || 108309	IMAGE:1602936	1.31889	2.795	2.1192	6.95806	0.000198283
	1950	|| || || AA411391 || || 116683	IMAGE:754626	1.3174	3.01	2.28481	7.82934	0.000198283
	290	|| || || AA687438 || || 102450	IMAGE:1187853	1.31705	2.94	2.23227	7.47782	0.000198283
	3368	|| NTNG1 || Netrin G1 || AA001497 || 22854 || 306933	IMAGE:361966	1.31402	2.915	2.21838	7.50637	0.000198283
	154	|| || || T64880 || || 101164	IMAGE:66718	1.30988	2.695	2.05744	6.49058	0.000198283
	2506	|| C6orf32 || Chromosome 6 open reading frame 32 || AI438958 || 9750 || 191208	IMAGE:2073299	1.30751	2.575	1.96939	5.95803	0.000198283
	2243	|| || Transcribed locus, weakly similar to XP_517655.1 PREDICTED: similar to KIAA0825 protein [Pan troglodytes] || R63530 || || 119228	IMAGE:138745	1.30709	2.685	2.05419	6.39717	0.000198283
	2062	|| BHLHB2 || Basic helix-loop-helix domain containing, class B, 2 || T62084 || 8553 || 117702	IMAGE:85682	1.30611	2.61	1.99829	6.09742	0.000198283
	1163	|| BCL2A1 || BCL2-related protein A1 || AA459263 || 597 || 109700	IMAGE:814478	1.30065	2.57	1.97594	5.93382	0.000198283
	123	|| LOC493869 || **Similar to RIKEN cDNA 2310016C16 || AA284107 || 493869 || 100963	IMAGE:324148	1.29994	2.62	2.01548	6.14986	0.000198283
	3065	|| COMMD6 || COMM domain containing 6 || N59881 || 170622 || 224851	IMAGE:289652	1.29988	2.79	2.14635	6.84785	0.000198283
	3960	|| || || AI276882 || || 313507	IMAGE:1892091	1.29735	2.665	2.05419	6.36257	0.000198283
	3010	|| DIXDC1 || DIX domain containing 1 || AA633772 || 85458 || 224439	IMAGE:857696	1.29695	2.655	2.04712	6.26679	0.000198283
	51	|| FABP5 || **Fatty acid binding protein 5 (psoriasis-associated) || T60075 || 2171 || 100421	IMAGE:81331	1.29532	2.545	1.96477	5.8331	0.000198283
	1995	|| MGC35338 || Hypothetical protein MGC35338 || AA506436 || 130619 || 117038	IMAGE:968121	1.29444	2.735	2.11289	6.70818	0.000198283
	1110	|| ERBB4 || V-erb-a erythroblastic leukemia viral oncogene homolog 4 (avian) || AA121031 || 2066 || 109266	IMAGE:564952	1.29293	2.625	2.03028	6.18719	0.000198283
	233	|| C11orf9 || Chromosome 11 open reading frame 9 || AA662915 || 745 || 102018	IMAGE:1218131	1.29239	2.885	2.23231	7.30349	0.000198283
	1153	|| ARHGAP26 || Rho GTPase activating protein 26 || AA878224 || 23092 || 109624	IMAGE:1416095	1.29105	2.655	2.05647	6.32173	0.000198283
	513	|| || Transcribed locus || AA523428 || || 104307	IMAGE:936292	1.2883	2.665	2.06863	6.33692	0.000198283
	1075	|| SLC39A2 || Solute carrier family 39 (zinc transporter), member 2 || AA149203 || 29986 || 108944	IMAGE:504596	1.28755	2.665	2.06982	6.36798	0.000198283
	1136	|| ATE1 || Arginyltransferase 1 || AA580048 || 11101 || 109495	IMAGE:1056888	1.28655	2.555	1.98593	5.86853	0.000198283
	3877	|| GJB3 || Gap junction protein, beta 3, 31kDa (connexin 31) || AI225111 || 2707 || 311988	IMAGE:1858230	1.2857	2.74	2.13114	6.65518	0.000198283
	631	|| || || AA224749 || || 105155	IMAGE:1007914	1.28503	2.62525	2.04295	6.19864	0.000198283
	1392	|| || Transcribed locus || AA876080 || || 111621	IMAGE:1161850	1.28501	2.785	2.16731	6.89546	0.000198283
	3981	|| || Transcribed locus || AI288192 || || 313894	IMAGE:1879608	1.28355	2.775	2.16197	6.90014	0.000198283
	3753	|| STK17A || Serine/threonine kinase 17a (apoptosis-inducing) || AI017965 || 9263 || 310363	IMAGE:1627782	1.28211	2.78	2.16829	6.80386	0.000198283
	1693	|| C1QA || Complement component 1, q subcomponent, alpha polypeptide || AI074177 || 712 || 114131	IMAGE:1637203	1.2804	2.55	1.99156	5.8496	0.000198283
	1355	|| NPL4 || Nuclear protein localization 4 || AA579598 || 55666 || 111210	IMAGE:1073719	1.27997	2.85	2.22662	7.14078	0.000198283
	4408	|| || || AW055017 || || 330861	IMAGE:2556589	1.27848	2.985	2.33481	7.6723	0.000198283
	312	|| FGF5 || Fibroblast growth factor 5 || W46575 || 2250 || 102620	IMAGE:324111	1.27775	2.64	2.06613	6.24364	0.000198283
	2500	|| MS4A1 || Membrane-spanning 4-domains, subfamily A, member 1 || AA279627 || 931 || 187442	IMAGE:704407	1.27483	2.96235	2.32372	7.52809	0.000198283
	288	|| PFDN4 || Prefoldin 4 || AA250726 || 5203 || 102434	IMAGE:669435	1.27478	2.78	2.18077	6.74889	0.000198283
	2451	|| CRADD || CASP2 and RIPK1 domain containing adaptor with death domain || AA285065 || 8738 || 161735	IMAGE:700353	1.27344	2.75	2.15951	6.67114	0.000198283
	270	|| || CDNA FLJ36837 fis, clone ASTRO2011422 || AA503815 || || 102230	IMAGE:900896	1.27305	2.8	2.19944	7.07897	0.000198283
	1373	|| || Transcribed locus, weakly similar to XP_511938.1 PREDICTED: hypothetical protein XP_511938 [Pan troglodytes] || AA563615 || || 111398	IMAGE:937943	1.27203	2.69125	2.11572	6.41923	0.000198283
	1331	|| || Similar to mFLJ00251 protein || AA291601 || 387750 || 111030	IMAGE:724620	1.27156	2.84	2.23348	6.97839	0.000198283
	3260	|| || CDNA clone IMAGE:5259272 || N59808 || || 226482	IMAGE:288959	1.2712	2.66	2.09251	6.36927	0.000198283
	4612	|| || Homo sapiens, clone IMAGE:4469683, mRNA || H96668 || || 99460	IMAGE:251876	1.27083	2.755	2.16787	6.73543	0.000198283
	332	|| CUBN || Cubilin (intrinsic factor-cobalamin receptor) || AA931843 || 8029 || 102769	IMAGE:1553764	1.2699	2.715	2.13797	6.60432	0.000198283
	316	|| C21orf106 || Chromosome 21 open reading frame 106 || AA872222 || 23181 || 102635	IMAGE:1472436	1.2689	2.69	2.11995	6.38401	0.000198283
	3634	|| MTSS1 || Metastasis suppressor 1 || N31574 || 9788 || 309265	IMAGE:271700	1.2685	2.7	2.1285	6.503	0.000198283
	4288	|| LRRK2 || Leucine-rich repeat kinase 2 || AI302471 || 120892 || 319867	IMAGE:1900873	1.26533	3.0725	2.42822	8.83451	0.000198283
	3916	|| UNQ6975 || NGNL6975 || AI283105 || 400952 || 312673	IMAGE:1892310	1.25732	2.725	2.16731	6.60864	0.000198283
	2922	|| PDCD8 || Programmed cell death 8 (apoptosis-inducing factor) || AA496348 || 9131 || 223763	IMAGE:755274	1.25622	2.54725	2.02772	5.82353	0.000198283
	2844	|| PRICKLE2 || Prickle-like 2 (Drosophila) || AA884664 || 166336 || 223031	IMAGE:1468647	1.25552	2.47	1.96731	5.54603	0.000198283
	1659	|| HOXB3 || Homeo box B3 || AI822042 || 3213 || 113881	IMAGE:298189	1.25487	2.685	2.13966	6.4437	0.000198283
	306	|| || CDNA FLJ12815 fis, clone NT2RP2002546 || AA284237 || || 102582	IMAGE:325057	1.25404	2.85	2.27266	6.97989	0.000198283
	2486	|| || Transcribed locus || AA504626 || || 185589	IMAGE:825608	1.25254	2.955	2.3592	7.56765	0.000198283
	584	|| SPINK2 || Serine peptidase inhibitor, Kazal type 2 (acrosin-trypsin inhibitor) || AA625888 || 6691 || 104776	IMAGE:744940	1.25215	2.75	2.19623	6.84095	0.000198283
	1145	|| CMRF35 || CD300C antigen || AI820764 || 10871 || 109551	IMAGE:156937	1.25151	2.79	2.2293	6.87851	0.000198283
	1663	|| LTF || **Lactotransferrin || AA156736 || 4057 || 113894	IMAGE:502383	1.25121	2.735	2.18589	6.77093	0.000198283
	3568	|| || Transcribed locus, weakly similar to XP_518535.1 PREDICTED: similar to dJ108C2.1.4 (MCM3 minichromosome maintenance deficient 3 (S. cerevisiae), variant 4) [Pan troglodytes] || AI025974 || || 308689	IMAGE:1646649	1.24993	3.03	2.42413	7.74262	0.000198283
	3872	|| KIAA0961 || Zinc finger protein KIAA0961 || AI478660 || 22835 || 311909	IMAGE:2161986	1.24909	2.545	2.03749	5.81076	0.000198283
	3857	|| || || AI350489 || || 311725	IMAGE:1947890	1.24762	2.7	2.16413	6.50952	0.000198283
	751	|| C9orf52 || Chromosome 9 open reading frame 52 || AA485425 || 158219 || 106164	IMAGE:811040	1.2475	2.84	2.27655	7.2492	0.000198283
	1498	|| IL23A || Interleukin 23, alpha subunit p19 || AA418747 || 51561 || 112528	IMAGE:768018	1.24662	2.595	2.08163	6.00002	0.000198283
	4214	|| BID || BH3 interacting domain death agonist || AA936138 || 637 || 318459	IMAGE:1551267	1.24593	2.465	1.97844	5.51779	0.000198283
	2023	|| AMY2A || Amylase, alpha 2A; pancreatic || AA844818 || 279 || 117330	IMAGE:1412238	1.24424	2.695	2.16598	6.57778	0.000198283
	1577	|| DKFZP434P1750 || TBC1 domain family, member 10B || AA635727 || 26000 || 113116	IMAGE:1170121	1.2442	2.515	2.02139	5.70806	0.000198283
	83	|| C21orf51 || Chromosome 21 open reading frame 51 || AI253185 || 54065 || 100709	IMAGE:2029229	1.24338	2.79	2.24388	6.77294	0.000198283
	477	|| LOC90925 || Hypothetical protein LOC90925 || AA505044 || 90925 || 103943	IMAGE:825648	1.24291	2.88	2.31715	7.2236	0.000198283
	1388	|| || Hypothetical LOC389440 || W37337 || 389440 || 111536	IMAGE:321837	1.24203	2.605	2.09737	6.07391	0.000198283
	115	|| || Transcribed locus || AA999790 || || 100908	IMAGE:1606916	1.23691	2.66	2.15051	6.30449	0.000198283
	4342	|| NAALAD2 || N-acetylated alpha-linked acidic dipeptidase 2 || AI688133 || 10003 || 330438	IMAGE:2302799	1.2311	2.76	2.2419	6.85017	0.000198283
	9	|| || Transcribed locus || N78909 || || 100071	IMAGE:300038	1.23081	2.655	2.15712	6.35323	0.000198283
	565	|| NME5 || Non-metastatic cells 5, protein expressed in (nucleoside-diphosphate kinase) || AA453579 || 8382 || 104663	IMAGE:795208	1.22932	2.735	2.2248	6.50964	0.000198283
	822	|| || Hypothetical LOC400201 || AA612992 || 400201 || 106796	IMAGE:1146230	1.229	2.665	2.16843	6.36219	0.000198283
	4655	|| || Transcribed locus || AI004164 || || 99828	IMAGE:1631795	1.22821	2.58	2.10061	5.98742	0.000198283
	2068	|| PIB5PA || Phosphatidylinositol (4,5) bisphosphate 5-phosphatase, A || AA772066 || 27124 || 117734	1359579	1.22721	2.51	2.0453	5.7218	0.000198283
	1736	|| RTDR1 || Rhabdoid tumor deletion region gene 1 || AA398281 || 27156 || 114480	IMAGE:726721	1.22712	2.69	2.19212	6.45945	0.000198283
	828	|| || Similar to mFLJ00251 protein || AA496312 || 387750 || 106842	IMAGE:754989	1.22662	2.72	2.21747	6.43508	0.000198283
	989	|| || || AI822045 || || 108192	IMAGE:298385	1.22637	2.68	2.18531	6.39633	0.000198283
	4580	|| TERF1 || Telomeric repeat binding factor (NIMA-interacting) 1 || AA151294 || 7013 || 99174	IMAGE:505005	1.22635	2.35	1.91626	5.09824	0.000198283
	1245	|| TMEM27 || Transmembrane protein 27 || AA999850 || 57393 || 110352	IMAGE:1636365	1.22576	2.505	2.04363	5.66456	0.000198283
	4275	|| || || AI352188 || || 319691	IMAGE:1940511	1.2244	2.71	2.21332	6.44169	0.000198283
	4433	|| || || AI151385 || || 331046	IMAGE:1716286	1.22347	2.66	2.17415	6.28601	0.000198283
	1393	|| || Full length insert cDNA clone ZD73D05 || W74123 || || 111629	IMAGE:346281	1.22174	2.69	2.20178	6.53991	0.000198283
	381	|| HFE || Hemochromatosis || AA876054 || 3077 || 103206	IMAGE:1161797	1.22141	2.76	2.25968	6.62013	0.000198283
	3402	|| FCMD || Fukuyama type congenital muscular dystrophy (fukutin) || AI290848 || 2218 || 307191	IMAGE:1881230	1.22076	2.715	2.22403	6.40955	0.000198283
	3288	|| DRCTNNB1A || Down-regulated by Ctnnb1, a || AA863470 || 84668 || 226685	IMAGE:1469379	1.22042	2.65	2.17138	6.22695	0.000198283
	4050	|| || Transcribed locus || AI147112 || || 315159	IMAGE:1509681	1.21886	2.54	2.08391	5.83683	0.000198283
	1948	|| || Transcribed locus || AA581248 || || 116659	IMAGE:802570	1.21788	2.73	2.2416	6.46432	0.000198283
	107	|| GGTLA1 || Gamma-glutamyltransferase-like activity 1 || AA150687 || 2687 || 100844	IMAGE:504774	1.21485	2.48	2.0414	5.55974	0.000198283
	416	|| TRIM15 || Tripartite motif-containing 15 || AA576913 || 89870 || 103468	IMAGE:1073881	1.21339	2.67	2.20045	6.48567	0.000198283
	1858	|| TINAG || Tubulointerstitial nephritis antigen || AI253174 || 27283 || 115720	IMAGE:2029216	1.21195	2.545	2.09992	5.88249	0.000198283
	2777	|| || Transcribed locus, strongly similar to XP_499156.1 PREDICTED: hypothetical protein XP_499156 [Homo sapiens] || AA626249 || || 222509	IMAGE:745531	1.20769	2.43286	2.01447	5.41464	0.000198283
	462	|| SEPT11 || Septin 11 || AA496944 || 55752 || 103805	IMAGE:897527	1.20593	2.33	1.93212	5.02697	0.000198283
	3837	|| KCNAB2 || Potassium voltage-gated channel, shaker-related subfamily, beta member 2 || AI654215 || 8514 || 311455	IMAGE:2306635	1.20517	3.095	2.56809	7.90032	0.000198283
	2531	|| C1orf24 || Chromosome 1 open reading frame 24 || AA774649 || 116496 || 220258	IMAGE:399331	1.20498	2.565	2.12867	5.86557	0.000198283
	3326	|| C7orf30 || Chromosome 7 open reading frame 30 || AI004316 || 115416 || 227032	IMAGE:1631853	1.20441	2.4	1.99267	5.2679	0.000198283
	109	|| C6orf107 || Chromosome 6 open reading frame 107 || AA594132 || 54887 || 100868	IMAGE:1074766	1.20357	2.65	2.20178	6.19339	0.000198283
	3780	|| GPR133 || G protein-coupled receptor 133 || AI014683 || 283383 || 310579	IMAGE:1639261	1.20282	2.71307	2.25559	6.6436	0.000198283
	1205	|| MERTK || C-mer proto-oncogene tyrosine kinase || AA436564 || 10461 || 110016	IMAGE:753069	1.20244	2.445	2.03336	5.46361	0.000198283
	4170	|| MAD1L1 || MAD1 mitotic arrest deficient-like 1 (yeast) || AA916543 || 8379 || 317475	IMAGE:1527036	1.20107	2.52843	2.10515	5.81238	0.000198283
	4231	|| PFKP || Phosphofructokinase, platelet || AI340203 || 5214 || 318837	IMAGE:1914747	1.20104	2.54	2.11484	5.85892	0.000198283
	1267	|| || Hypothetical LOC401367 || AA455041 || 402537 || 110522	IMAGE:812242	1.20075	2.61563	2.17833	6.03667	0.000198283
	1810	|| SNX14 || Sorting nexin 14 || N63097 || 57231 || 115263	IMAGE:284792	1.19992	2.425	2.02097	5.35732	0.000198283
	4131	|| TINAG || Tubulointerstitial nephritis antigen || AI241258 || 27283 || 316781	IMAGE:1869112	1.19747	2.575	2.15036	5.92685	0.000198283
	2835	|| WBP1 || WW domain binding protein 1 || AA968514 || 23559 || 222995	IMAGE:1575008	1.19741	2.53693	2.11868	5.84968	0.000198283
	3934	|| LOC152742 || Hypothetical protein LOC152742 || AI075949 || 152742 || 313062	IMAGE:1566137	1.19718	2.355	1.96712	5.12114	0.000198283
	4073	|| PTPN6 || Protein tyrosine phosphatase, non-receptor type 6 || AI652285 || 5777 || 315637	IMAGE:2307001	1.1966	2.64	2.20626	6.15459	0.000198283
	2284	|| || || R78565 || || 119610	IMAGE:144856	1.19643	2.81	2.34866	6.89055	0.000198283
	4568	|| ARHGAP26 || Rho GTPase activating protein 26 || AA989007 || 23092 || 99080	IMAGE:1602336	1.19621	2.535	2.1192	5.73907	0.000198283
	1699	|| FLJ39630 || Family with sequence similarity 77, member D || AI003513 || 286183 || 114195	IMAGE:1699107	1.19546	2.72	2.27528	6.51587	0.000198283
	2761	|| F2R || Coagulation factor II (thrombin) receptor || N20406 || 2149 || 222380	IMAGE:264692	1.19254	2.655	2.22635	6.43048	0.000198283
	4333	|| CACNA2D2 || Calcium channel, voltage-dependent, alpha 2/delta subunit 2 || AW007700 || 9254 || 330394	IMAGE:2506265	1.19158	2.635	2.21135	6.11357	0.000198283
	609	|| MGC3036 || Hypothetical protein MGC3036 || AA468776 || 65999 || 104969	IMAGE:880747	1.19114	2.635	2.21216	6.35567	0.000198283
	4024	|| || Transcribed locus || AI275070 || || 314692	IMAGE:1877174	1.19113	2.28743	1.92039	4.88152	0.000198283
	3940	|| KCNQ3 || Potassium voltage-gated channel, KQT-like subfamily, member 3 || AI093325 || 3786 || 313149	IMAGE:1695088	1.19107	2.825	2.37182	6.75521	0.000198283
	2063	|| IRX2 || Iroquois homeobox protein 2 || H88050 || 153572 || 117711	IMAGE:252830	1.19097	2.53156	2.12562	5.8514	0.000198283
	2072	|| RNF139 || Ring finger protein 139 || AA455970 || 11236 || 117791	IMAGE:812050	1.1897	2.385	2.00471	5.22435	0.000198283
	4666	|| NTN1 || Netrin 1 || AA972545 || 9423 || 99870	IMAGE:1572704	1.18968	2.545	2.13924	5.78574	0.000198283
	1235	|| MAN1A2 || Mannosidase, alpha, class 1A, member 2 || AA834497 || 10905 || 110228	IMAGE:1421749	1.18873	2.45	2.06102	5.48621	0.000198283
	3713	|| TRIM50A || DKFZp434A0131 protein || AA486077 || 135892 || 309953	IMAGE:840763	1.1871	2.365	1.99226	5.15539	0.000198283
	2686	|| LEPR || Leptin receptor || AA706034 || 3953 || 221705	IMAGE:379794	1.187	2.495	2.10193	5.6132	0.000198283
	38	|| KIAA0226 || KIAA0226 || N72045 || 9711 || 100317	IMAGE:244146	1.1865	2.45	2.06491	5.4319	0.000198283
	2364	|| || || AA483639 || || 120470	IMAGE:899865	1.18488	2.48	2.09304	5.57897	0.000198283
	4515	|| SNX13 || Sorting nexin 13 || N73949 || 23161 || 98523	IMAGE:298281	1.18464	2.37	2.00061	5.17748	0.000198283
	4130	|| || || AI278485 || || 316776	IMAGE:1892599	1.1835	2.58	2.17997	6.03389	0.000198283
	2800	|| MAMDC2 || MAM domain containing 2 || AI003621 || 256691 || 222737	IMAGE:391974	1.18329	2.725	2.3029	6.57185	0.000198283
	788	|| ZFHX4 || Zinc finger homeodomain 4 || N45083 || 79776 || 106503	IMAGE:243700	1.18297	2.365	1.9992	5.14087	0.000198283
	3564	|| FLJ31842 || Transmembrane protein 56 || AA961117 || 148534 || 308666	IMAGE:1575504	1.18265	2.92194	2.47067	7.71884	0.000198283
	4665	|| MGC26733 || Hypothetical protein MGC26733 || AA609861 || 200403 || 99866	IMAGE:1031027	1.18212	2.76	2.33478	6.6595	0.000198283
	3256	|| RASSF2 || Ras association (RalGDS/AF-6) domain family 2 || AI015986 || 9770 || 226456	IMAGE:1635596	1.18151	2.295	1.94243	4.90657	0.000198283
	4004	|| || Transcribed locus || AI266439 || || 314378	IMAGE:1899773	1.18133	2.535	2.14589	5.74421	0.000198283
	1992	|| MYH11 || Myosin, heavy polypeptide 11, smooth muscle || AA662473 || 4629 || 117023	IMAGE:1218119	1.18066	2.53563	2.14764	5.77713	0.000198283
	3017	|| || Full-length cDNA clone CS0DC029YI23 of Neuroblastoma Cot 25-normalized of Homo sapiens (human) || AA099389 || || 224475	IMAGE:489644	1.17966	2.57361	2.18166	5.99907	0.000198283
	289	|| LPL || Lipoprotein lipase || AA976046 || 4023 || 102449	IMAGE:1558394	1.17875	2.36	2.00212	5.13025	0.000198283
	395	|| GNG5 || Guanine nucleotide binding protein (G protein), gamma 5 || H72086 || 2787 || 103290	IMAGE:213577	1.17838	2.49	2.11307	5.64514	0.000198283
	3858	|| || || AI265991 || || 311733	IMAGE:1891788	1.17832	2.5	2.12166	5.68944	0.000198283
	336	|| CHRFAM7A || CHRNA7 (cholinergic receptor, nicotinic, alpha polypeptide 7, exons 5-10) and FAM7A (family with sequence similarity 7A, exons A-E) fusion || AA592927 || 89832 || 102812	IMAGE:1076533	1.17822	2.67	2.26612	6.21671	0.000198283
	1539	|| DIP13B || DIP13 beta || R77239 || 55198 || 112847	IMAGE:144808	1.1767	2.565	2.17983	5.82131	0.000198283
	4380	|| GLP1R || Glucagon-like peptide 1 receptor || AI911512 || 2740 || 330638	IMAGE:2284686	1.17547	2.58	2.19486	6.09826	0.000198283
	661	|| || || H23037 || || 105375	IMAGE:51951	1.17486	2.505	2.13217	5.74875	0.000198283
	948	|| || Transcribed locus || AA879017 || || 107761	IMAGE:1253573	1.17482	2.345	1.99606	5.08747	0.000198283
	3530	|| || || N59220 || || 308365	IMAGE:288743	1.17445	2.51	2.13717	5.73557	0.000198283
	3052	|| MAGI-3 || Membrane associated guanylate kinase, WW and PDZ domain containing 3 || AA026770 || 260425 || 224758	IMAGE:366525	1.17434	2.26	1.92448	4.78957	0.000198283
	2833	|| SAMHD1 || SAM domain and HD domain 1 || W80464 || 25939 || 222985	IMAGE:347184	1.17389	2.27	1.93374	4.82416	0.000198283
	1911	|| || || AI261694 || || 116260	IMAGE:2028976	1.17295	2.695	2.29762	6.24078	0.000198283
	4640	|| || Similar to KIAA0160 gene product is novel || R92347 || 440423 || 99711	IMAGE:196125	1.16989	2.45	2.09421	5.45357	0.000198283
	1514	|| || Transcribed locus || N62460 || || 112610	IMAGE:292222	1.16921	2.285	1.95432	4.8763	0.000198283
	1855	|| || Transcribed locus || R25152 || || 115704	IMAGE:131877	1.16894	2.54644	2.17843	5.93741	0.000198283
	3775	|| KIAA2026 || KIAA2026 || R32818 || 158358 || 310551	IMAGE:135182	1.16584	2.3	1.97283	4.9189	0.000198283
	1166	|| || Hypothetical LOC400781 || AA878703 || 400781 || 109722	IMAGE:1493018	1.16541	2.53	2.17091	5.78096	0.000198283
	2868	|| FLJ31300 || Urocanase domain containing 1 || AA679423 || 131669 || 223284	IMAGE:432212	1.16412	2.415	2.07453	5.36489	0.000198283
	3183	|| BRIP1 || BRCA1 interacting protein C-terminal helicase 1 || AA236015 || 83990 || 225842	IMAGE:684277	1.16246	2.475	2.12911	5.49393	0.000198283
	1009	|| C20orf13 || **Chromosome 20 open reading frame 13 || AA659815 || 55617 || 108418	IMAGE:1219044	1.1604	2.425	2.0898	5.36518	0.000198283
	3818	|| C10orf58 || Chromosome 10 open reading frame 58 || AI339215 || 84293 || 311092	IMAGE:1946834	1.16039	2.2738	1.95951	4.83885	0.000198283
	3478	|| || || AA974989 || || 307911	IMAGE:1560949	1.1593	2.47	2.13059	5.49293	0.000198283
	2718	|| FPGT || Fucose-1-phosphate guanylyltransferase || AA707390 || 8790 || 222015	IMAGE:451519	1.15922	2.47125	2.13182	5.48129	0.000198283
	800	|| IL1RAP || Interleukin 1 receptor accessory protein || R35902 || 3556 || 106605	IMAGE:137063	1.15918	2.24329	1.93523	4.73492	0.000198283
	1211	|| MYO5B || Myosin VB || AA460302 || 4645 || 110041	IMAGE:795754	1.15876	2.3	1.98488	4.92978	0.000198283
	3629	|| || Transcribed locus || AA994419 || || 309212	IMAGE:1631895	1.15792	2.53	2.18496	5.77572	0.000198283
	934	|| MGC23985 || Similar to AVLV472 || AA436232 || 389336 || 107629	IMAGE:754525	1.15635	2.44	2.11008	5.45925	0.000198283
	156	|| LOC283824 || Hypothetical protein LOC283824 || AA973634 || 283824 || 101183	IMAGE:1569397	1.15608	2.675	2.31385	6.55777	0.000198283
	2472	|| C15orf25 || Chromosome 15 open reading frame 25 || AA278755 || 55142 || 184883	IMAGE:703569	1.15573	2.24	1.93817	4.7234	0.000198283
	2956	|| || Transcribed locus || AA706664 || || 224083	1240062	1.15506	2.29543	1.98728	4.90069	0.000198283
	1299	|| IL17D || Interleukin 17D || N92873 || 53342 || 110849	IMAGE:309039	1.15425	2.22	1.92333	4.65893	0.000198283
	201	|| ACYP2 || Acylphosphatase 2, muscle type || N49204 || 98 || 101713	IMAGE:280252	1.1542	2.335	2.02305	5.03653	0.000198283
	3717	|| ZNF274 || Zinc finger protein 274 || AI085519 || 10782 || 310007	IMAGE:1750920	1.15328	2.265	1.96396	4.81044	0.000198283
	1933	|| LMAN1 || Lectin, mannose-binding, 1 || AA022557 || 3998 || 116504	IMAGE:364506	1.15275	2.32	2.01257	4.97896	0.000198283
	1350	|| FUT4 || Fucosyltransferase 4 (alpha (1,3) fucosyltransferase, myeloid-specific) || AA029661 || 2526 || 111171	IMAGE:366778	1.15176	2.665	2.31385	6.51247	0.000198283
	2371	|| C18orf1 || Chromosome 18 open reading frame 1 || N48737 || 753 || 120563	IMAGE:277463	1.15137	2.615	2.2712	6.19029	0.000198283
	2568	|| MRPS36 || Mitochondrial ribosomal protein S36 || AA780181 || 92259 || 220635	IMAGE:1034724	1.15056	2.38	2.06855	5.19104	0.000198283
	4261	|| ADAM12 || ADAM metallopeptidase domain 12 (meltrin alpha) || R33104 || 8038 || 319342	IMAGE:135802	1.14788	2.43667	2.12275	5.4766	0.000198283
	2187	|| TCTE3 || T-complex-associated-testis-expressed 3 || R36112 || 6991 || 118731	IMAGE:136862	1.14724	2.44	2.12684	5.39832	0.000198283
	4034	|| IL1RAP || Interleukin 1 receptor accessory protein || T85756 || 3556 || 314847	IMAGE:112636	1.14508	2.56	2.23566	5.75832	0.000198283
	4428	|| L1CAM || L1 cell adhesion molecule || AI671234 || 3897 || 331014	IMAGE:2305693	1.14484	2.2376	1.95452	4.71923	0.000198283
	1503	|| COPE || Coatomer protein complex, subunit epsilon || AA865234 || 11316 || 112558	IMAGE:1455249	1.14455	2.425	2.11874	5.41822	0.000198283
	3020	|| || Transcribed locus || AA904797 || || 224520	IMAGE:1504101	1.14344	2.365	2.06832	5.18072	0.000198283
	1689	|| || || AA486807 || || 114100	IMAGE:841237	1.1432	2.33	2.03813	5.02118	0.000198283
	1798	|| || Transcribed locus, weakly similar to XP_371492.2 PREDICTED: similar to signal-transducing adaptor protein-2; brk kinase substrate [Homo sapiens] || AA233643 || || 115149	IMAGE:666172	1.14238	2.44	2.13589	5.41786	0.000198283
	349	|| CAPZA1 || Capping protein (actin filament) muscle Z-line, alpha 1 || AA410292 || 829 || 102970	IMAGE:754460	1.1417	2.28267	1.99936	4.86459	0.000198283
	4181	|| || Transcribed locus || AA904793 || || 317702	IMAGE:1504091	1.14109	2.645	2.31796	6.05211	0.000198283
	1107	|| || Transcribed locus, strongly similar to XP_518162.1 PREDICTED: similar to Zinc finger protein 62 homolog (Zfp-62) (ZT3) [Pan troglodytes] || AA400228 || || 109231	IMAGE:743224	1.13974	2.45	2.1496	5.38789	0.000198283
	4253	|| LY96 || Lymphocyte antigen 96 || AI652240 || 23643 || 319218	IMAGE:2306953	1.13761	2.56	2.25033	5.75404	0.000198283
	3825	|| KIAA0998 || Tubulin tyrosine ligase-like family, member 5 || AI167322 || 23093 || 311272	IMAGE:1661217	1.13687	2.255	1.98351	4.774	0.000198283
	2298	|| LOC222171 || Hypothetical protein LOC222171 || AA515032 || 222171 || 119736	IMAGE:924741	1.13584	2.29	2.01613	4.87743	0.000198283
	2332	|| DNAH5 || Dynein, axonemal, heavy polypeptide 5 || AA873619 || 1767 || 120058	IMAGE:1323462	1.13581	2.415	2.12623	5.31914	0.000198283
	932	|| || LOC441097 || AA873338 || 441097 || 107613	IMAGE:1471817	1.1358	2.55	2.24512	5.93548	0.000198283
	3560	|| PDCD5 || Programmed cell death 5 || AA416757 || 9141 || 308622	IMAGE:731304	1.13522	2.24	1.97318	4.72284	0.000198283
	120	|| C1QTNF7 || C1q and tumor necrosis factor related protein 7 || N75552 || 114905 || 100943	IMAGE:299289	1.13484	2.31	2.03553	4.93983	0.000198283
	1559	|| || || AA688217 || || 112985	IMAGE:1220441	1.13463	2.41	2.12404	5.27067	0.000198283
	3648	|| || Transcribed locus || W37857 || || 309346	IMAGE:322164	1.13371	2.55	2.24925	5.7041	0.000198283
	1972	|| DPYD || SEC63-like (S. cerevisiae) || AA428170 || 1806 || 116828	IMAGE:770957	1.13137	2.3365	2.0652	5.03884	0.000198283
	3817	|| || Transcribed locus || AI277621 || || 311075	IMAGE:1893206	1.13048	2.55	2.25567	5.76348	0.000198283
	78	|| || || AA535991 || || 100684	IMAGE:927639	1.12992	2.55	2.2568	5.88427	0.000198283
	3741	|| SLC28A1 || Solute carrier family 28 (sodium-coupled nucleoside transporter), member 1 || AI344386 || 9154 || 310250	IMAGE:1917363	1.12881	2.58	2.28559	6.01785	0.000198283
	463	|| PDE8B || Phosphodiesterase 8B || N49949 || 8622 || 103810	IMAGE:282688	1.12732	2.225	1.97371	4.67138	0.000198283
	3109	|| HEYL || Hairy/enhancer-of-split related with YRPW motif-like || AA969508 || 26508 || 225143	IMAGE:1579647	1.12702	2.595	2.30252	5.84992	0.000198283
	4506	|| MGC42367 || Similar to 2010300C02Rik protein || AA746215 || 343990 || 98466	IMAGE:1324405	1.12656	2.4	2.13037	5.24292	0.000198283
	3855	|| || || AI266426 || || 311693	IMAGE:1899759	1.12606	2.29	2.03365	4.90996	0.000198283
	3001	|| || Transcribed locus, strongly similar to XP_519419.1 PREDICTED: similar to homeodomain interacting protein kinase 2 [Pan troglodytes] || W38000 || || 224342	IMAGE:322221	1.12592	2.345	2.08274	5.07595	0.000198283
	2055	|| IL1RAP || Interleukin 1 receptor accessory protein || AA256132 || 3556 || 117617	IMAGE:681917	1.12566	2.32	2.06102	4.9661	0.000198283
	4226	|| || Transcribed locus, weakly similar to XP_510104.1 PREDICTED: similar to hypothetical protein FLJ25224 [Pan troglodytes] || AI097560 || || 318791	IMAGE:1685816	1.12558	2.215	1.96788	4.64742	0.000198283
	2473	|| KCNN3 || **Potassium intermediate/small conductance calcium-activated channel, subfamily N, member 3 || AA465128 || 3782 || 184937	IMAGE:814992	1.12542	2.385	2.1192	5.19219	0.000198283
	2018	|| C21orf22 || Chromosome 21 open reading frame 22 || AA417025 || 54089 || 117252	IMAGE:730871	1.12422	2.31	2.05476	4.97133	0.000198283
	3136	|| FLJ35867 || Zinc finger protein 690 || AA894615 || 146050 || 225376	IMAGE:1502460	1.12287	2.29	2.03941	4.86996	0.000198283
	2723	|| CCT7 || Chaperonin containing TCP1, subunit 7 (eta) || AA883865 || 10574 || 222056	IMAGE:1467972	1.12159	2.46	2.19332	5.59751	0.000198283
	3396	|| CFH || Complement factor H || AA953249 || 3075 || 307158	IMAGE:1592021	1.12052	2.265	2.02139	4.79989	0.000198283
	4243	|| SEMG2 || Semenogelin II || AI675504 || 6407 || 318995	IMAGE:2313898	1.12027	2.285	2.03969	4.85628	0.000198283
	2016	|| EDD || E3 ubiquitin protein ligase, HECT domain containing, 1 || H27554 || 51366 || 117241	IMAGE:162753	1.11971	2.225	1.98712	4.67963	0.000198283
	142	|| MEST || Mesoderm specific transcript homolog (mouse) || AA598610 || 4232 || 101074	IMAGE:898219	1.11964	2.205	1.96939	4.61022	0.000198283
	3496	|| MTHFD1 || Methylenetetrahydrofolate dehydrogenase (NADP+ dependent) 1, methenyltetrahydrofolate cyclohydrolase, formyltetrahydrofolate synthetase || AI262978 || 4522 || 308091	IMAGE:2028294	1.11841	2.225	1.98944	4.68278	0.000198283
	21	|| C18orf19 || Chromosome 18 open reading frame 19 || T52847 || 125228 || 100161	IMAGE:68068	1.11752	2.61	2.33553	5.85954	0.000198283
	61	|| || Transcribed locus, weakly similar to XP_497011.1 PREDICTED: hypothetical protein XP_497011 [Homo sapiens] || AA609483 || || 100529	IMAGE:1031595	1.11626	2.75	2.46359	6.30163	0.000198283
	982	|| SPRR2G || Small proline-rich protein 2G || AA456642 || 6706 || 108107	IMAGE:811955	1.11625	2.54	2.27548	5.67179	0.000198283
	4546	|| IL24 || Interleukin 24 || AA281635 || 11009 || 98822	IMAGE:712049	1.11573	2.325	2.08385	5.04895	0.000198283
	2811	|| NDNL2 || Necdin-like 2 || R02381 || 56160 || 222816	IMAGE:124611	1.11541	2.195	1.96788	4.57436	0.000198283
	1265	|| PCGF5 || Polycomb group ring finger 5 || AA574431 || 84333 || 110508	IMAGE:916763	1.11413	2.23125	2.00269	4.7003	0.000198283
	991	|| GGPS1 || Geranylgeranyl diphosphate synthase 1 || AA293876 || 9453 || 108251	IMAGE:726814	1.11393	2.53	2.27124	5.59974	0.000198283
	3067	|| IKIP || IKK interacting protein || AA678336 || 121457 || 224859	IMAGE:430970	1.11385	2.19	1.96615	4.56207	0.000198283
	2840	|| DKFZp762K222 || Storkhead box 2 || AA709333 || 56977 || 223005	IMAGE:384670	1.11339	2.2	1.97594	4.5981	0.000198283
	1165	|| RAB7B || RAB7B, member RAS oncogene family || AA995055 || 338382 || 109716	IMAGE:1631555	1.11264	2.2	1.97728	4.58862	0.000198283
	4247	|| ADAM28 || ADAM metallopeptidase domain 28 || AI301513 || 10863 || 319100	IMAGE:1901145	1.111	2.39	2.15122	5.31475	0.000198283
	3242	|| SYNE1 || Spectrin repeat containing, nuclear envelope 1 || AA046609 || 23345 || 226367	IMAGE:487424	1.11078	2.435	2.19216	5.30023	0.000198283
	2160	|| NFIX || Nuclear factor I/X (CCAAT-binding transcription factor) || R08310 || 4784 || 118486	IMAGE:127267	1.11026	2.585	2.32829	5.81767	0.000198283
	3851	|| GAP43 || Growth associated protein 43 || AI094575 || 2596 || 311663	IMAGE:1670583	1.10983	2.37	2.13546	5.16941	0.000198283
	1269	|| MUC12 || Mucin 12 || AA534814 || 10071 || 110555	IMAGE:926359	1.10967	2.405	2.16731	5.29873	0.000198283
	3349	|| FLJ41841 || FLJ41841 protein || N48285 || 401263 || 242681	IMAGE:279547	1.10933	2.175	1.96064	4.51871	0.000198283
	1646	|| || || R26404 || || 113725	IMAGE:132248	1.10893	2.35125	2.1203	5.06446	0.000198283
	1367	|| MYB || V-myb myeloblastosis viral oncogene homolog (avian) || W86100 || 4602 || 111353	IMAGE:416280	1.10883	2.22	2.00212	4.66207	0.000198283
	697	|| || Similar to CG14939-PA || AA447992 || 388526 || 105706	IMAGE:782736	1.10855	2.27	2.04772	4.80246	0.000198283
	1259	|| || Transcribed locus || AA653431 || || 110444	IMAGE:1127882	1.1083	2.21	1.99404	4.62675	0.000198283
	1548	|| SDC4 || Syndecan 4 (amphiglycan, ryudocan) || AA148736 || 6385 || 112906	IMAGE:504763	1.107	2.265	2.04608	4.82471	0.000198283
	2815	|| || Transcribed locus || AA878659 || || 222857	IMAGE:1492910	1.10594	2.19	1.98022	4.56185	0.000198283
	298	|| || || R00841 || || 102524	IMAGE:123604	1.10548	2.22	2.00818	4.64687	0.000198283
	275	|| || **Transcribed locus || AI261349 || || 102303	IMAGE:2028618	1.10546	2.27	2.05344	4.79774	0.000198283
	1742	|| || Transcribed locus || H89330 || || 114550	IMAGE:253314	1.105	2.145	1.94117	4.42321	0.000198283
	1462	|| LOC133957 || Similar to RIKEN cDNA 0610011N22 || N90608 || 133957 || 112198	IMAGE:306300	1.10483	2.37	2.14512	5.19047	0.000198283
	1759	|| TUBD1 || Tubulin, delta 1 || W33133 || 51174 || 114714	IMAGE:321693	1.10405	2.385	2.16024	5.14487	0.000198283
	3663	|| MDH1B || Malate dehydrogenase 1B, NAD (soluble) || AI025196 || 130752 || 309436	IMAGE:1639818	1.10343	2.255	2.04363	4.7834	0.000198283
	1319	|| || Full length insert cDNA clone ZC30H06 || AA284275 || || 110976	IMAGE:323867	1.10304	2.62	2.37525	6.04306	0.000198283
	3573	|| RoXaN || Zinc finger CCCH-type containing 7B || AA935554 || 23264 || 308723	IMAGE:1571873	1.10231	2.16825	1.96701	4.49495	0.000198283
	954	|| RPA3 || Replication protein A3, 14kDa || AA609485 || 6119 || 107786	IMAGE:1031599	1.1021	2.265	2.05517	4.80035	0.000198283
	1783	|| KCTD1 || Cytokine induced apoptosis inhibitor 1 || AA493440 || 284252 || 115028	IMAGE:940585	1.10172	2.305	2.09218	4.91608	0.000198283
	3890	|| LOC114926 || Chromosome 8 open reading frame 40 || AA933776 || 114926 || 312185	IMAGE:1552065	1.10146	2.285	2.07453	4.84485	0.000198283
	869	|| DSG2 || Desmoglein 2 || AA780782 || 1829 || 107099	IMAGE:1070301	1.10102	2.21	2.00724	4.61455	0.000198283
	392	|| SET7 || **SET domain-containing protein 7 || AA577406 || 80854 || 103281	IMAGE:1076081	1.10065	2.1809	1.98146	4.53976	0.000198283
	1171	|| TRPS1 || Trichorhinophalangeal syndrome I || AA662457 || 7227 || 109764	IMAGE:1218102	1.09985	2.135	1.94117	4.39208	0.000198283
	2173	|| PYGL || Phosphorylase, glycogen; liver (Hers disease, glycogen storage disease type VI) || AA147640 || 5836 || 118637	IMAGE:505573	1.09937	2.13	1.93747	4.37717	0.000198283
	3227	|| DNAJC7 || DnaJ (Hsp40) homolog, subfamily C, member 7 || AA626252 || 7266 || 226227	IMAGE:745536	1.09888	2.335	2.12488	5.10279	0.000198283
	3437	|| EVE1 || SH3 domain protein D19 || AA976599 || 152503 || 307499	IMAGE:1585254	1.09873	2.32	2.11152	5.01416	0.000198283
	4463	|| CTNNB1 || Catenin (cadherin-associated protein), beta 1, 88kDa || AW058504 || 1499 || 331194	IMAGE:2544350	1.09856	2.2	2.00262	4.58389	0.000198283
	1726	|| TFPI || Tissue factor pathway inhibitor (lipoprotein-associated coagulation inhibitor) || T47454 || 7035 || 114402	IMAGE:71116	1.09827	2.225	2.02591	4.67609	0.000198283
	3590	|| || Transcribed locus || AA973297 || || 308848	IMAGE:1564332	1.09826	2.345	2.13519	5.10237	0.000198283
	1943	|| ADAMTS6 || ADAM metallopeptidase with thrombospondin type 1 motif, 6 || W94295 || 11174 || 116618	IMAGE:346966	1.09822	2.195	1.99868	4.57135	0.000198283
	802	|| RAB37 || RAB37, member RAS oncogene family || R05931 || 326624 || 106617	IMAGE:124909	1.09787	2.39806	2.18428	5.25689	0.000198283
	4206	|| SSTR1 || Somatostatin receptor 1 || AI129156 || 6751 || 318284	IMAGE:1663354	1.09725	2.58	2.35134	5.74654	0.000198283
	3850	|| SORCS1 || Sortilin-related VPS10 domain containing receptor 1 || AI265975 || 114815 || 311652	IMAGE:1891757	1.0971	2.16	1.96883	4.47344	0.000198283
	8	|| RAP1A || RAP1A, member of RAS oncogene family || AA021545 || 5906 || 100062	IMAGE:364271	1.09534	2.425	2.21393	5.47731	0.000198283
	4219	|| || Transcribed locus || AI203081 || || 318682	IMAGE:1942626	1.09502	2.245	2.05019	4.7633	0.000198283
	594	|| KLHL8 || Kelch-like 8 (Drosophila) || AA878129 || 57563 || 104858	IMAGE:1418650	1.09409	2.14	1.95597	4.4054	0.000198283
	580	|| HTR2B || 5-hydroxytryptamine (serotonin) receptor 2B || N36174 || 3357 || 104750	IMAGE:272690	1.09384	2.39	2.18496	5.33855	0.000198283
	4584	|| NTRK2 || **Neurotrophic tyrosine kinase, receptor, type 2 || N63949 || 4915 || 99202	IMAGE:289428	1.09327	2.285	2.09007	4.89602	0.000198283
	1289	|| || || AA484302 || || 110738	IMAGE:911483	1.09272	2.32	2.12314	4.97853	0.000198283
	3880	|| || || AA975175 || || 312095	IMAGE:1555384	1.09272	2.32	2.12314	4.97853	0.000198283
	1394	|| || CDNA FLJ25860 fis, clone CBR01771 || AA129561 || || 111641	IMAGE:564828	1.09262	2.395	2.19199	5.16922	0.000198283
	70	|| || Transcribed locus || R38089 || || 100621	IMAGE:23218	1.09108	2.2	2.01635	4.60473	0.000198283
	3726	|| || || AA985595 || || 310111	IMAGE:1593010	1.0907	2.28	2.0904	4.81854	0.000198283
	4453	|| TMPO || Thymopoietin || AI973254 || 7112 || 331138	IMAGE:2491454	1.0905	2.165	1.98533	4.48776	0.000198283
	1738	|| FLJ20581 || Hypothetical protein FLJ20581 || AA769662 || 54988 || 114511	IMAGE:1324109	1.0904	2.15	1.97176	4.43444	0.000198283
	261	|| || CAMP-binding guanine nucleotide exchange factor IV (cAMP-GEFIV) mRNA, clone W15, partial sequence || W15542 || || 102174	IMAGE:320201	1.09006	2.33	2.13749	5.08903	0.000198283
	427	|| C10orf87 || Chromosome 10 open reading frame 87 || W60286 || 118663 || 103609	IMAGE:342033	1.08967	2.465	2.26215	5.47835	0.000198283
	2585	|| GSG1 || Germ cell associated 1 || AA700997 || 83445 || 220860	IMAGE:397227	1.08949	2.205	2.02388	4.62362	0.000198283
	1800	|| C10orf4 || Chromosome 10 open reading frame 4 || AA045804 || 118924 || 115152	IMAGE:488624	1.08884	2.115	1.94243	4.33026	0.000270288
	3307	|| PAQR9 || Progestin and adipoQ receptor family member IX || AA629559 || 344838 || 226899	IMAGE:884720	1.08843	2.19614	2.01772	4.56873	0.000270288
	4430	|| HOXA9 || Homeo box A9 || AI676154 || 3205 || 331037	IMAGE:2314353	1.08791	2.305	2.11874	4.89796	0.000270288
	803	|| || Transcribed locus || AI049730 || || 106626	IMAGE:1700833	1.08782	2.505	2.30277	5.56389	0.000270288
	4591	|| KNTC2 || Kinetochore associated 2 || W72679 || 10403 || 99242	IMAGE:345787	1.08757	2.085	1.91712	4.24298	0.000270288
	533	|| || CDNA FLJ44985 fis, clone BRAWH3005037 || AA493351 || || 104404	IMAGE:956311	1.08733	2.21	2.0325	4.61877	0.000270288
	2090	|| || Full length insert cDNA clone ZB77E08 || N94447 || || 117947	IMAGE:309638	1.08677	2.39	2.19919	5.13538	0.000270288
	2501	|| BACH2 || BTB and CNC homology 1, basic leucine zipper transcription factor 2 || AA291169 || 60468 || 187749	IMAGE:700538	1.08663	2.15	1.9786	4.43253	0.000270288
	3626	|| SAT || Spermidine/spermine N1-acetyltransferase || AA598631 || 6303 || 309190	IMAGE:897864	1.08609	2.2	2.02561	4.58246	0.000270288
	4093	|| || Transcribed locus, moderately similar to XP_497060.1 PREDICTED: similar to FKSG60 [Homo sapiens] || AI089989 || || 316008	IMAGE:1696157	1.08544	2.195	2.02222	4.56313	0.000270288
	2025	|| TNFRSF11B || Tumor necrosis factor receptor superfamily, member 11b (osteoprotegerin) || AA194983 || 4982 || 117342	IMAGE:665356	1.08522	2.15	1.98117	4.44062	0.000270288
	1717	|| FSCN3 || Fascin homolog 3, actin-bundling protein, testicular (Strongylocentrotus purpuratus) || AA974905 || 29999 || 114322	IMAGE:1588773	1.08468	2.175	2.00519	4.52391	0.000270288
	3329	|| || CDNA FLJ33158 fis, clone UTERU2000418 || N50419 || || 227051	IMAGE:280622	1.08301	2.265	2.09139	4.84425	0.000270288
	2640	|| MAN2B2 || Mannosidase, alpha, class 2B, member 2 || R43485 || 23324 || 221358	IMAGE:32495	1.08272	2.2	2.03192	4.61069	0.000270288
	3729	|| MAP3K5 || Mitogen-activated protein kinase kinase kinase 5 || AI268273 || 4217 || 310133	IMAGE:1880757	1.08123	2.237	2.06894	4.6948	0.000270288
	85	|| || LOC440186 || W96463 || 440186 || 100720	IMAGE:358671	1.08027	2.355	2.18001	5.02632	0.000270288
	1954	|| ACAA2 || Acetyl-Coenzyme A acyltransferase 2 (mitochondrial 3-oxoacyl-Coenzyme A thiolase) || AA420833 || 10449 || 116707	IMAGE:745983	1.07735	2.235	2.07453	4.69042	0.000270288
	1557	|| || Similar to RAB guanine nucleotide exchange factor (GEF) 1 || AA459937 || 402282 || 112972	IMAGE:795687	1.07513	2.235	2.07882	4.68515	0.000270288
	1122	|| || Transcribed locus || N66839 || || 109367	IMAGE:295577	1.07497	2.335	2.17216	4.95845	0.000270288
	2335	|| FLJ34960 || Hypothetical protein FLJ34960 || N69781 || 257240 || 120101	IMAGE:287411	1.07458	2.185	2.03336	4.54424	0.000270288
	1456	|| CSRP1 || Cysteine and glycine-rich protein 1 || AA631004 || 1465 || 112175	IMAGE:1158278	1.07435	2.525	2.35025	5.50759	0.000270288
	970	|| || || AA536013 || || 107955	IMAGE:927667	1.07382	2.235	2.08135	4.6897	0.000270288
	1199	|| AKAP10 || A kinase (PRKA) anchor protein 10 || R21506 || 11216 || 109969	IMAGE:130156	1.07328	2.192	2.04235	4.54802	0.000270288
	1827	|| MAP3K5 || Mitogen-activated protein kinase kinase kinase 5 || AA150828 || 4217 || 115477	IMAGE:504877	1.07253	2.16	2.01392	4.46111	0.000270288
	1700	|| SCN5A || Sodium channel, voltage-gated, type V, alpha (long QT syndrome 3) || AA044664 || 6331 || 114202	IMAGE:488421	1.07217	2.54	2.36902	5.54079	0.000270288
	3874	|| || || AI688512 || || 311957	IMAGE:2325884	1.07183	2.13	1.98726	4.36961	0.000270288
	1509	|| HESX1 || Homeo box (expressed in ES cells) 1 || AA151708 || 8820 || 112595	IMAGE:504337	1.07177	2.27	2.11799	4.77545	0.000270288
	3487	|| || Transcribed locus || AI017577 || || 308008	IMAGE:1627152	1.07104	2.32	2.16612	4.9713	0.000270288
	4280	|| || Transcribed locus || AI123352 || || 319754	IMAGE:1689999	1.07097	2.20356	2.05755	4.58224	0.000270288
	3415	|| MGC24665 || Hypothetical protein MGC24665 || AA181378 || 116028 || 307322	IMAGE:612122	1.06992	2.11	1.97212	4.322	0.000270288
	2321	|| GKAP1 || G kinase anchoring protein 1 || AA447985 || 80318 || 119920	IMAGE:782721	1.06972	2.145	2.00519	4.42061	0.000270288
	965	|| WDR32 || WD repeat domain 32 || AA608869 || 79269 || 107925	IMAGE:1048599	1.06894	2.18	2.03941	4.51245	0.000270288
	400	|| SSTK || Testis-specific serine kinase 6 || AA608857 || 83983 || 103311	IMAGE:1048588	1.06852	2.04	1.90919	4.11246	0.000270288
	1103	|| CTGF || Connective tissue growth factor || AA598794 || 1490 || 109224	IMAGE:898092	1.06743	2.2	2.06102	4.56975	0.000270288
	4373	|| || Transcribed locus, weakly similar to NP_000772.1 cytochrome P450, subfamily XIA precursor; cholesterol 20-22 desmolase; cholesterol monooxygenase (side-chain cleaving); steroid 20-22-lyase; cytochrome || AI992097 || || 330605	IMAGE:2497884	1.06678	2.365	2.21696	5.15973	0.000270288
	1404	|| CYB561 || Cytochrome b-561 || AI054204 || 1534 || 111705	IMAGE:1862323	1.06629	2.115	1.98351	4.32548	0.000270288
	1630	|| MICAL-L2 || MICAL-like 2 || AA570622 || 79778 || 113585	IMAGE:985705	1.06621	2.4	2.25097	5.36731	0.000270288
	3267	|| MMAA || Methylmalonic aciduria (cobalamin deficiency) cblA type || AA678047 || 166785 || 226551	IMAGE:431840	1.06616	2.06414	1.93605	4.18251	0.000270288
	2965	|| || KIAA1155 protein || H46019 || 400961 || 224131	IMAGE:178153	1.06543	2.32	2.17753	4.91689	0.000270288
	490	|| PRRG1 || Proline rich Gla (G-carboxyglutamic acid) 1 || N30161 || 5638 || 104061	IMAGE:268188	1.06508	2.075	1.94821	4.21312	0.000270288
	4029	|| || || T64998 || || 314764	IMAGE:66878	1.06508	2.075	1.94821	4.2115	0.000270288
	173	|| || **Hypothetical gene supported by AK126414 || AA453517 || 388942 || 101418	IMAGE:795407	1.06452	2.405	2.25922	5.29318	0.000270288
	2732	|| FLJ38348 || Hypothetical protein FLJ38348 || N74539 || 253635 || 222103	IMAGE:291777	1.06425	2.16	2.02959	4.45823	0.000270288
	1709	|| MAN1A2 || Mannosidase, alpha, class 1A, member 2 || AA448826 || 10905 || 114254	IMAGE:786109	1.06403	2.125	1.99712	4.37149	0.000270288
	2147	|| RPL31 || Ribosomal protein L31 || W39237 || 6160 || 118370	IMAGE:322561	1.06349	2.05	1.92761	4.14166	0.000270288
	2223	|| PRRG2 || Proline rich Gla (G-carboxyglutamic acid) 2 || AA430552 || 5639 || 119066	IMAGE:770074	1.06349	2.245	2.11098	4.73535	0.000270288
	206	|| CYP19A1 || Cytochrome P450, family 19, subfamily A, polypeptide 1 || R32427 || 1588 || 101752	IMAGE:135713	1.06346	2.365	2.22387	5.20368	0.000270288
	1177	|| || CDNA: FLJ23065 fis, clone LNG04894 || AA877071 || || 109806	IMAGE:1323146	1.06283	2.67606	2.51786	5.88959	0.000270288
	2932	|| || Transcribed locus || AA678267 || || 223849	IMAGE:432007	1.06219	2.47028	2.32565	5.36054	0.000270288
	2253	|| GFM2 || G elongation factor, mitochondrial 2 || T63321 || 84340 || 119314	IMAGE:80095	1.06144	2.14	2.01613	4.39579	0.000270288
	599	|| TERF1 || **Telomeric repeat binding factor (NIMA-interacting) 1 || H37902 || 7013 || 104918	IMAGE:190950	1.06083	2.345	2.21054	4.99285	0.000270288
	2970	|| SYCP3 || **Synaptonemal complex protein 3 || H02294 || 50511 || 224161	IMAGE:151184	1.06028	2.105	1.98533	4.29901	0.000270288
	3651	|| ST18 || Suppression of tumorigenicity 18 (breast carcinoma) (zinc finger protein) || AA977570 || 9705 || 309374	IMAGE:1561130	1.05955	2.39	2.25567	5.32603	0.000270288
	4299	|| IMPACT || Hypothetical protein IMPACT || R88918 || 55364 || 320036	IMAGE:195397	1.05943	2.155	2.03412	4.45863	0.000270288
	1696	|| KIF9 || Kinesin family member 9 || AA609473 || 64147 || 114167	IMAGE:1031592	1.05907	2.14	2.02065	4.41609	0.000270288
	4255	|| || LOC440767 || AI279721 || 440767 || 319227	IMAGE:1876079	1.05801	2.24	2.11718	4.68143	0.000270288
	1668	|| KLHL6 || Kelch-like 6 (Drosophila) || T95358 || 89857 || 113929	IMAGE:120823	1.05785	2.265	2.14113	4.86282	0.000270288
	256	|| DJ971N18.2 || Thioredoxin domain containing 13 || N51756 || 56255 || 102156	IMAGE:281769	1.05736	2.31	2.18469	5.04407	0.000270288
	3272	|| SC5DL || Sterol-C5-desaturase (ERG3 delta-5-desaturase homolog, fungal)-like || AA703419 || 6309 || 226579	IMAGE:450079	1.05664	2.055	1.94484	4.15406	0.000270288
	1272	|| CAMLG || **Calcium modulating ligand || R14080 || 819 || 110570	IMAGE:27516	1.05647	2.14	2.02561	4.39579	0.000270288
	2752	|| LOC114977 || **Zinc finger protein 253 || N33229 || 114977 || 222316	IMAGE:270537	1.0557	2.145	2.03183	4.41272	0.000270288
	1622	|| SMPDL3A || Sphingomyelin phosphodiesterase, acid-like 3A || AA676836 || 10924 || 113522	IMAGE:460106	1.05558	2.29	2.16942	4.81062	0.000270288
	878	|| CHI3L1 || Chitinase 3-like 1 (cartilage glycoprotein-39) || AA434048 || 1116 || 107178	IMAGE:770212	1.05549	2.48	2.34961	5.52933	0.000270288
	125	|| || Transcribed locus, strongly similar to XP_525018.1 PREDICTED: similar to dihydropyridine sensitive calcium channel [Pan troglodytes] || AA936942 || || 100969	IMAGE:1473995	1.05512	2.065	1.95712	4.1813	0.000270288
	2649	|| ZNF623 || Zinc finger protein 623 || N47355 || 9831 || 221451	IMAGE:277536	1.05412	2.13	2.02065	4.36878	0.000270288
Negative genes (1782)
	Row	Gene Name	Clone ID	Score(d)	Numerator(r)	Denominator(s+s0)	Fold Change	q-value(%)
	187	|| HEXB || Hexosaminidase B (beta polypeptide) || H71081 || 3074 || 101587	IMAGE:211780	-2.79951	-5.6	2.00035	0.0205758	0
	3131	|| || CDNA FLJ36269 fis, clone THYMU2003012 || AA283755 || || 225333	IMAGE:700681	-2.66226	-5.565	2.09033	0.0210901	0
	1135	|| BCAP31 || B-cell receptor-associated protein 31 || AA625628 || 10134 || 109490	IMAGE:877832	-2.60277	-5.28	2.02861	0.0256583	0
	3471	|| LOC113386 || Similar to envelope protein || AI023419 || 113386 || 307850	IMAGE:1652310	-2.55796	-5.05	1.97423	0.0302	0
	688	|| ID1 || Inhibitor of DNA binding 1, dominant negative helix-loop-helix protein || AA457158 || 3397 || 105639	IMAGE:810485	-2.4985	-5.46	2.18531	0.022675	0
	741	|| TRIP12 || Thyroid hormone receptor interactor 12 || AA431237 || 9320 || 106117	IMAGE:782314	-2.47834	-5.1745	2.08789	0.0274632	0
	769	|| || Transcribed locus, weakly similar to XP_209041.2 PREDICTED: similar to KIAA1503 protein [Homo sapiens] || AA190461 || || 106339	IMAGE:626908	-2.45879	-4.94	2.00912	0.0325536	0
	4263	|| RBM16 || RNA binding motif protein 16 || AA404253 || 22828 || 319395	IMAGE:725104	-2.44438	-5.315	2.17438	0.025554	0
	3860	|| HBS1L || HBS1-like (S. cerevisiae) || AI003293 || 10767 || 311748	IMAGE:1685029	-2.44108	-4.925	2.01755	0.0330035	0
	3044	|| SLC35B2 || Solute carrier family 35, member B2 || AA433998 || 347734 || 224701	IMAGE:770346	-2.42807	-4.905	2.02012	0.0334101	0
	342	|| ALG3 || Asparagine-linked glycosylation 3 homolog (yeast, alpha-1,3-mannosyltransferase) || R23251 || 10195 || 102867	IMAGE:131091	-2.41519	-4.81	1.99156	0.03569	0
	1379	|| LDHC || Lactate dehydrogenase C || AA453467 || 3948 || 111466	IMAGE:795178	-2.35933	-4.7156	1.99871	0.0380895	0
	3559	|| PTMS || Parathymosin || AA458981 || 5763 || 308607	IMAGE:810871	-2.3485	-4.985	2.12263	0.0319427	0
	3347	|| PAPOLA || Poly(A) polymerase alpha || H05782 || 10914 || 241246	IMAGE:44026	-2.31606	-4.90775	2.11901	0.0331878	0
	665	|| CROP || Cisplatin resistance-associated overexpressed protein || AA411969 || 51747 || 105414	IMAGE:730633	-2.29772	-4.7076	2.04881	0.0381343	0
	3083	|| GPHN || Gephyrin || AA779999 || 10243 || 224976	IMAGE:461988	-2.23684	-4.36825	1.95287	0.0484216	0
	3164	|| || || AA630256 || || 225638	IMAGE:854843	-2.22395	-4.3475	1.95485	0.0491365	0
	1569	|| IGF2R || Insulin-like growth factor 2 receptor || T62547 || 3482 || 113034	IMAGE:79712	-2.20714	-4.54967	2.06134	0.0429337	0
	4472	|| RFX5 || Regulatory factor X, 5 (influences HLA class II expression) || AI990496 || 5993 || 331320	IMAGE:2499653	-2.20333	-4.755	2.1581	0.0375643	0
	2464	|| OSMR || Oncostatin M receptor || AA234544 || 9180 || 178287	IMAGE:687592	-2.19744	-4.765	2.16843	0.0366632	0
	4421	|| || CDNA clone IMAGE:30389268 || AI760045 || || 330968	IMAGE:2369226	-2.19632	-4.58467	2.08743	0.0419471	0
	552	|| NRCAM || Neuronal cell adhesion molecule || R25521 || 4897 || 104565	IMAGE:35271	-2.18127	-4.5892	2.10391	0.0419435	0
	2140	|| DJ971N18.2 || Thioredoxin domain containing 13 || AA007515 || 56255 || 118304	IMAGE:429352	-2.16025	-5.33138	2.46795	0.0266702	0
	3813	|| || || T97347 || || 311015	IMAGE:121853	-2.15747	-4.485	2.07882	0.0444428	0
	1697	|| KIF1A || Kinesin family member 1A || AA608555 || 547 || 114183	IMAGE:950676	-2.15599	-4.69	2.17534	0.0389877	0
	1097	|| KDELR2 || KDEL (Lys-Asp-Glu-Leu) endoplasmic reticulum protein retention receptor 2 || AA416664 || 11014 || 109197	IMAGE:731002	-2.14707	-4.18	1.94684	0.0551848	0
	2309	|| NDUFA10 || **NADH dehydrogenase (ubiquinone) 1 alpha subcomplex, 10, 42kDa || H67335 || 4705 || 119832	IMAGE:229666	-2.14287	-4.585	2.13966	0.0415822	0
	761	|| || || N64033 || || 106270	IMAGE:294018	-2.13957	-4.36525	2.04025	0.0484863	0
	3600	|| || Transcribed locus || AI001780 || || 308915	IMAGE:1619375	-2.13544	-5.0356	2.3581	0.0306018	0
	2708	|| POLR2J || Polymerase (RNA) II (DNA directed) polypeptide J, 13.3kDa || AA663075 || 5439 || 221947	IMAGE:852568	-2.13276	-5.1425	2.41119	0.0300691	0
	3933	|| PHF8 || PHD finger protein 8 || AA278239 || 23133 || 313041	IMAGE:703477	-2.12861	-4.635	2.17748	0.0398697	0
	136	|| MCL1 || Myeloid cell leukemia sequence 1 (BCL2-related) || AA486057 || 4170 || 101028	IMAGE:843287	-2.12743	-4.375	2.05647	0.0483721	0
	846	|| SLC11A2 || Solute carrier family 11 (proton-coupled divalent metal ion transporters), member 2 || R09378 || 4891 || 106967	IMAGE:127580	-2.12067	-4.66	2.19741	0.0391045	0
	3461	|| UGCG || UDP-glucose ceramide glucosyltransferase || T68597 || 7357 || 307721	IMAGE:83463	-2.12019	-4.86	2.29225	0.0356995	0
	445	|| RHAG || Rhesus blood group-associated glycoprotein || T48949 || 6005 || 103729	IMAGE:70489	-2.11868	-4.485	2.11688	0.0443374	0
	630	|| SET7 || SET domain-containing protein 7 || AA150891 || 80854 || 105148	IMAGE:505047	-2.11482	-5.22963	2.47284	0.0287592	0
	2269	|| TMPIT || Transmembrane protein induced by tumor necrosis factor alpha || W91980 || 83862 || 119467	IMAGE:415305	-2.11256	-4.15675	1.96764	0.0560093	0
	4371	|| XPR1 || Xenotropic and polytropic retrovirus receptor || AI655101 || 9213 || 330601	IMAGE:2310707	-2.10951	-4.5499	2.15685	0.0427288	0
	2217	|| OMA1 || OMA1 homolog, zinc metallopeptidase (S. cerevisiae) || R01682 || 115209 || 119000	IMAGE:123649	-2.10809	-4.116	1.95248	0.0576373	0
	2735	|| HNRPH1 || Heterogeneous nuclear ribonucleoprotein H1 (H) || AA628246 || 3187 || 222119	IMAGE:1055775	-2.1033	-4.3922	2.08824	0.0479916	0
	4374	|| RPL29 || Ribosomal protein L29 || AW073449 || 6159 || 330615	IMAGE:2570895	-2.09168	-4.395	2.10118	0.0471178	0
	1612	|| PTGER3 || Prostaglandin E receptor 3 (subtype EP3) || AA406362 || 5733 || 113419	IMAGE:753211	-2.08106	-4.525	2.17438	0.043415	0
	2992	|| PCBP2 || Poly(rC) binding protein 2 || AA504356 || 5094 || 224293	IMAGE:825465	-2.06819	-4.155	2.00901	0.0559903	0
	718	|| PCYOX1 || Prenylcysteine oxidase 1 || R78485 || 51449 || 105904	IMAGE:144852	-2.06376	-4.61667	2.23702	0.0406845	0
	207	|| SLC35A3 || Solute carrier family 35 (UDP-N-acetylglucosamine (UDP-GlcNAc) transporter), member A3 || AA021247 || 23443 || 101754	IMAGE:363916	-2.04832	-4.075	1.98944	0.0594076	0
	1681	|| RYK || RYK receptor-like tyrosine kinase || T77810 || 6259 || 114030	IMAGE:108815	-2.04442	-4.512	2.20698	0.0445971	0
	2168	|| CTNNA1 || **Leucine rich repeat transmembrane neuronal 2 || AA026631 || 1495 || 118605	IMAGE:366558	-2.038	-4.08869	2.00622	0.058856	0
	1328	|| PTPN14 || Protein tyrosine phosphatase, non-receptor type 14 || AA130874 || 5784 || 111017	IMAGE:586854	-2.0337	-4.08767	2.00997	0.0587987	0
	452	|| || Transcribed locus || AA598678 || || 103752	IMAGE:898257	-2.02091	-4.337	2.14606	0.0493305	0
	3527	|| ADORA1 || Adenosine A1 receptor || AI094603 || 134 || 308335	IMAGE:1670632	-2.01512	-3.89	1.9304	0.0674518	0
	3537	|| ASS || Argininosuccinate synthetase || AA676405 || 445 || 308435	IMAGE:882461	-2.01172	-4.02	1.99829	0.0615095	0
	1678	|| STIM2 || Stromal interaction molecule 2 || N74897 || 57620 || 114015	IMAGE:299630	-2.00823	-3.9054	1.9447	0.0667134	0
	1814	|| TIF1 || Tripartite motif-containing 24 || AA016972 || 8805 || 115319	IMAGE:360787	-2.00399	-4.40862	2.19992	0.0462626	0
	830	|| FLJ12443 || Hypothetical protein FLJ12443 || R97014 || 79888 || 106859	IMAGE:201483	-2.00042	-4.0905	2.04482	0.0586142	0
	3438	|| MALT1 || Mucosa associated lymphoid tissue lymphoma translocation gene 1 || AA826328 || 10892 || 307507	IMAGE:1420842	-1.99396	-4.1456	2.07908	0.0569012	0
	2487	|| LYCAT || Lysocardiolipin acyltransferase || AA455668 || 253558 || 185780	IMAGE:814017	-1.98376	-4.1356	2.08472	0.0570474	0
	2883	|| || Transcribed locus, strongly similar to XP_517026.1 PREDICTED: similar to 60S ribosomal protein L29 (Cell surface heparin binding protein HIP) [Pan troglodytes] || AI018613 || || 223382	IMAGE:1630990	-1.97851	-4.25	2.14808	0.0530141	0
	175	|| ACLY || ATP citrate lyase || H08547 || 47 || 101451	IMAGE:45327	-1.97542	-3.89	1.9692	0.0674955	0
	3286	|| CHKA || Choline kinase alpha || AA704977 || 1119 || 226676	IMAGE:462632	-1.97384	-3.9625	2.0075	0.0642677	0
	1824	|| FN1 || Fibronectin 1 || H77493 || 2335 || 115461	IMAGE:233277	-1.9699	-3.95092	2.00564	0.0645247	0
	1903	|| UBE2S || Ubiquitin-conjugating enzyme E2S || AA464019 || 27338 || 116125	IMAGE:810600	-1.96796	-3.865	1.96396	0.0685752	0
	2969	|| B4GALT5 || UDP-Gal:betaGlcNAc beta 1,4- galactosyltransferase, polypeptide 5 || AA504652 || 9334 || 224157	IMAGE:825641	-1.96547	-3.94667	2.008	0.0649505	0
	3804	|| KIAA0564 || KIAA0564 protein || AI306395 || 23078 || 310931	IMAGE:1898064	-1.96207	-3.94625	2.01127	0.0649054	0
	877	|| || Transcribed locus || N94120 || || 107177	IMAGE:293606	-1.9616	-3.95667	2.01706	0.0642361	0
	141	|| ARFGEF2 || ADP-ribosylation factor guanine nucleotide-exchange factor 2 (brefeldin A-inhibited) || N34053 || 10564 || 101055	IMAGE:244073	-1.96006	-3.935	2.00759	0.06546	0
	983	|| CRK || V-crk sarcoma virus CT10 oncogene homolog (avian) || H75530 || 1398 || 108135	IMAGE:230370	-1.95005	-3.885	1.99226	0.0677367	0
	1091	|| PNRC1 || Proline-rich nuclear receptor coactivator 1 || AA669637 || 10957 || 109146	IMAGE:857002	-1.94517	-3.735	1.92014	0.0751045	0
	3332	|| LMO3 || LIM domain only 3 (rhombotin-like 2) || AA677643 || 55885 || 227094	IMAGE:897262	-1.94368	-4.115	2.11712	0.0583534	0
	3671	|| MPDU1 || Mannose-P-dolichol utilization defect 1 || R81988 || 9526 || 309525	IMAGE:147927	-1.9416	-4.134	2.12918	0.0575282	0
	1560	|| MPDU1 || Mannose-P-dolichol utilization defect 1 || R77432 || 9526 || 112990	IMAGE:145132	-1.93976	-3.905	2.01314	0.0669446	0
	269	|| TRA2A || Transformer-2 alpha || AA701944 || 29896 || 102228	IMAGE:435934	-1.93682	-3.83867	1.98194	0.0698601	0
	1818	|| PLDN || Similar to LINE-1 reverse transcriptase homolog || N67702 || 26258 || 115400	IMAGE:291185	-1.93575	-4.07058	2.10284	0.0591735	0
	4471	|| UQCRC1 || Ubiquinol-cytochrome c reductase core protein I || AW075678 || 7384 || 331310	IMAGE:2577778	-1.93492	-3.84	1.98458	0.0697299	0
	3909	|| C6orf111 || Chromosome 6 open reading frame 111 || AA677622 || 25957 || 312546	IMAGE:460280	-1.92509	-3.85611	2.00308	0.0688926	0
	690	|| ELL2 || Elongation factor, RNA polymerase II, 2 || AA284232 || 22936 || 105666	IMAGE:324672	-1.92442	-3.85	2.00061	0.06924	0
	1811	|| KIAA1164 || Family with sequence similarity 63, member B || AA018670 || 54629 || 115269	IMAGE:362756	-1.92006	-3.89833	2.03032	0.0669023	0
	2589	|| TGFBR1 || Transforming growth factor, beta receptor I (activin A receptor type II-like kinase, 53kDa) || AA490959 || 7046 || 220884	IMAGE:824193	-1.91991	-3.89267	2.02753	0.0673196	0
	984	|| DDX26 || DEAD/H (Asp-Glu-Ala-Asp/His) box polypeptide 26 || H54252 || 26512 || 108150	IMAGE:202990	-1.91606	-4.1305	2.15572	0.0567121	0
	730	|| SLC38A1 || Solute carrier family 38, member 1 || AA452816 || 81539 || 106040	IMAGE:788541	-1.91477	-4.015	2.09686	0.0617925	0
	3791	|| FNDC3B || Fibronectin type III domain containing 3B || AA190444 || 64778 || 310715	IMAGE:626874	-1.9137	-4.00667	2.09368	0.0627242	0
	3767	|| DUSP12 || Dual specificity phosphatase 12 || N48077 || 11266 || 310445	IMAGE:281754	-1.90803	-3.95	2.07019	0.0643977	0
	3077	|| EIF4A1 || Eukaryotic translation initiation factor 4A, isoform 1 || R39465 || 1973 || 224920	IMAGE:23933	-1.89773	-3.77067	1.98693	0.0733633	0
	4452	|| PHF20 || PHD finger protein 20 || AI992137 || 51230 || 331137	IMAGE:2513272	-1.89247	-3.68	1.94454	0.0780207	0
	4606	|| DCTN1 || Dynactin 1 (p150, glued homolog, Drosophila) || AA488168 || 1639 || 99400	IMAGE:877613	-1.89072	-3.8	2.00982	0.0719385	0
	3711	|| HSPC121 || Butyrate-induced transcript 1 || AA149624 || 51495 || 309914	IMAGE:588436	-1.88883	-3.805	2.01448	0.0717073	0
	4607	|| KLRC3 || Killer cell lectin-like receptor subfamily C, member 2 || AA190627 || 3823 || 99405	IMAGE:627114	-1.8884	-4.055	2.14732	0.0608227	0
	1791	|| CYP46A1 || Cytochrome P450, family 46, subfamily A, polypeptide 1 || R36281 || 10858 || 115097	IMAGE:38356	-1.88254	-3.825	2.03183	0.0707234	0
	3957	|| || || AI082622 || || 313463	IMAGE:1660570	-1.88099	-3.795	2.01755	0.0722702	0
	4267	|| || Transcribed locus || AA927686 || || 319559	IMAGE:1552706	-1.87245	-3.885	2.07482	0.0680336	0
	4479	|| C6orf62 || Chromosome 6 open reading frame 62 || AW071174 || 81688 || 331362	IMAGE:2568642	-1.87091	-3.816	2.03965	0.0709556	0
	4204	|| NRP1 || Neuropilin 1 || AA927670 || 8829 || 318217	IMAGE:1552688	-1.86499	-3.701	1.98446	0.0768107	0
	3350	|| || || H11632 || || 242685	IMAGE:48159	-1.86439	-3.664	1.96525	0.0788517	0
	3871	|| PAK3 || P21 (CDKN1A)-activated kinase 3 || AI123354 || 5063 || 311901	IMAGE:1690003	-1.85752	-4.195	2.25838	0.0529975	0
	3246	|| MBTPS2 || Membrane-bound transcription factor peptidase, site 2 || R35848 || 51360 || 226390	IMAGE:38450	-1.8523	-3.77667	2.03891	0.0729417	0
	1926	|| NRBP || **Nuclear receptor binding protein || W52733 || 29959 || 116458	IMAGE:338599	-1.85162	-3.635	1.96315	0.0805173	0
	4475	|| IK || IK cytokine, down-regulator of HLA II || AI833098 || 3550 || 331344	IMAGE:2376877	-1.84927	-3.897	2.10732	0.0677762	0
	1263	|| PRKRA || Protein kinase, interferon-inducible double stranded RNA dependent activator || R59200 || 8575 || 110486	IMAGE:41793	-1.84779	-4.0323	2.18222	0.0599839	0
	3702	|| KIAA0350 || KIAA0350 protein || AA913935 || 23274 || 309859	IMAGE:1525871	-1.84708	-3.9331	2.12936	0.0647629	0
	62	|| MAZ || MYC-associated zinc finger protein (purine-binding transcription factor) || AA704613 || 4150 || 100551	IMAGE:450777	-1.84399	-3.7	2.00652	0.0767786	0
	4550	|| REV1L || REV1-like (yeast) || R19305 || 51455 || 98868	IMAGE:130044	-1.8439	-3.67367	1.99234	0.0782124	0
	26	|| HNRPU || Heterogeneous nuclear ribonucleoprotein U (scaffold attachment factor A) || T97547 || 3192 || 100225	IMAGE:121621	-1.8428	-3.625	1.96712	0.0809703	0
	3355	|| DUSP1 || Dual specificity phosphatase 1 || N79348 || 1843 || 245454	IMAGE:287775	-1.84267	-3.945	2.14092	0.065619	0
	2366	|| CROP || **Cisplatin resistance-associated overexpressed protein || AA004693 || 51747 || 120478	IMAGE:428840	-1.84171	-3.65167	1.98276	0.0796685	0
	294	|| PYGO2 || Pygopus homolog 2 (Drosophila) || N63646 || 90780 || 102501	IMAGE:292770	-1.83942	-3.845	2.09033	0.0696994	0
	1369	|| HNRPK || Heterogeneous nuclear ribonucleoprotein K || W85697 || 3190 || 111366	IMAGE:415700	-1.83415	-3.805	2.07453	0.0712838	0
	3566	|| SIAT8D || ST8 alpha-N-acetyl-neuraminide alpha-2,8-sialyltransferase 4 || AI298610 || 7903 || 308679	IMAGE:1896556	-1.83283	-3.854	2.10276	0.0685011	0
	4168	|| FLJ20758 || FLJ20758 protein || AA894431 || 55037 || 317377	IMAGE:1417837	-1.83118	-3.663	2.00035	0.0788858	0
	419	|| PCBP2 || Poly(rC) binding protein 2 || AA057532 || 5094 || 103512	IMAGE:510521	-1.83029	-3.5385	1.9333	0.0860437	0
	133	|| || Similar to 60S ribosomal protein L10 (QM protein homolog) || T67270 || 284393 || 100993	IMAGE:66686	-1.82797	-3.755	2.05419	0.0743053	0
	3661	|| PVT1 || Pvt1 oncogene homolog, MYC activator (mouse) || AA114163 || 5820 || 309432	IMAGE:563985	-1.82249	-3.5385	1.94158	0.0860837	0
	4621	|| GCLC || Glutamate-cysteine ligase, catalytic subunit || H93481 || 2729 || 99518	IMAGE:230251	-1.81072	-3.894	2.15052	0.0663334	0
	1337	|| EFNA5 || Nuclear RNA-binding protein, putative || H19414 || 1946 || 111053	IMAGE:51395	-1.80758	-3.575	1.97778	0.0840222	0
	334	|| PLOD3 || Procollagen-lysine, 2-oxoglutarate 5-dioxygenase 3 || AA459305 || 8985 || 102788	IMAGE:810928	-1.80637	-3.8134	2.11109	0.0717733	0
	442	|| COBLL1 || COBL-like 1 || AA654028 || 22837 || 103704	IMAGE:1204881	-1.79868	-3.595	1.99868	0.0828922	0
	4595	|| XPOT || Exportin, tRNA (nuclear export receptor for tRNAs) || AA194650 || 11260 || 99280	IMAGE:626068	-1.79829	-3.955	2.19931	0.0632632	0
	285	|| PCGF4 || Polycomb group ring finger 4 || W90704 || 648 || 102403	IMAGE:418004	-1.79811	-3.5465	1.97235	0.0855383	0
	3300	|| NEK9 || NIMA (never in mitosis gene a)- related kinase 9 || H84893 || 91754 || 226839	IMAGE:249486	-1.79714	-3.94	2.19238	0.0652817	0
	3102	|| SMYD5 || SMYD family member 5 || AA934704 || 10322 || 225089	IMAGE:1572526	-1.7968	-3.55986	1.98122	0.0846946	0
	862	|| RDX || Radixin || AA477165 || 5962 || 107042	IMAGE:740554	-1.79417	-3.53444	1.96996	0.0862234	0
	2307	|| PANX1 || Pannexin 1 || AI668599 || 24145 || 119798	IMAGE:161204	-1.79003	-3.4244	1.91304	0.0931418	0
	2199	|| MGC5576 || Hypothetical protein MGC5576 || T96608 || 79022 || 118852	IMAGE:121251	-1.78501	-3.78	2.11764	0.0736017	0
	4193	|| C9orf47 || Endothelial differentiation, sphingolipid G-protein-coupled receptor, 3 || AI141395 || 286223 || 317884	IMAGE:1669428	-1.78495	-3.765	2.1093	0.0729757	0
	1366	|| LOC112714 || Alpha-tubulin isotype H2-alpha || AA626698 || 112714 || 111347	IMAGE:745138	-1.7811	-3.505	1.96788	0.0879953	0
	1929	|| PNRC2 || Proline-rich nuclear receptor coactivator 2 || W84627 || 55629 || 116472	IMAGE:356863	-1.77597	-3.61067	2.03306	0.0820062	0
	4569	|| SUGT1 || SGT1, suppressor of G2 allele of SKP1 (S. cerevisiae) || AA416876 || 10910 || 99087	IMAGE:730018	-1.77521	-3.485	1.96315	0.0893395	0
	183	|| TLE1 || Transducin-like enhancer of split 1 (E(sp1) homolog, Drosophila) || T61445 || 7088 || 101531	IMAGE:79898	-1.77489	-3.615	2.03675	0.0813597	0
	3834	|| RRN3 || RRN3 RNA polymerase I transcription factor homolog (yeast) || AI381593 || 54700 || 311411	IMAGE:2074787	-1.77389	-3.6848	2.07724	0.0776027	0
	1792	|| ARPC5 || Actin related protein 2/3 complex, subunit 5, 16kDa || W55964 || 10092 || 115101	IMAGE:340558	-1.77014	-3.615	2.04221	0.0820003	0
	1262	|| BAZ1B || Bromodomain adjacent to zinc finger domain, 1B || AA074596 || 9031 || 110454	IMAGE:366041	-1.76987	-4.12	2.32785	0.0600163	0
	467	|| LAP1B || Torsin A interacting protein 1 || N32281 || 26092 || 103854	IMAGE:272658	-1.76692	-3.5065	1.98453	0.0879275	0
	2751	|| NSUN3 || NOL1/NOP2/Sun domain family, member 3 || AA705035 || 63899 || 222290	IMAGE:461465	-1.76363	-3.51133	1.99097	0.0875935	0
	2995	|| PCTK1 || PCTAIRE protein kinase 1 || N93661 || 5127 || 224312	IMAGE:307013	-1.76246	-3.735	2.1192	0.0758442	0
	2365	|| TBL1XR1 || Transducin (beta)-like 1X-linked receptor 1 || R99848 || 79718 || 120476	IMAGE:201090	-1.76021	-4.315	2.45141	0.0514728	0
	357	|| AGRN || Agrin || AA458878 || 375790 || 103029	IMAGE:810801	-1.7595	-3.69	2.09718	0.0767798	0
	3454	|| || || AI347629 || || 307670	IMAGE:1916700	-1.75929	-3.51	1.99512	0.087723	0
	838	|| ADCK2 || AarF domain containing kinase 2 || H06508 || 90956 || 106902	IMAGE:44073	-1.75865	-3.39	1.92761	0.095405	0
	2470	|| FLJ10808 || Hypothetical protein FLJ10808 || AA490969 || 55236 || 184821	IMAGE:824216	-1.75626	-3.735	2.12667	0.0742735	0
	3018	|| MGC14816 || Leucine rich repeat containing 39 || N29791 || 127495 || 224485	IMAGE:270742	-1.75111	-3.391	1.93648	0.095351	0
	2231	|| ERBP || Estrogen receptor binding protein || AA772816 || 30836 || 119135	IMAGE:969914	-1.75048	-3.55	2.02801	0.0850626	0
	263	|| C1orf43 || Chromosome 1 open reading frame 43 || AI822054 || 25912 || 102184	IMAGE:299412	-1.74571	-3.815	2.18536	0.0720798	0
	3477	|| NDUFS2 || NADH dehydrogenase (ubiquinone) Fe-S protein 2, 49kDa (NADH-coenzyme Q reductase) || W39511 || 4720 || 307901	IMAGE:322634	-1.7457	-3.3642	1.92713	0.0970979	0
	481	|| SLC4A2 || Solute carrier family 4, anion exchanger, member 2 (erythrocyte membrane protein band 3-like 1) || W45518 || 6522 || 103994	IMAGE:323577	-1.74468	-3.495	2.00324	0.0884873	0
	572	|| NEK4 || NIMA (never in mitosis gene a)-related kinase 4 || AA496013 || 6787 || 104702	IMAGE:759164	-1.73784	-3.63	2.0888	0.0802628	0
	3448	|| || CDNA FLJ37846 fis, clone BRSSN2012838 || R26405 || || 307621	IMAGE:132250	-1.73354	-3.635	2.09686	0.0804131	0
	2235	|| LSM4 || LSM4 homolog, U6 small nuclear RNA associated (S. cerevisiae) || H17486 || 25804 || 119181	IMAGE:50175	-1.73229	-3.545	2.04643	0.0852972	0
	4368	|| RIOK3 || RIO kinase 3 (yeast) || AI925065 || 8780 || 330580	IMAGE:2446706	-1.73161	-3.41271	1.97083	0.0938171	0
	4467	|| ENO3 || Enolase 3 (beta, muscle) || AI963539 || 2027 || 331230	IMAGE:2512263	-1.72968	-3.58	2.06975	0.0840847	0
	3431	|| SLC7A11 || Solute carrier family 7, (cationic amino acid transporter, y+ system) member 11 || AA486499 || 23657 || 307439	IMAGE:843101	-1.72832	-3.5895	2.07687	0.0825307	0
	4437	|| TMED3 || Transmembrane emp24 protein transport domain containing 3 || AW084716 || 23423 || 331056	IMAGE:2569874	-1.72722	-3.34	1.93374	0.0987741	0
	3958	|| BAZ1A || Bromodomain adjacent to zinc finger domain, 1A || AI028629 || 11177 || 313481	IMAGE:1644670	-1.72574	-3.545	2.05419	0.085696	0
	4354	|| PSMD13 || Proteasome (prosome, macropain) 26S subunit, non-ATPase, 13 || AI954093 || 5719 || 330533	IMAGE:2549900	-1.72435	-3.4	1.97176	0.0946504	0
	4327	|| PSMB8 || Proteasome (prosome, macropain) subunit, beta type, 8 (large multifunctional peptidase 7) || AI983836 || 5696 || 330352	IMAGE:2510979	-1.72293	-3.335	1.93566	0.0991141	0
	4002	|| TRIO || Triple functional domain (PTPRF interacting) || AI352171 || 7204 || 314319	IMAGE:1940419	-1.72179	-3.63	2.10827	0.080604	0
	1941	|| PHC3 || **Polyhomeotic like 3 (Drosophila) || N93141 || 80012 || 116584	IMAGE:304963	-1.71996	-3.4884	2.02819	0.0889245	0
	2586	|| TFCP2 || Transcription factor CP2 || AA777755 || 7024 || 220873	IMAGE:448555	-1.71696	-3.345	1.94821	0.098368	0
	3561	|| FLJ25778 || Hypothetical protein FLJ25778 || R12358 || 254048 || 308634	IMAGE:26096	-1.71559	-3.74694	2.18406	0.0749527	0
	2239	|| || || N94233 || || 119213	IMAGE:293798	-1.71315	-3.62	2.11307	0.0809396	0
	539	|| TRIM50A || **DKFZp434A0131 protein || T62577 || 135892 || 104433	IMAGE:79743	-1.71267	-3.9	2.27715	0.0668174	0
	245	|| RPS14 || **Ribosomal protein S14 || H73473 || 6208 || 102087	IMAGE:214565	-1.70852	-3.455	2.02222	0.0908748	0
	2263	|| CIAPIN1 || Cytokine induced apoptosis inhibitor 1 || N57950 || 57019 || 119410	IMAGE:247261	-1.7054	-3.645	2.13733	0.0788896	0
	4107	|| FLJ10378 || La ribonucleoprotein domain family, member 2 || AI365530 || 55132 || 316262	IMAGE:2020862	-1.69949	-3.87	2.27715	0.0707164	0
	2077	|| PAPD1 || PAP associated domain containing 1 || R12694 || 55149 || 117826	IMAGE:129345	-1.69942	-3.39567	1.99813	0.0950348	0
	4252	|| TMEM16F || Transmembrane protein 16F || AI016000 || 196527 || 319196	IMAGE:1635604	-1.69577	-3.36975	1.98715	0.0967403	0
	3061	|| HELLS || Helicase, lymphoid-specific || AA628231 || 3070 || 224823	IMAGE:1055762	-1.69481	-3.40133	2.00691	0.0944401	0
	3721	|| MGC4293 || HEAT-like (PBS lyase) repeat containing 1 || AA456154 || 83475 || 310076	IMAGE:809450	-1.69287	-3.69362	2.18187	0.0759523	0
	1624	|| ACTR6 || ARP6 actin-related protein 6 homolog (yeast) || H71752 || 64431 || 113536	IMAGE:213754	-1.68859	-3.6585	2.1666	0.0779673	0
	110	|| RNF141 || Ring finger protein 141 || N70848 || 50862 || 100870	IMAGE:299609	-1.68752	-3.6	2.13331	0.0832422	0
	1673	|| SYNCRIP || Synaptotagmin binding, cytoplasmic RNA interacting protein || AA186327 || 10492 || 113998	IMAGE:626531	-1.68556	-3.34975	1.98732	0.0982187	0
	1794	|| CAPN1 || Calpain 1, (mu/I) large subunit || H15456 || 823 || 115114	IMAGE:49560	-1.68403	-3.49	2.07241	0.0896196	0
	1252	|| ATP2B1 || ATPase, Ca++ transporting, plasma membrane 1 || AA261928 || 490 || 110410	IMAGE:685626	-1.68313	-3.47936	2.06719	0.0892077	0
	1435	|| MAN2C1 || Mannosidase, alpha, class 2C, member 1 || H45455 || 4123 || 111971	IMAGE:183462	-1.68101	-3.465	2.06126	0.0905345	0
	541	|| TOPORS || Topoisomerase I binding, arginine/serine-rich || AA628154 || 10210 || 104447	IMAGE:1055753	-1.67689	-3.29488	1.96488	0.101945	0
	2775	|| LOC157567 || Ankyrin repeat domain 46 || AA777488 || 157567 || 222476	IMAGE:449112	-1.67458	-3.535	2.11098	0.0861785	0
	4076	|| || Transcribed locus || AA911200 || || 315689	IMAGE:1526760	-1.67402	-3.6	2.15051	0.0822625	0
	2477	|| RBM5 || RNA binding motif protein 5 || AA489016 || 10181 || 184971	IMAGE:824920	-1.67201	-3.4328	2.0531	0.0921111	0
	3950	|| || Transcribed locus || AI276822 || || 313336	IMAGE:1877404	-1.67198	-3.555	2.12623	0.0853069	0
	4497	|| MGC8902 || Hypothetical protein MGC8902 || AA018229 || 284565 || 98391	IMAGE:362742	-1.66875	-3.44233	2.06282	0.091571	0
	4477	|| USP11 || Ubiquitin specific peptidase 11 || AI951903 || 8237 || 331351	IMAGE:2546005	-1.66857	-3.345	2.00471	0.0983964	0
	139	|| RHOC || Ras homolog gene family, member C || R91953 || 389 || 101043	IMAGE:195162	-1.66857	-3.345	2.00471	0.0983964	0
	653	|| EIF3S2 || Eukaryotic translation initiation factor 3, subunit 2 beta, 36kDa || AA936783 || 8668 || 105294	IMAGE:1486109	-1.66689	-3.335	2.00073	0.0989857	0
	3519	|| || MRNA sequence || H71722 || || 308235	IMAGE:213685	-1.66597	-3.26967	1.96262	0.103775	0
	675	|| C20orf30 || Chromosome 20 open reading frame 30 || H93552 || 29058 || 105541	IMAGE:242706	-1.66574	-3.29325	1.97705	0.10211	0
	4386	|| ARPC4 || Actin related protein 2/3 complex, subunit 4, 20kDa || AI992284 || 10093 || 330694	IMAGE:2499797	-1.66172	-3.323	1.99973	0.0998078	0
	4049	|| LOC113251 || La ribonucleoprotein domain family, member 4 || AI240426 || 113251 || 315153	IMAGE:1856516	-1.66094	-3.44167	2.07213	0.0918691	0
	2543	|| NELF || Nasal embryonic LHRH factor || AA778352 || 26012 || 220387	IMAGE:505948	-1.66076	-3.435	2.06832	0.0924357	0
	1318	|| EIF3S3 || Eukaryotic translation initiation factor 3, subunit 3 gamma, 40kDa || AA229726 || 8667 || 110971	IMAGE:1011378	-1.66048	-3.33633	2.00926	0.0987556	0
	2188	|| TRIM28 || Tripartite motif-containing 28 || AA663435 || 10155 || 118760	IMAGE:853562	-1.65973	-4.07	2.45221	0.0639177	0
	3996	|| GIT1 || G protein-coupled receptor kinase interactor 1 || AI361300 || 28964 || 314137	IMAGE:2015148	-1.6594	-3.31537	1.99793	0.100405	0
	1346	|| EEF2 || Eukaryotic translation elongation factor 2 || R20379 || 1938 || 111144	IMAGE:34849	-1.65781	-3.43	2.069	0.0933762	0
	2067	|| CTSO || Cathepsin O || H70866 || 1519 || 117721	IMAGE:229901	-1.65448	-3.46975	2.09719	0.0894435	0
	3113	|| || || AA196978 || || 225156	IMAGE:646037	-1.64915	-3.505	2.12533	0.0889855	0
	685	|| LOC92497 || Hypothetical protein LOC92497 || N58405 || 92497 || 105621	IMAGE:248095	-1.64755	-3.28714	1.99517	0.102298	0
	340	|| CS || Citrate synthase || AA416746 || 1431 || 102851	IMAGE:731308	-1.64666	-3.72	2.25912	0.0752582	0
	1900	|| ANXA11 || Annexin A11 || R36150 || 311 || 116115	IMAGE:137238	-1.64577	-3.242	1.9699	0.105781	0
	2936	|| TRAPPC5 || Trafficking protein particle complex 5 || AA670353 || 126003 || 223900	IMAGE:878403	-1.64359	-3.65037	2.22098	0.0788063	0
	72	|| SLC25A11 || Solute carrier family 25 (mitochondrial carrier; oxoglutarate carrier), member 11 || AA670357 || 8402 || 100643	IMAGE:878413	-1.64314	-3.26429	1.98661	0.104224	0
	3675	|| EIF3S10 || Eukaryotic translation initiation factor 3, subunit 10 theta, 150/170kDa || AI017388 || 8661 || 309541	IMAGE:1635295	-1.6412	-3.48	2.12041	0.0888449	0
	2971	|| ATP6AP2 || **ATPase, H+ transporting, lysosomal accessory protein 2 || AA489232 || 10159 || 224164	IMAGE:825076	-1.63922	-3.4001	2.07422	0.0943096	0
	4457	|| TXNRD1 || Thioredoxin reductase 1 || AW075603 || 7296 || 331162	IMAGE:2577245	-1.63497	-3.36	2.05509	0.0979013	0
	2614	|| || || R42525 || || 221152	IMAGE:30062	-1.63451	-3.25017	1.98846	0.104924	0
	3619	|| FLJ12443 || Hypothetical protein FLJ12443 || AA488868 || 79888 || 309103	IMAGE:824851	-1.63422	-3.58	2.19065	0.0845596	0
	586	|| || Full-length cDNA clone CS0DJ012YP16 of T cells (Jurkat cell line) Cot 10-normalized of Homo sapiens (human) || R77718 || || 104783	IMAGE:145513	-1.63421	-3.535	2.16312	0.0851054	0
	466	|| ANTXR1 || Anthrax toxin receptor 1 || H58644 || 84168 || 103839	IMAGE:204545	-1.63361	-3.2956	2.01737	0.102109	0
	3258	|| LRIG2 || Leucine-rich repeats and immunoglobulin-like domains 2 || AA699741 || 9860 || 226476	IMAGE:461144	-1.63311	-3.4025	2.08345	0.0939277	0
	2069	|| TOMM70A || Translocase of outer mitochondrial membrane 70 homolog A (yeast) || R94191 || 9868 || 117740	IMAGE:198312	-1.63137	-3.65	2.23738	0.081432	0
	64	|| || || R06894 || || 100558	IMAGE:126638	-1.63026	-3.681	2.25793	0.0756748	0
	4323	|| SLC1A5 || Solute carrier family 1 (neutral amino acid transporter), member 5 || AI973241 || 6510 || 330339	IMAGE:2491434	-1.62953	-3.33	2.04354	0.099901	0
	525	|| PAN3 || PABP1-dependent poly A-specific ribonuclease subunit PAN3 || R68381 || 255967 || 104367	IMAGE:137885	-1.6283	-3.35	2.05736	0.0985657	0
	2252	|| MSI2 || Musashi homolog 2 (Drosophila) || N26608 || 124540 || 119312	IMAGE:269172	-1.62487	-3.15217	1.93995	0.112526	0
	1496	|| BRD7 || **Bromodomain containing 7 || AA488428 || 29117 || 112500	IMAGE:843206	-1.62402	-3.22	1.98274	0.107236	0
	2562	|| CNOT8 || CCR4-NOT transcription complex, subunit 8 || AA680279 || 9337 || 220591	IMAGE:869182	-1.61878	-3.465	2.1405	0.089405	0
	3946	|| ATXN2 || Ataxin 2 || AI216612 || 6311 || 313228	IMAGE:1883603	-1.61838	-3.445	2.12867	0.0910165	0
	4324	|| AHSA1 || AHA1, activator of heat shock 90kDa protein ATPase homolog 1 (yeast) || AI933043 || 10598 || 330340	IMAGE:2466352	-1.6175	-3.305	2.04327	0.101518	0
	1203	|| KIAA0494 || KIAA0494 || AA418887 || 9813 || 110006	IMAGE:767869	-1.61478	-3.355	2.07769	0.0982886	0
	1424	|| WWTR1 || WW domain containing transcription regulator 1 || H94043 || 25937 || 111904	IMAGE:242797	-1.61444	-3.62	2.24226	0.0828285	0
	1751	|| KIAA0153 || KIAA0153 protein || R44546 || 23170 || 114629	IMAGE:34106	-1.61412	-3.515	2.17766	0.0889458	0
	3344	|| HEXA || Hexosaminidase A (alpha polypeptide) || H66732 || 3073 || 240583	IMAGE:211918	-1.61275	-3.315	2.0555	0.100929	0
	2262	|| TTC17 || Tetratricopeptide repeat domain 17 || AA489394 || 55761 || 119408	IMAGE:843407	-1.61222	-3.22	1.99725	0.107553	0
	4233	|| R3HDM || R3H domain containing 1 || AI207203 || 23518 || 318857	IMAGE:1941469	-1.6078	-3.239	2.01455	0.105913	0
	2475	|| YT521 || Splicing factor YT521-B || AA281838 || 91746 || 184950	IMAGE:712327	-1.60724	-3.243	2.01774	0.105292	0
	671	|| DDX11 || **DEAD/H (Asp-Glu-Ala-Asp/His) box polypeptide 11 (CHL1-like helicase homolog, S. cerevisiae) || AA032090 || 1663 || 105490	IMAGE:470930	-1.60541	-3.11083	1.93772	0.115742	0
	2693	|| APC || Adenomatosis polyposis coli || R98064 || 324 || 221807	IMAGE:206838	-1.60434	-3.202	1.99584	0.108709	0
	2786	|| PIGF || Phosphatidylinositol glycan, class F || AA913502 || 5281 || 222602	IMAGE:1525694	-1.60432	-3.445	2.14732	0.0915583	0
	2331	|| GPX4 || Glutathione peroxidase 4 (phospholipid hydroperoxidase) || AA454856 || 2879 || 120054	IMAGE:809981	-1.60289	-3.395	2.11805	0.0961095	0
	2410	|| || || H19053 || || 120860	IMAGE:51242	-1.60197	-3.527	2.20167	0.0850222	0
	3261	|| SFXN4 || Sideroflexin 4 || AA504824 || 119559 || 226486	IMAGE:825718	-1.60156	-3.655	2.28215	0.0821536	0
	3122	|| C20orf116 || Chromosome 20 open reading frame 116 || AA434400 || 65992 || 225244	IMAGE:770869	-1.60083	-3.335	2.08329	0.0995353	0
	509	|| FN1 || Fibronectin 1 || N26285 || 2335 || 104275	IMAGE:256820	-1.59982	-3.445	2.15336	0.090475	0
	23	|| GAS7 || Growth arrest-specific 7 || R54059 || 8522 || 100169	IMAGE:39918	-1.5947	-3.255	2.04113	0.104871	0
	3641	|| PTK2 || PTK2 protein tyrosine kinase 2 || AI003004 || 5747 || 309315	IMAGE:1683906	-1.59385	-3.22325	2.02231	0.106711	0
	2085	|| KIAA0265 || KIAA0265 protein || R66158 || 23008 || 117885	IMAGE:140716	-1.59237	-3.46	2.17286	0.0924605	0
	3232	|| SRP72 || Signal recognition particle 72kDa || AA481069 || 6731 || 226265	IMAGE:814702	-1.58967	-3.56	2.23946	0.0869132	0
	4589	|| FN1 || Fibronectin 1 || W84711 || 2335 || 99232	IMAGE:415682	-1.58956	-3.55	2.23333	0.0841964	0
	1968	|| PLXND1 || Plexin D1 || AA485428 || 23129 || 116807	IMAGE:811048	-1.58951	-3.345	2.10442	0.0985815	0
	24	|| ABI2 || Abl interactor 2 || N94992 || 10152 || 100212	IMAGE:305227	-1.58925	-3.5025	2.20387	0.0863833	0
	1930	|| CASP3 || Caspase 3, apoptosis-related cysteine peptidase || AA011445 || 836 || 116476	IMAGE:429574	-1.5873	-3.4275	2.15933	0.093777	0
	2229	|| WNK1 || WNK lysine deficient protein kinase 1 || AA677083 || 65125 || 119123	IMAGE:454190	-1.58634	-3.28	2.06765	0.102515	0
	176	|| || || AA988133 || || 101452	IMAGE:1604649	-1.58618	-3.29	2.07416	0.102003	0
	3547	|| EPN2 || Epsin 2 || AA680350 || 22905 || 308500	IMAGE:430473	-1.58523	-3.22267	2.03294	0.107517	0
	2305	|| SHC1 || SHC (Src homology 2 domain containing) transforming protein 1 || R52960 || 6464 || 119774	IMAGE:40303	-1.58332	-3.345	2.11265	0.0973853	0
	959	|| PPP1CA || Protein phosphatase 1, catalytic subunit, alpha isoform || AA443982 || 5499 || 107884	IMAGE:756666	-1.58256	-3.221	2.03531	0.106834	0
	4033	|| ZDHHC5 || Zinc finger, DHHC-type containing 5 || AI344565 || 25921 || 314841	IMAGE:1917477	-1.58034	-3.105	1.96477	0.116285	0
	52	|| ADH1B || Alcohol dehydrogenase IB (class I), beta polypeptide || N93428 || 125 || 100422	IMAGE:307231	-1.58001	-3.087	1.95378	0.117691	0
	1885	|| ZFP36L2 || Zinc finger protein 36, C3H type-like 2 || AA480880 || 678 || 115941	IMAGE:814576	-1.57848	-3.53	2.23633	0.0870551	0
	1703	|| || || N58701 || || 114219	IMAGE:247582	-1.5762	-3.285	2.08412	0.101988	0
	2911	|| || Full-length cDNA clone CS0DK010YA20 of HeLa cells Cot 25-normalized of Homo sapiens (human) || N73875 || || 223661	IMAGE:297106	-1.57596	-3.378	2.14346	0.0974623	0
	2941	|| CTDSP1 || CTD (carboxy-terminal domain, RNA polymerase II, polypeptide A) small phosphatase 1 || AA995404 || 58190 || 223919	IMAGE:1601605	-1.56938	-3.28	2.09	0.102395	0
	4157	|| KIAA1579 || Hypothetical protein FLJ10770 || AI039422 || 55225 || 317229	IMAGE:1658257	-1.56856	-3.25	2.07197	0.105173	0
	3689	|| BRD2 || Bromodomain containing 2 || AA918860 || 6046 || 309663	IMAGE:1534399	-1.56821	-3.34	2.12982	0.099719	0
	4229	|| HIP2 || Huntingtin interacting protein 2 || AI360196 || 3093 || 318829	IMAGE:2018680	-1.56811	-3.195	2.03749	0.109672	0
	1685	|| HEXA || Hexosaminidase A (alpha polypeptide) || T71209 || 3073 || 114065	IMAGE:110168	-1.56802	-3.04093	1.93934	0.121476	0
	1643	|| C3F || Putative protein similar to nessy (Drosophila) || R56251 || 10162 || 113704	IMAGE:40871	-1.56783	-3.2	2.04104	0.108571	0
	1841	|| CYB5-M || Outer mitochondrial membrane cytochrome b5 || W04674 || 80777 || 115591	IMAGE:320509	-1.56758	-3.4	2.16895	0.0961916	0
	624	|| TRAP1 || TNF receptor-associated protein 1 || AA489602 || 10131 || 105122	IMAGE:897570	-1.56499	-3.11333	1.98936	0.115762	0
	4553	|| CHPPR || Mitochondrial fission regulator 1 || AA398163 || 9650 || 98910	IMAGE:726747	-1.56095	-3.048	1.95265	0.120866	0
	3361	|| NR2F6 || Nuclear receptor subfamily 2, group F, member 6 || AA075686 || 2063 || 247711	IMAGE:531479	-1.56087	-3.21	2.05655	0.108394	0
	2292	|| CUL4A || Cullin 4A || R02323 || 8451 || 119679	IMAGE:124232	-1.55914	-3.37	2.16144	0.097307	0
	805	|| PA2G4 || Proliferation-associated 2G4, 38kDa || AA488332 || 5036 || 106684	IMAGE:842973	-1.55863	-3.16	2.02742	0.11165	0
	3178	|| TES || Testis derived transcript (3 LIM domains) || AA136529 || 26136 || 225791	IMAGE:490952	-1.55703	-3.205	2.0584	0.10783	0
	1057	|| CENPB || Centromere protein B, 80kDa || AA455480 || 1059 || 108824	IMAGE:809720	-1.5562	-3.007	1.93227	0.124368	0
	3165	|| CNNM3 || Cyclin M3 || N29825 || 26505 || 225640	IMAGE:270883	-1.55426	-3.075	1.97844	0.118743	0
	371	|| GRINA || Glutamate receptor, ionotropic, N-methyl D-asparate-associated protein 1 (glutamate binding) || AA430506 || 2907 || 103155	IMAGE:769933	-1.55416	-3.295	2.12012	0.10155	0
	348	|| USP12 || Ubiquitin specific peptidase 12 || H97566 || 219333 || 102964	IMAGE:260619	-1.55403	-3.20633	2.06324	0.108497	0
	1313	|| AP1G2 || Adaptor-related protein complex 1, gamma 2 subunit || H26294 || 8906 || 110940	IMAGE:161763	-1.55324	-3.24	2.08597	0.106454	0
	1741	|| AKAP13 || A kinase (PRKA) anchor protein 13 || R78712 || 11214 || 114536	IMAGE:144956	-1.55277	-3.28	2.11236	0.103641	0
	1429	|| C14orf10 || Chromosome 14 open reading frame 10 || N26711 || 55012 || 111949	IMAGE:266227	-1.55267	-3.0925	1.99173	0.117349	0
	1546	|| FAT || FAT tumor suppressor homolog 1 (Drosophila) || AA126856 || 2195 || 112899	IMAGE:565312	-1.54965	-3.645	2.35215	0.0838563	0
	2741	|| RNPC2 || RNA-binding region (RNP1, RRM) containing 2 || AA702428 || 9584 || 222192	IMAGE:447569	-1.54774	-3.09	1.99646	0.11755	0
	3373	|| YARS || Tyrosyl-tRNA synthetase || AA146670 || 8565 || 307000	IMAGE:588669	-1.54683	-3.22811	2.08693	0.105938	0
	4077	|| TOM1L1 || Target of myb1-like 1 (chicken) || AA913079 || 10040 || 315713	IMAGE:1554796	-1.54452	-3.19	2.06537	0.109455	0
	3488	|| || Chromosome 20 open reading frame 191 || AA926832 || 149934 || 308018	IMAGE:1540301	-1.54321	-3.225	2.0898	0.106848	0
	4359	|| || Transcribed locus || AI401537 || || 330545	IMAGE:2110094	-1.54192	-3.01	1.95212	0.124116	0
	2764	|| ZNF364 || Zinc finger protein 364 || AA035129 || 27246 || 222385	IMAGE:471834	-1.54157	-3.204	2.0784	0.109042	0
	2515	|| FGFR1OP2 || FGFR1 oncogene partner 2 || N52763 || 26127 || 220127	IMAGE:283382	-1.54009	-3.13267	2.03408	0.113571	0
	3526	|| || || AA599106 || || 308323	IMAGE:950459	-1.53931	-3.075	1.99764	0.118922	0
	714	|| LOC162427 || Hypothetical protein LOC162427 || H82977 || 162427 || 105860	IMAGE:198917	-1.5373	-2.995	1.94821	0.125444	0
	3679	|| SFRS7 || Splicing factor, arginine/serine-rich 7, 35kDa || AA418813 || 6432 || 309580	IMAGE:767976	-1.5356	-3.23143	2.10434	0.107374	0
	546	|| ORC2L || Origin recognition complex, subunit 2-like (yeast) || AA047812 || 4999 || 104507	IMAGE:380263	-1.53127	-3.24	2.11589	0.106925	0
	6	|| NKRF || NF-kappaB repressing factor || AA774230 || 55922 || 100029	IMAGE:844768	-1.5273	-3.28	2.14758	0.103536	0
	3742	|| TIMELESS || Timeless homolog (Drosophila) || W87751 || 8914 || 310253	IMAGE:417249	-1.52727	-3.26971	2.14089	0.104263	0
	3092	|| TBCA || Tubulin-specific chaperone a || R06909 || 6902 || 225032	IMAGE:126674	-1.52567	-3.3	2.16298	0.100039	0
	1173	|| SLMAP || Sarcolemma associated protein || N95371 || 7871 || 109775	IMAGE:309045	-1.52469	-3.07886	2.01933	0.118173	0
	2560	|| DLNB14 || Similar to DLNB14 || AA779404 || 338657 || 220575	IMAGE:896930	-1.52432	-3.15525	2.06993	0.111795	0
	4081	|| PDZK8 || PDZ domain containing 8 || AA933588 || 118987 || 315775	IMAGE:1551719	-1.51959	-2.93167	1.92925	0.131061	0
	2312	|| ANKRD17 || Ankyrin repeat domain 17 || AA598515 || 26057 || 119855	IMAGE:897773	-1.51869	-3.13583	2.06483	0.114261	0
	4031	|| SULT1A1 || Sulfotransferase family, cytosolic, 1A, phenol-preferring, member 1 || AI018607 || 6817 || 314797	IMAGE:1630974	-1.51651	-3.10675	2.04861	0.116008	0
	15	|| THRAP2 || Thyroid hormone receptor associated protein 2 || T72613 || 23389 || 100134	IMAGE:108658	-1.51597	-3.2145	2.12042	0.108082	0
	1802	|| || || T83302 || || 115178	IMAGE:111492	-1.51516	-3.1175	2.05754	0.114808	0
	3879	|| EWSR1 || Ewing sarcoma breakpoint region 1 || AI341917 || 2130 || 312073	IMAGE:1946665	-1.51483	-2.995	1.97712	0.125481	0
	508	|| ACTN1 || Actinin, alpha 1 || AA669042 || 87 || 104265	IMAGE:854079	-1.51362	-3.042	2.00975	0.121378	0
	2274	|| || CDNA: FLJ21691 fis, clone COL09555 || R01176 || || 119500	IMAGE:123729	-1.51089	-3.11067	2.05883	0.115897	0
	975	|| CIB1 || Calcium and integrin binding 1 (calmyrin) || AA487575 || 10519 || 108018	IMAGE:841679	-1.51053	-3.05	2.01916	0.120438	0
	951	|| AK1 || Adenylate kinase 1 || AA775325 || 203 || 107776	IMAGE:868757	-1.50976	-3.075	2.03675	0.119042	0
	4344	|| ZNHIT1 || Zinc finger, HIT type 1 || AI950651 || 10467 || 330446	IMAGE:2547236	-1.50838	-2.915	1.93253	0.132558	0
	910	|| GGTL3 || Gamma-glutamyltransferase-like 3 || R06839 || 2686 || 107449	IMAGE:126522	-1.50819	-3.405	2.25768	0.0916257	0
	3369	|| RANGAP1 || Ran GTPase activating protein 1 || H98072 || 5905 || 306960	IMAGE:260931	-1.5067	-2.965	1.96788	0.127943	0
	2654	|| HOXA10 || Homeo box A10 || AA953229 || 3206 || 221495	IMAGE:1592006	-1.50651	-3.096	2.05507	0.117335	0
	1871	|| || || R06588 || || 115817	IMAGE:126438	-1.50188	-3.055	2.03412	0.120191	0
	2639	|| BBX || Bobby sox homolog (Drosophila) || AA864204 || 56987 || 221352	IMAGE:1460141	-1.49644	-3.34	2.23197	0.101039	0
	2071	|| || || R48795 || || 117756	IMAGE:154011	-1.49565	-2.96667	1.98353	0.12778	0
	2457	|| SLC35F5 || Solute carrier family 35, member F5 || AA465381 || 80255 || 162448	IMAGE:814107	-1.4904	-3.385	2.2712	0.0947318	0
	4055	|| VKORC1L1 || Vitamin K epoxide reductase complex, subunit 1-like 1 || AI279477 || 154807 || 315319	IMAGE:1882370	-1.48864	-3.0055	2.01895	0.124448	0
	683	|| MEF2C || MADS box transcription enhancer factor 2, polypeptide C (myocyte enhancer factor 2C) || AA234897 || 4208 || 105597	IMAGE:687270	-1.48841	-2.955	1.98533	0.129049	0
	3394	|| KIAA1715 || KIAA1715 || R53536 || 80856 || 307151	IMAGE:39952	-1.48729	-2.93367	1.9725	0.130981	0
	1725	|| ATP6V0B || ATPase, H+ transporting, lysosomal 21kDa, V0 subunit c'' || AA457717 || 533 || 114401	IMAGE:810725	-1.48682	-3.095	2.08163	0.117851	0
	4167	|| LRFN3 || Leucine rich repeat and fibronectin type III domain containing 3 || AI214276 || 79414 || 317346	IMAGE:1942153	-1.48646	-3.085	2.07539	0.117813	0
	518	|| C19orf6 || Chromosome 19 open reading frame 6 || AA485429 || 91304 || 104317	IMAGE:811050	-1.48618	-3.25	2.18681	0.104138	0
	911	|| SOS2 || Son of sevenless homolog 2 (Drosophila) || R78734 || 6655 || 107451	IMAGE:145001	-1.48413	-3.12	2.10224	0.116019	0
	2446	|| || CDNA FLJ27196 fis, clone SYN02831 || AA465239 || || 161159	IMAGE:814227	-1.48143	-2.83667	1.91481	0.139988	0
	1411	|| APEH || N-acylaminoacyl-peptide hydrolase || AA455941 || 327 || 111784	IMAGE:813279	-1.48084	-2.885	1.94821	0.135361	0
	236	|| EIF4G3 || Eukaryotic translation initiation factor 4 gamma, 3 || AA190749 || 8672 || 102029	IMAGE:627277	-1.48052	-3.11	2.10061	0.115979	0
	3505	|| || CDNA clone IMAGE:5288757 || AA977628 || || 308127	IMAGE:1555830	-1.48022	-3.15	2.12806	0.113549	0
	535	|| FLJ12716 || FLJ12716 protein || N75993 || 60684 || 104409	IMAGE:295283	-1.47898	-2.93075	1.9816	0.131079	0
	2656	|| BAIAP1 || Membrane associated guanylate kinase, WW and PDZ domain containing 1 || AA780740 || 9223 || 221501	IMAGE:867764	-1.47714	-2.99	2.02418	0.126024	0
	713	|| MGC5306 || Hypothetical protein MGC5306 || H47256 || 79101 || 105849	IMAGE:193122	-1.47648	-2.975	2.01492	0.126835	0
	522	|| DKFZp547K054 || Hypothetical protein DKFZp547K054 || AA412250 || 56974 || 104339	IMAGE:731410	-1.47638	-2.85	1.9304	0.138696	0
	3863	|| NID2 || Nidogen 2 (osteonidogen) || AA599763 || 22795 || 311780	IMAGE:1091308	-1.47546	-2.89062	1.95913	0.134847	0
	2279	|| CAD || Carbamoyl-phosphate synthetase 2, aspartate transcarbamylase, and dihydroorotase || R84263 || 790 || 119570	IMAGE:274638	-1.47532	-2.88	1.95212	0.135819	0
	1283	|| IFITM1 || Interferon induced transmembrane protein 1 (9-27) || AA058323 || 8519 || 110694	IMAGE:509641	-1.47387	-2.915	1.97778	0.132762	0
	2148	|| CUL5 || Cullin 5 || AA086475 || 8065 || 118376	IMAGE:562811	-1.47376	-2.995	2.03221	0.125943	0
	1281	|| MAN1A1 || Mannosidase, alpha, class 1A, member 1 || T85698 || 4121 || 110662	IMAGE:112629	-1.47007	-3.12	2.12234	0.114768	0
	143	|| IGFBP2 || Insulin-like growth factor binding protein 2, 36kDa || H78560 || 3485 || 101078	IMAGE:233721	-1.4672	-3.13	2.13331	0.1153	0
	2865	|| CALD1 || Caldesmon 1 || AA679571 || 800 || 223260	IMAGE:453602	-1.46674	-3.12	2.12717	0.113639	0
	4121	|| GDDR || Down-regulated in gastric cancer GDDR || AI140949 || 200504 || 316560	IMAGE:1693411	-1.46624	-3.0975	2.11255	0.117669	0
	1784	|| YDD19 || YDD19 protein || AA775352 || 11049 || 115041	IMAGE:868871	-1.46449	-2.97	2.02801	0.127156	0
	1799	|| SAT || Spermidine/spermine N1-acetyltransferase || AA010811 || 6303 || 115150	IMAGE:359835	-1.46066	-2.975	2.03675	0.126708	0
	1353	|| PTPN11 || Protein tyrosine phosphatase, non-receptor type 11 (Noonan syndrome 1) || R19952 || 5781 || 111190	IMAGE:34773	-1.45856	-3.055	2.09454	0.119628	0
	3525	|| ATP13A2 || ATPase type 13A2 || AI015711 || 23400 || 308308	IMAGE:1636139	-1.45763	-3.005	2.06157	0.124668	0
	3576	|| CALD1 || Caldesmon 1 || AA453669 || 800 || 308735	IMAGE:813627	-1.45695	-2.935	2.01448	0.13059	0
	2445	|| IFITM1 || Interferon induced transmembrane protein 1 (9-27) || AA055586 || 8519 || 161106	IMAGE:510383	-1.45372	-2.915	2.00519	0.132822	0
	4400	|| HARS || Histidyl-tRNA synthetase || AI859328 || 3035 || 330797	IMAGE:2435497	-1.4516	-3.1	2.13557	0.118069	0
	4493	|| MRPS2 || Mitochondrial ribosomal protein S2 || AA459419 || 51116 || 98348	IMAGE:810979	-1.44992	-3.28	2.26219	0.104966	0
	4653	|| DDAH1 || Dimethylarginine dimethylaminohydrolase 1 || R89765 || 23576 || 99800	IMAGE:194811	-1.44816	-2.9645	2.04708	0.128205	0
	2164	|| LIAS || Lipoic acid synthetase || W72965 || 11019 || 118571	IMAGE:344825	-1.4479	-3	2.07197	0.124928	0
	1888	|| PPP1R15A || Protein phosphatase 1, regulatory (inhibitor) subunit 15A || AA460168 || 23645 || 115974	IMAGE:795893	-1.44764	-2.9212	2.01791	0.132165	0
	3743	|| DNAJC4 || DnaJ (Hsp40) homolog, subfamily C, member 4 || AA830392 || 3338 || 310257	IMAGE:1354618	-1.44485	-2.86289	1.98144	0.137656	0
	2830	|| || MRNA; cDNA DKFZp566C034 (from clone DKFZp566C034) || N50983 || || 222962	IMAGE:281191	-1.44427	-3.075	2.12911	0.120088	0
	4072	|| CLCN3 || Chloride channel 3 || H69810 || 1182 || 315636	IMAGE:213211	-1.44419	-2.88557	1.99806	0.135294	0
	2258	|| HTATIP2 || HIV-1 Tat interactive protein 2, 30kDa || AA148094 || 10553 || 119366	IMAGE:589751	-1.44409	-3.145	2.17784	0.111035	0
	3015	|| KBTBD7 || Kelch repeat and BTB (POZ) domain containing 7 || N90640 || 84078 || 224462	IMAGE:293001	-1.44157	-2.955	2.04985	0.129413	0
	1402	|| DSCR1 || Down syndrome critical region gene 1 || T95064 || 1827 || 111689	IMAGE:120124	-1.43983	-2.97875	2.06882	0.126047	0
	1294	|| FMNL2 || Formin-like 2 || AA022935 || 114793 || 110795	IMAGE:364568	-1.43935	-2.745	1.90712	0.149168	0
	544	|| LOC388524 || Similar to Laminin receptor 1 || AA629897 || 388524 || 104487	IMAGE:884644	-1.43899	-2.805	1.94929	0.143057	0
	318	|| C10orf45 || Chromosome 10 open reading frame 45 || AA431133 || 83641 || 102654	IMAGE:781505	-1.43793	-2.81567	1.95814	0.141937	0
	1115	|| HMGA1 || High mobility group AT-hook 1 || AA448261 || 3159 || 109301	IMAGE:782811	-1.43766	-2.95	2.05195	0.129843	0
	3412	|| LOC137392 || Family with sequence similarity 92, member A1 || AI025157 || 137392 || 307285	IMAGE:1639423	-1.43693	-3.0455	2.11944	0.120398	0
	1893	|| C11orf23 || SAPS domain family, member 3 || H78330 || 55291 || 116018	IMAGE:240022	-1.43509	-3.195	2.22635	0.11085	0
	1043	|| RTN4 || **Reticulon 4 || N90376 || 57142 || 108670	IMAGE:292613	-1.4344	-3.015	2.10193	0.124238	0
	4009	|| || CDNA FLJ37573 fis, clone BRCOC2002835 || AI084326 || || 314463	IMAGE:1668636	-1.43412	-2.8809	2.00882	0.135753	0
	4328	|| PCDH9 || Protocadherin 9 || AI523637 || 5101 || 330373	IMAGE:2116531	-1.43078	-3.055	2.13519	0.119811	0
	614	|| VAMP2 || Vesicle-associated membrane protein 2 (synaptobrevin 2) || R35078 || 6844 || 105002	IMAGE:136676	-1.43014	-3.032	2.12007	0.12215	0
	1019	|| USP4 || Ubiquitin specific peptidase 4 (proto-oncogene) || R07443 || 7375 || 108482	IMAGE:125589	-1.4279	-3.07	2.15001	0.118881	0
	1601	|| NFIB || Nuclear factor I/B || N77345 || 4781 || 113361	IMAGE:245860	-1.42736	-3.065	2.14732	0.12094	0
	4269	|| HRMT1L1 || HMT1 hnRNP methyltransferase-like 1 (S. cerevisiae) || AI363907 || 3275 || 319590	IMAGE:2016420	-1.42663	-2.915	2.04327	0.133028	0
	3341	|| SLC6A8 || Solute carrier family 6 (neurotransmitter transporter, creatine), member 8 || AA047399 || 6535 || 237800	IMAGE:488505	-1.42578	-2.83	1.98488	0.140781	0
	3400	|| || Transcribed locus || R61714 || || 307185	IMAGE:42101	-1.42548	-3.292	2.30939	0.0982448	0
	3187	|| EIF5A || Eukaryotic translation initiation factor 5A || AA878570 || 1984 || 225875	IMAGE:1492411	-1.42388	-3.065	2.15257	0.121285	0
	4602	|| GLDC || Glycine dehydrogenase (decarboxylating; glycine decarboxylase, glycine cleavage system protein P) || N58494 || 2731 || 99358	IMAGE:248261	-1.42367	-3.0725	2.15816	0.117736	0
	3640	|| EHMT1 || Euchromatic histone-lysine N-methyltransferase 1 || T78584 || 79813 || 309313	IMAGE:113458	-1.42214	-3.006	2.11372	0.124094	0
	1020	|| SERPINC1 || Serpin peptidase inhibitor, clade C (antithrombin), member 1 || T62060 || 462 || 108492	IMAGE:85643	-1.42097	-2.91	2.04789	0.133532	0
	237	|| CAPNS1 || Calpain, small subunit 1 || AA676484 || 826 || 102030	IMAGE:882548	-1.42068	-2.835	1.99552	0.139895	0
	2412	|| ADAMTS1 || ADAM metallopeptidase with thrombospondin type 1 motif, 1 || T40309 || 9510 || 120882	IMAGE:62263	-1.41975	-2.84	2.00035	0.13938	0
	2630	|| SEPT11 || Septin 11 || H81313 || 55752 || 221302	IMAGE:239575	-1.41962	-3.11	2.19073	0.117873	0
	3913	|| ARHGAP21 || Rho GTPase activating protein 21 || AI124717 || 57584 || 312628	IMAGE:1540023	-1.41853	-2.85967	2.01593	0.137663	0
	1904	|| DNAJC4 || DnaJ (Hsp40) homolog, subfamily C, member 4 || AA447986 || 3338 || 116134	IMAGE:782725	-1.41801	-2.9	2.04512	0.134165	0
	3829	|| TTLL3 || Tubulin tyrosine ligase-like family, member 3 || AI360761 || 26140 || 311378	IMAGE:2011174	-1.4141	-2.745	1.94117	0.149157	0
	1645	|| TGFBI || Transforming growth factor, beta-induced, 68kDa || AA633901 || 7045 || 113722	IMAGE:868212	-1.41385	-2.845	2.01223	0.139255	0
	2254	|| ARHGDIA || Rho GDP dissociation inhibitor (GDI) alpha || AA459400 || 396 || 119321	IMAGE:810959	-1.4135	-3.085	2.18252	0.116824	0
	1186	|| UBE4B || Ubiquitination factor E4B (UFD2 homolog, yeast) || W38657 || 10277 || 109882	IMAGE:320834	-1.40959	-3.125	2.21696	0.112111	0
	1308	|| DDOST || Dolichyl-diphosphooligosaccharide-protein glycosyltransferase || H96437 || 1650 || 110912	IMAGE:251135	-1.40912	-2.795	1.98351	0.1443	0
	640	|| KLF7 || Kruppel-like factor 7 (ubiquitous) || N49209 || 8609 || 105209	IMAGE:280249	-1.40905	-2.747	1.94954	0.149012	0
	3117	|| C20orf27 || Chromosome 20 open reading frame 27 || AA683570 || 54976 || 225180	IMAGE:505882	-1.40865	-2.74	1.94513	0.149706	0
	732	|| CCT2 || Chaperonin containing TCP1, subunit 2 (beta) || N38959 || 10576 || 106046	IMAGE:243343	-1.40678	-3.07	2.1823	0.119858	0
	3230	|| EVL || Enah/Vasp-like || R20625 || 51466 || 226253	IMAGE:26294	-1.40638	-2.8442	2.02236	0.139498	0
	4340	|| GBAP || Glucosidase, beta; acid (includes glucosylceramidase) || AW002748 || 2630 || 330427	IMAGE:2491611	-1.40459	-2.92	2.07889	0.131181	0
	3352	|| CSF1R || Colony stimulating factor 1 receptor, formerly McDonough feline sarcoma viral (v-fms) oncogene homolog || T51164 || 1436 || 244794	IMAGE:78845	-1.40338	-2.72	1.93817	0.151793	0
	1942	|| RBM5 || RNA binding motif protein 5 || W73892 || 10181 || 116589	IMAGE:345559	-1.40101	-3.02	2.15559	0.124934	0
	3185	|| SF3B1 || Splicing factor 3b, subunit 1, 155kDa || AA876198 || 23451 || 225845	IMAGE:1256764	-1.39968	-2.895	2.06832	0.135199	0
	4085	|| EML4 || Echinoderm microtubule associated protein like 4 || AI191110 || 27436 || 315929	IMAGE:1739319	-1.399	-2.981	2.13081	0.128177	0
	1847	|| KIAA1196 || KIAA1196 protein || AA421750 || 57473 || 115627	IMAGE:738938	-1.39765	-2.8	2.00336	0.143443	0
	3418	|| || Transmembrane protein 41B || AA420990 || 440026 || 307342	IMAGE:731249	-1.39756	-2.753	1.96986	0.148418	0
	2736	|| TMEM38B || Transmembrane protein 38B || N53432 || 55151 || 222122	IMAGE:284120	-1.39619	-2.79	1.99829	0.144892	0
	4469	|| AGPAT1 || 1-acylglycerol-3-phosphate O-acyltransferase 1 (lysophosphatidic acid acyltransferase, alpha) || AI865990 || 10554 || 331233	IMAGE:2422534	-1.39456	-3.015	2.16197	0.124708	0
	783	|| LMTK2 || Lemur tyrosine kinase 2 || H71320 || 22853 || 106456	IMAGE:230016	-1.39189	-3.0359	2.18113	0.123736	0
	3457	|| AVO3 || TORC2-specific protein AVO3 || AA970935 || 253260 || 307696	IMAGE:1581757	-1.3904	-2.93	2.1073	0.131124	0
	3798	|| IL6ST || Interleukin 6 signal transducer (gp130, oncostatin M receptor) || AI360116 || 3572 || 310822	IMAGE:2018581	-1.39033	-2.9285	2.10634	0.130513	0
	191	|| CRBN || Cereblon || AA416736 || 51185 || 101604	IMAGE:731236	-1.38946	-2.975	2.14113	0.128674	0
	2322	|| TMPIT || Transmembrane protein induced by tumor necrosis factor alpha || R77144 || 83862 || 119946	IMAGE:144065	-1.38746	-3.05	2.19826	0.123083	0
	753	|| C10orf61 || Chromosome 10 open reading frame 61 || AI820826 || 26123 || 106182	IMAGE:188390	-1.38609	-2.94271	2.12303	0.129337	0
	2450	|| CTH || Cystathionase (cystathionine gamma-lyase) || AA489240 || 1491 || 161631	IMAGE:825092	-1.38602	-2.755	1.9877	0.14839	0
	621	|| PLEKHB2 || Pleckstrin homology domain containing, family B (evectins) member 2 || N29800 || 55041 || 105103	IMAGE:270786	-1.38536	-3.12	2.25212	0.114089	0
	1237	|| ARAF || V-raf murine sarcoma 3611 viral oncogene homolog || H59757 || 369 || 110258	IMAGE:207618	-1.38447	-3.055	2.20663	0.121701	0
	3371	|| FLJ22301 || Zinc finger protein 672 || AA410279 || 79894 || 306976	IMAGE:755363	-1.38437	-2.87	2.07314	0.137023	0
	4605	|| PGK1 || Phosphoglycerate kinase 1 || AA130904 || 5230 || 99383	IMAGE:586909	-1.38384	-2.79	2.01613	0.144697	0
	2848	|| SLC35E2 || Solute carrier family 35, member E2 || AA701168 || 9906 || 223060	IMAGE:461098	-1.3834	-3.47778	2.51394	0.0884659	0
	4001	|| || || AA779783 || || 314278	IMAGE:1034558	-1.38238	-2.995	2.16655	0.127249	0
	3203	|| CASP6 || Caspase 6, apoptosis-related cysteine peptidase || AA626710 || 839 || 225993	IMAGE:745143	-1.38193	-2.775	2.00807	0.14579	0
	564	|| FIBP || Fibroblast growth factor (acidic) intracellular binding protein || AA489891 || 9158 || 104655	IMAGE:839888	-1.38136	-2.95	2.13557	0.131006	0
	3844	|| GRIM19 || NADH dehydrogenase (ubiquinone) 1 alpha subcomplex, 13 || AA416866 || 51079 || 311607	IMAGE:730861	-1.38116	-2.95	2.13589	0.129613	0
	2215	|| STAF42 || Transcriptional adaptor 1 (HFI1 homolog, yeast)-like || N95138 || 117143 || 118993	IMAGE:293893	-1.3793	-2.735	1.98289	0.150375	0
	3658	|| ZNF187 || Zinc finger protein 187 || AA598518 || 7741 || 309401	IMAGE:897785	-1.37916	-2.915	2.1136	0.131213	0
	1290	|| SNX12 || Sorting nexin 12 || AA132735 || 29934 || 110741	IMAGE:587290	-1.37914	-2.87	2.081	0.137417	0
	2249	|| FXR2 || Fragile X mental retardation, autosomal homolog 2 || AA489628 || 9513 || 119286	IMAGE:823663	-1.37741	-3.005	2.18163	0.124391	0
	3135	|| MRPL28 || Mitochondrial ribosomal protein L28 || AA968664 || 10573 || 225374	IMAGE:1592276	-1.3772	-2.805	2.03675	0.142553	0
	1073	|| FTL || Ferritin, light polypeptide || AA971188 || 2512 || 108914	IMAGE:1575419	-1.37648	-2.8843	2.09542	0.134885	0
	3022	|| TOR1A || Torsin family 1, member A (torsin A) || W85694 || 1861 || 224533	IMAGE:415951	-1.37532	-3.3425	2.43035	0.0929274	0
	2334	|| DDX23 || DEAD (Asp-Glu-Ala-Asp) box polypeptide 23 || AA598470 || 9416 || 120075	IMAGE:897767	-1.37453	-2.995	2.17893	0.12736	0
	4048	|| || Similar to centaurin, gamma-like family, member 1; ARF GTPase-activating protein; Em:AC012044.1 || AI356415 || 439975 || 315146	IMAGE:2028057	-1.37425	-2.86	2.08114	0.138069	0
	1457	|| PPP1R12A || Protein phosphatase 1, regulatory (inhibitor) subunit 12A || AA486588 || 4659 || 112178	IMAGE:841135	-1.37377	-2.77	2.01635	0.146288	0
	455	|| SCAMP4 || Secretory carrier membrane protein 4 || R65622 || 113178 || 103774	IMAGE:140354	-1.37262	-2.875	2.09454	0.137107	0
	4343	|| CTSF || Cathepsin F || AI923970 || 8722 || 330442	IMAGE:2448778	-1.37189	-2.74	1.99725	0.150009	0
	1448	|| PDLIM5 || **PDZ and LIM domain 5 || R92455 || 10611 || 112103	IMAGE:196345	-1.37093	-3.04	2.21747	0.124485	0
	2837	|| RANBP5 || RAN binding protein 5 || AA919053 || 3843 || 223001	IMAGE:1535328	-1.36964	-2.715	1.98227	0.152068	0
	3886	|| STAT3 || Signal transducer and activator of transcription 3 (acute-phase response factor) || AA863403 || 6774 || 312136	IMAGE:1469311	-1.36817	-3.095	2.26215	0.120491	0
	1253	|| GRINA || Glutamate receptor, ionotropic, N-methyl D-asparate-associated protein 1 (glutamate binding) || AA455271 || 2907 || 110414	IMAGE:810038	-1.36814	-3.03	2.21469	0.125217	0
	4594	|| RPL27A || Ribosomal protein L27a || AA446013 || 6157 || 99272	IMAGE:781007	-1.36805	-2.71015	1.98103	0.152632	0
	1403	|| PMVK || Phosphomevalonate kinase || H09819 || 10654 || 111700	IMAGE:46897	-1.36709	-2.87	2.09935	0.137407	0
	1865	|| CLU || **Clusterin (complement lysis inhibitor, SP-40,40, sulfated glycoprotein 2, testosterone-repressed prostate message 2, apolipoprotein J) || AA130016 || 1191 || 115765	IMAGE:589362	-1.36653	-2.72457	1.99378	0.151006	0
	1305	|| C14orf118 || Chromosome 14 open reading frame 118 || AA485455 || 55668 || 110884	IMAGE:811071	-1.36395	-2.88	2.11152	0.135277	0
	2934	|| G6PC3 || Glucose 6 phosphatase, catalytic, 3 || AI024780 || 92579 || 223886	IMAGE:1631472	-1.36372	-2.925	2.14486	0.132464	0
	3556	|| TEX14 || Testis expressed sequence 14 || AI025320 || 56155 || 308594	IMAGE:1643067	-1.36196	-3.09	2.26879	0.121183	0
	2869	|| DNAJA2 || DnaJ (Hsp40) homolog, subfamily A, member 2 || AA626868 || 10294 || 223296	IMAGE:745216	-1.36175	-2.86	2.10023	0.137831	0
	4600	|| GCC2 || **GRIP and coiled-coil domain containing 2 || N73991 || 9648 || 99345	IMAGE:296640	-1.36148	-2.675	1.96477	0.156503	0
	148	|| PITPNM1 || Phosphatidylinositol transfer protein, membrane-associated 1 || N40945 || 9600 || 101134	IMAGE:277186	-1.36001	-2.645	1.94484	0.15982	0
	47	|| PRKACB || Protein kinase, cAMP-dependent, catalytic, beta || AA018979 || 5567 || 100398	IMAGE:362926	-1.3599	-3.052	2.24428	0.117902	0
	1499	|| GSTM4 || Glutathione S-transferase M4 || AA486570 || 2948 || 112537	IMAGE:840990	-1.35847	-2.815	2.07219	0.142755	0
	4511	|| TRA2A || Transformer-2 alpha || R09690 || 29896 || 98495	IMAGE:127677	-1.35826	-2.745	2.02097	0.149528	0
	694	|| SP1 || Sp1 transcription factor || T64452 || 6667 || 105697	IMAGE:80318	-1.35562	-2.875	2.12081	0.137777	0
	2049	|| FDPS || Farnesyl diphosphate synthase (farnesyl pyrophosphate synthetase, dimethylallyltranstransferase, geranyltranstransferase) || T65790 || 2224 || 117564	IMAGE:80410	-1.35449	-2.68	1.9786	0.156244	0
	1517	|| || Transcribed locus, weakly similar to XP_496299.1 PREDICTED: hypothetical protein LOC148206 [Homo sapiens] || T97764 || || 112625	IMAGE:121954	-1.35306	-2.76589	2.04418	0.146354	0
	268	|| NUPL1 || Nucleoporin like 1 || R43334 || 9818 || 102215	IMAGE:32241	-1.35223	-2.84	2.10023	0.138436	0
	1209	|| GOSR2 || **Golgi SNAP receptor complex member 2 || AA932006 || 9570 || 110035	IMAGE:1553844	-1.35157	-2.71	2.00507	0.152625	0
	172	|| MLL4 || Myeloid/lymphoid or mixed-lineage leukemia 4 || AA625915 || 9757 || 101417	IMAGE:744980	-1.35137	-2.75	2.03497	0.149137	0
	3617	|| SLC4A2 || Solute carrier family 4, anion exchanger, member 2 (erythrocyte membrane protein band 3-like 1) || AI341839 || 6522 || 309087	IMAGE:1947150	-1.35046	-2.755	2.04005	0.148102	0
	4305	|| CUTL1 || Cut-like 1, CCAAT displacement protein (Drosophila) || AA459850 || 1523 || 320197	IMAGE:795792	-1.35034	-2.635	1.95136	0.160922	0
	3055	|| HLA-F || Hypothetical protein FLJ35429 || AA988615 || 3134 || 224785	IMAGE:1604703	-1.34896	-2.895	2.14609	0.134492	0
	3068	|| ASNA1 || **ArsA arsenite transporter, ATP-binding, homolog 1 (bacterial) || AA479713 || 439 || 224860	IMAGE:740788	-1.34557	-2.755	2.04746	0.147687	0
	2094	|| FLJ12716 || FLJ12716 protein || R92835 || 60684 || 117970	IMAGE:196781	-1.34528	-3.01	2.23745	0.12087	0
	1399	|| LOC90110 || Hypothetical protein LOC90110 || W90240 || 90110 || 111675	IMAGE:418240	-1.34403	-3.02722	2.25235	0.119145	0
	3439	|| CITED4 || Cbp/p300-interacting transactivator, with Glu/Asp-rich carboxy-terminal domain, 4 || AA961610 || 163732 || 307524	IMAGE:1578389	-1.34364	-2.945	2.19182	0.131789	0
	597	|| STARD3 || START domain containing 3 || AA504615 || 10948 || 104883	IMAGE:825577	-1.34343	-2.89	2.15122	0.134453	0
	1034	|| || Transcribed locus || AI732284 || || 108593	IMAGE:154937	-1.34319	-2.879	2.14341	0.136366	0
	1701	|| ALDH1B1 || Aldehyde dehydrogenase 1 family, member B1 || R93550 || 219 || 114208	IMAGE:197657	-1.34301	-2.615	1.94712	0.163312	0
	854	|| LOC146439 || Hypothetical LOC146439 || AA458897 || 146439 || 107008	IMAGE:810825	-1.34289	-2.96	2.20419	0.127015	0
	2703	|| || Hypothetical gene supported by AL713796 || AA629355 || 389831 || 221882	IMAGE:743727	-1.34235	-3.184	2.37196	0.104622	0
	4618	|| ATP6V0D1 || ATPase, H+ transporting, lysosomal 38kDa, V0 subunit d isoform 1 || AA702541 || 9114 || 99506	IMAGE:384078	-1.34194	-2.665	1.98593	0.157891	0
	373	|| RPL10A || Ribosomal protein L10a || R01139 || 4736 || 103163	IMAGE:124824	-1.34128	-2.9	2.16212	0.132457	0
	3532	|| || Transcribed locus || T78451 || || 308386	IMAGE:113388	-1.34038	-3.2085	2.39372	0.114516	0
	3235	|| H2AFY || H2A histone family, member Y || N64366 || 9555 || 226286	IMAGE:290194	-1.33937	-2.603	1.94346	0.164567	0
	4661	|| CHR2SYT || Family with sequence similarity 62 (C2 domain containing) member B || R22340 || 57488 || 99840	IMAGE:130916	-1.33283	-2.765	2.07453	0.146244	0
	2698	|| FLJ10579 || Family with sequence similarity 82, member C || AA417577 || 55177 || 221849	IMAGE:746075	-1.33149	-2.615	1.96396	0.163365	0
	4273	|| CREBBP || CREB binding protein (Rubinstein-Taybi syndrome) || AI092755 || 1387 || 319663	IMAGE:1688792	-1.33127	-2.736	2.05517	0.149992	0
	3623	|| NPY1R || Neuropeptide Y receptor Y1 || R74183 || 4886 || 309117	IMAGE:143332	-1.32947	-2.73	2.05344	0.149929	0
	3196	|| PIP5K1A || Phosphatidylinositol-4-phosphate 5-kinase, type I, alpha || AA026759 || 8394 || 225944	IMAGE:366523	-1.32822	-2.82	2.12314	0.141191	0
	1653	|| UBE1 || Ubiquitin-activating enzyme E1 (A1S9T and BN75 temperature sensitivity complementing) || AA598670 || 7317 || 113792	IMAGE:898262	-1.32777	-2.665	2.00712	0.15809	0
	2902	|| TLK1 || Tousled-like kinase 1 || AA706918 || 9874 || 223565	IMAGE:451850	-1.32743	-3.175	2.39184	0.113486	0
	2946	|| ZC3HDC8 || Zinc finger CCCH-type containing 8 || AA489020 || 84524 || 223975	IMAGE:824905	-1.32723	-2.79	2.10212	0.143208	0
	1684	|| LOC153222 || Adult retina protein || R54659 || 153222 || 114062	IMAGE:154477	-1.32718	-3.101	2.33654	0.117917	0
	2205	|| CELSR2 || Cadherin, EGF LAG seven-pass G-type receptor 2 (flamingo homolog, Drosophila) || H39187 || 1952 || 118922	IMAGE:175103	-1.32576	-2.85	2.14971	0.138812	0
	4630	|| PEMT || Phosphatidylethanolamine N-methyltransferase || R93695 || 10400 || 99606	IMAGE:197727	-1.32536	-2.655	2.00324	0.158397	0
	3137	|| FLJ13614 || Hypothetical protein FLJ13614 || AA774511 || 84142 || 225388	IMAGE:399269	-1.325	-2.694	2.03321	0.154948	0
	4486	|| || *mitoch. cont. ESTs || || || 433337	*mitoch. cont. IMAGE:202154	-1.3233	-2.82644	2.13589	0.139156	0
	4422	|| SLC9A8 || Solute carrier family 9 (sodium/hydrogen exchanger), member 8 || AI819885 || 23315 || 330969	IMAGE:2401917	-1.32113	-2.71	2.05128	0.152676	0
	4454	|| ZP3 || Zona pellucida glycoprotein 3 (sperm receptor) || AW072305 || 7784 || 331148	IMAGE:2566917	-1.32057	-2.63	1.99156	0.161358	0
	1940	|| LGALS9 || Lectin, galactoside-binding, soluble, 9 (galectin 9) || AA434102 || 3965 || 116580	IMAGE:770192	-1.32045	-2.635	1.99552	0.160697	0
	2190	|| ITGB8 || Integrin, beta 8 || W56709 || 3696 || 118781	IMAGE:340644	-1.31992	-3.24706	2.46003	0.0984214	0
	3631	|| FBXL10 || F-box and leucine-rich repeat protein 10 || AA923479 || 84678 || 309230	IMAGE:1534544	-1.31783	-2.9485	2.23739	0.126133	0
	454	|| LOC144233 || Hypothetical protein LOC144233 || T85931 || 144233 || 103773	IMAGE:112541	-1.31778	-2.871	2.17867	0.136577	0
	399	|| PTPRK || Protein tyrosine phosphatase, receptor type, K || R78776 || 5796 || 103308	IMAGE:146123	-1.31517	-2.695	2.04917	0.153778	0
	2657	|| JARID1A || Jumonji, AT rich interactive domain 1A (RBBP2-like) || AA001860 || 5927 || 221508	IMAGE:428131	-1.3137	-2.805	2.13519	0.141792	0
	3774	|| FADS1 || Fatty acid desaturase 1 || AA029030 || 3992 || 310541	IMAGE:470079	-1.31345	-2.635	2.00616	0.161125	0
	2697	|| GSTT1 || Glutathione S-transferase theta 1 || T97312 || 2952 || 221847	IMAGE:121804	-1.31176	-2.64	2.01257	0.160891	0
	767	|| CAP350 || Centrosome-associated protein 350 || H91332 || 9857 || 106316	IMAGE:241113	-1.31145	-2.68	2.04354	0.155324	0
	4642	|| LRFN1 || Leucine rich repeat and fibronectin type III domain containing 1 || AA401995 || 57622 || 99749	IMAGE:741864	-1.31128	-2.81	2.14295	0.140658	0
	2915	|| || || W70067 || || 223715	IMAGE:343978	-1.31121	-2.72475	2.07804	0.152252	0
	39	|| || **CDNA FLJ44170 fis, clone THYMU2035319, highly similar to Homo sapiens RNA-binding region (RNP1, RRM) containing 2 (RNPC2) || H47069 || || 100330	IMAGE:193067	-1.31099	-2.73	2.08239	0.150275	0
	2495	|| || || AA287269 || || 186651	IMAGE:701070	-1.31014	-2.8	2.13717	0.144041	0
	3486	|| || || H69130 || || 308001	IMAGE:212829	-1.30945	-2.81	2.14594	0.143725	0
	1510	|| SLC10A2 || Solute carrier family 10 (sodium/bile acid cotransporter family), member 2 || AA918012 || 6555 || 112597	IMAGE:1535240	-1.30867	-2.555	1.95237	0.170265	0
	527	|| PHF15 || PHD finger protein 15 || AA454740 || 23338 || 104373	IMAGE:809779	-1.30822	-2.82	2.15559	0.143183	0
	3840	|| SFRS11 || Splicing factor, arginine/serine-rich 11 || AI299889 || 9295 || 311517	IMAGE:1898826	-1.3082	-2.5085	1.91752	0.175729	0
	2988	|| LRBA || LPS-responsive vesicle trafficking, beach and anchor containing || AA004944 || 987 || 224264	IMAGE:428296	-1.30722	-2.667	2.04021	0.158174	0
	4113	|| || Hypothetical LOC388969 || AI151081 || 388969 || 316343	IMAGE:1703320	-1.3034	-2.50925	1.92515	0.175661	0
	2893	|| C19orf22 || Chromosome 19 open reading frame 22 || H79838 || 91300 || 223494	IMAGE:239903	-1.30305	-2.89	2.21787	0.137911	0
	2677	|| DNAJC3 || Hypothetical protein LOC144871 || AA630006 || 5611 || 221650	IMAGE:884606	-1.30211	-2.63	2.0198	0.161056	0
	3558	|| KIAA0853 || KIAA0853 || R94720 || 23091 || 308602	IMAGE:198559	-1.30147	-2.76078	2.12127	0.146694	0
	3869	|| CXorf39 || Chromosome X open reading frame 39 || AI333346 || 139231 || 311868	IMAGE:1931636	-1.30033	-2.95567	2.27301	0.124795	0
	4423	|| LMAN2 || Lectin, mannose-binding 2 || AI954986 || 10960 || 330970	IMAGE:2551113	-1.29985	-2.615	2.01178	0.163202	0
	14	|| SUPT6H || Suppressor of Ty 6 homolog (S. cerevisiae) || R38625 || 6830 || 100130	IMAGE:22991	-1.29915	-3.185	2.45159	0.116869	0
	814	|| MGC15875 || Hypothetical protein MGC15875 || AA455286 || 85007 || 106739	IMAGE:810050	-1.29763	-2.495	1.92273	0.177406	0
	189	|| OSGEP || O-sialoglycoprotein endopeptidase || H29625 || 55644 || 101595	IMAGE:52974	-1.29747	-2.78	2.14264	0.14711	0
	3653	|| EPHB4 || EPH receptor B4 || AI261660 || 2050 || 309383	IMAGE:2028443	-1.29666	-2.605	2.00901	0.164788	0
	4189	|| || Transcribed locus || AA947306 || || 317847	IMAGE:1508367	-1.29611	-2.77	2.13717	0.144682	0
	1257	|| RAB1B || RAB1B, member RAS oncogene family || AA476287 || 81876 || 110437	IMAGE:770685	-1.29564	-2.86	2.2074	0.139125	0
	3025	|| C7orf2 || Limb region 1 homolog (mouse) || W46782 || 64327 || 224544	IMAGE:324596	-1.29529	-2.69	2.07676	0.153953	0
	4370	|| HPCAL1 || Hippocalcin-like 1 || AW073355 || 3241 || 330594	IMAGE:2569148	-1.29455	-2.865	2.21312	0.134173	0
	235	|| K6IRS4 || Keratin 6 irs4 || AA010181 || 121391 || 102027	IMAGE:359303	-1.29395	-2.5801	1.99397	0.167229	0
	1753	|| CYFIP2 || Cytoplasmic FMR1 interacting protein 2 || H12043 || 26999 || 114668	IMAGE:47475	-1.29342	-2.50967	1.94033	0.175554	0
	607	|| STUB1 || STIP1 homology and U-box containing protein 1 || R54607 || 10273 || 104966	IMAGE:154466	-1.29267	-2.57	1.98814	0.168307	0
	2317	|| RHOBTB3 || Rho-related BTB domain containing 3 || AA599094 || 22836 || 119900	IMAGE:950450	-1.29221	-2.61	2.0198	0.163305	0
	679	|| VAMP3 || Vesicle-associated membrane protein 3 (cellubrevin) || AA486016 || 9341 || 105579	IMAGE:843248	-1.29221	-2.61	2.0198	0.163305	0
	2310	|| SND1 || Staphylococcal nuclease domain containing 1 || AA018859 || 27044 || 119841	IMAGE:362906	-1.29201	-2.605	2.01624	0.164643	0
	1822	|| SMARCD3 || SWI/SNF related, matrix associated, actin dependent regulator of chromatin, subfamily d, member 3 || AA053810 || 6604 || 115434	IMAGE:360047	-1.29196	-2.73	2.11307	0.149157	0
	2137	|| || Transcribed locus || R51889 || || 118297	IMAGE:39577	-1.29139	-2.53	1.95913	0.173105	0
	1804	|| LGR4 || Leucine-rich repeat-containing G protein-coupled receptor 4 || T82884 || 55366 || 115216	IMAGE:110903	-1.29063	-2.68719	2.08208	0.154378	0
	2277	|| KIAA1434 || Hypothetical protein KIAA1434 || R10161 || 56261 || 119555	IMAGE:128509	-1.29014	-2.715	2.10442	0.152561	0
	559	|| EVER1 || Epidermodysplasia verruciformis 1 || AA424570 || 11322 || 104608	IMAGE:767171	-1.28897	-2.475	1.92014	0.179872	0
	3409	|| KIAA1704 || KIAA1704 || AA025399 || 55425 || 307242	IMAGE:366227	-1.2888	-2.68	2.07946	0.155184	0
	3630	|| PCTK1 || PCTAIRE protein kinase 1 || AA995166 || 5127 || 309223	IMAGE:1631617	-1.28661	-2.60533	2.02495	0.163971	0
	1647	|| ELAVL1 || ELAV (embryonic lethal, abnormal vision, Drosophila)-like 1 (Hu antigen R) || W72322 || 1994 || 113739	IMAGE:345208	-1.28658	-2.54	1.97423	0.17186	0
	2436	|| RPGR || Retinitis pigmentosa GTPase regulator || R93172 || 6103 || 1225529	IMAGE:275696	-1.28657	-2.7095	2.10598	0.151482	0
	3503	|| || || H93283 || || 308118	IMAGE:234498	-1.28579	-2.505	1.94821	0.176247	0
	652	|| || MRNA; cDNA DKFZp667B1513 (from clone DKFZp667B1513) || AI732316 || || 105292	IMAGE:154327	-1.28525	-2.543	1.9786	0.171726	0
	961	|| KLHL5 || Kelch-like 5 (Drosophila) || AI732277 || 51088 || 107900	IMAGE:154189	-1.28519	-2.99	2.3265	0.127819	0
	4285	|| GSTM2 || **Glutathione S-transferase M2 (muscle) || R84981 || 2946 || 319832	IMAGE:180561	-1.28447	-2.6	2.02418	0.16514	0
	2933	|| ARL6IP2 || ADP-ribosylation factor-like 6 interacting protein 2 || AA629027 || 64225 || 223867	IMAGE:743987	-1.28439	-2.74	2.13331	0.151088	0
	4491	|| RAB6A || RAB6A, member RAS oncogene family || H20138 || 5870 || 98337	IMAGE:172440	-1.28317	-2.55	1.98726	0.17105	0
	2333	|| MFTC || Solute carrier family 25, member 32 || AI140246 || 81034 || 120061	IMAGE:1739583	-1.28092	-2.845	2.22106	0.142423	0
	895	|| EXT1 || Exostoses (multiple) 1 || R08761 || 2131 || 107348	IMAGE:127409	-1.28067	-2.7	2.10827	0.154214	0
	4543	|| KIAA1161 || KIAA1161 || AA886882 || 57462 || 98799	IMAGE:1493328	-1.27981	-2.615	2.04327	0.163777	0
	1756	|| PISD || Phosphatidylserine decarboxylase || W69460 || 23761 || 114706	IMAGE:343609	-1.27928	-2.94	2.29816	0.130135	0
	3735	|| POLE2 || Polymerase (DNA directed), epsilon 2 (p59 subunit) || H85015 || 5427 || 310183	IMAGE:221871	-1.27883	-2.75	2.15041	0.150065	0
	3175	|| TMEM23 || Novel prostate-specific antigen || T55587 || 259230 || 225750	IMAGE:73574	-1.27853	-2.61	2.0414	0.163234	0
	79	|| SLC16A3 || **Solute carrier family 16 (monocarboxylic acid transporters), member 3 || AA129777 || 9123 || 100686	IMAGE:502151	-1.2784	-2.775	2.17068	0.147779	0
	4145	|| ZNF271 || Zinc finger protein 271 || AA894757 || 10778 || 317041	IMAGE:1502190	-1.27787	-2.4454	1.91366	0.183599	0
	1598	|| SLC35A1 || Solute carrier family 35 (CMP-sialic acid transporter), member A1 || N74390 || 10559 || 113336	IMAGE:296199	-1.27621	-2.595	2.03336	0.164955	0
	94	|| UBE3A || **Ubiquitin protein ligase E3A (human papilloma virus E6-associated protein, Angelman syndrome) || H93310 || 7337 || 100753	IMAGE:241985	-1.27298	-2.96	2.32526	0.130323	0
	1468	|| SFRS1 || Splicing factor, arginine/serine-rich 1 (splicing factor 2, alternate splicing factor) || H55909 || 6426 || 112235	IMAGE:204122	-1.27224	-3.07875	2.41995	0.125068	0
	4172	|| MARK3 || MAP/microtubule affinity-regulating kinase 3 || AI218740 || 4140 || 317499	IMAGE:1565471	-1.2705	-2.851	2.244	0.137825	0
	1204	|| HRSP12 || Heat-responsive protein 12 || N72715 || 10247 || 110014	IMAGE:295729	-1.2704	-2.55	2.00724	0.170468	0
	4014	|| PRKAB2 || Protein kinase, AMP-activated, beta 2 non-catalytic subunit || AI091302 || 5565 || 314527	IMAGE:1566554	-1.26918	-2.585	2.03675	0.16633	0
	3911	|| LIMS1 || LIM and senescent cell antigen-like domains 1 || AA885283 || 3987 || 312600	IMAGE:1461477	-1.26906	-2.60913	2.05595	0.163042	0
	906	|| ZFR || Zinc finger RNA binding protein || T50389 || 51663 || 107414	IMAGE:72666	-1.26807	-2.62	2.06613	0.162937	0
	2064	|| FLJ46072 || FLJ46072 protein || AA464963 || 286077 || 117714	IMAGE:810089	-1.26535	-2.625	2.07453	0.163068	0
	1864	|| TK1 || Thymidine kinase 1, soluble || AA778098 || 7083 || 115756	IMAGE:379920	-1.26525	-2.8	2.213	0.145468	0
	1662	|| GLUD2 || **Glutamate dehydrogenase 1 || AA017175 || 2747 || 113888	IMAGE:361565	-1.26432	-2.63	2.08016	0.161835	0
	526	|| MFGE8 || **Milk fat globule-EGF factor 8 protein || AA449667 || 4240 || 104369	IMAGE:785744	-1.26422	-2.535	2.00519	0.172847	0
	3489	|| || Transcribed locus || AI002993 || || 308022	IMAGE:1683873	-1.26367	-2.48	1.96253	0.179141	0
	258	|| EIF4ENIF1 || Eukaryotic translation initiation factor 4E nuclear import factor 1 || AI003064 || 56478 || 102164	IMAGE:1699565	-1.26347	-2.795	2.21216	0.147424	0
	413	|| NT5C3 || **5'-nucleotidase, cytosolic III || AA187938 || 51251 || 103412	IMAGE:626016	-1.26202	-2.635	2.08793	0.16009	0
	3627	|| || CDNA clone IMAGE:5278284 || AA976866 || || 309195	IMAGE:1558749	-1.26188	-2.5	1.98117	0.176989	0
	1189	|| TGFB2 || Transforming growth factor, beta 2 || N45138 || 7042 || 109898	IMAGE:282978	-1.26182	-2.533	2.00742	0.17241	0
	2669	|| C20orf44 || Chromosome 20 open reading frame 44 || AA908831 || 55245 || 221613	IMAGE:1522696	-1.26018	-2.645	2.0989	0.159013	0
	3963	|| TXN2 || Thioredoxin 2 || AI017377 || 25828 || 313549	IMAGE:1635288	-1.25979	-2.745	2.17893	0.151268	0
	4032	|| AKR1B10 || Aldo-keto reductase family 1, member B10 (aldose reductase) || AI301329 || 57016 || 314809	IMAGE:1899496	-1.2586	-2.62894	2.08878	0.160336	0
	4513	|| RSAFD1 || **Radical S-adenosyl methionine and flavodoxin domains 1 || H25509 || 55253 || 98516	IMAGE:161373	-1.25841	-2.585	2.05419	0.166705	0
	871	|| || || T85990 || || 107109	IMAGE:112409	-1.25804	-2.539	2.01822	0.171793	0
	3632	|| KCNQ1OT1 || Potassium voltage-gated channel, KQT-like subfamily, member 1 || AA155639 || 10984 || 309242	IMAGE:592241	-1.25743	-2.4825	1.97427	0.178737	0
	1140	|| || **Similar to RIKEN cDNA 8030451K01 || N34494 || 387921 || 109529	IMAGE:271165	-1.25699	-2.405	1.9133	0.188812	0
	3926	|| || Transcribed locus || AA921755 || || 312881	IMAGE:1543824	-1.25581	-2.44878	1.94995	0.183088	0
	1326	|| || Hypothetical protein LOC388931 || R08266 || 388931 || 111010	IMAGE:127193	-1.25545	-2.82	2.24621	0.14291	0
	596	|| PRSS23 || Protease, serine, 23 || AA431796 || 11098 || 104877	IMAGE:782547	-1.25544	-2.42	1.92761	0.186883	0
	1502	|| LOC138046 || Hypothetical protein LOC138046 || AA773190 || 138046 || 112556	IMAGE:845780	-1.25448	-2.49	1.98488	0.178194	0
	4051	|| RPP14 || Ribonuclease P 14kDa subunit || AI302403 || 11102 || 315178	IMAGE:1901735	-1.25382	-2.455	1.95802	0.182295	0
	428	|| COPZ1 || Coatomer protein complex, subunit zeta 1 || AA486228 || 22818 || 103611	IMAGE:842813	-1.25306	-2.42	1.93127	0.186874	0
	1316	|| SIAT7B || ST6 (alpha-N-acetyl-neuraminyl-2,3-beta-galactosyl-1,3)-N-acetylgalactosaminide alpha-2,6-sialyltransferase 2 || AA497051 || 10610 || 110969	IMAGE:823590	-1.25131	-2.495	1.99391	0.177204	0
	1660	|| GSS || Glutathione synthetase || AA463458 || 2937 || 113884	IMAGE:811792	-1.25086	-2.68	2.14253	0.156041	0
	2623	|| KIAA1627 || KIAA1627 protein || AA866127 || 57721 || 221220	IMAGE:1470339	-1.25052	-2.53	2.02315	0.172997	0
	2919	|| CGI-37 || Comparative gene identification transcript 37 || AA987623 || 51388 || 223733	IMAGE:1603408	-1.25019	-2.69042	2.152	0.156885	0
	3932	|| NJMU-R1 || Protein kinase Njmu-R1 || AI193791 || 64149 || 313016	IMAGE:1743228	-1.24837	-2.5	2.00262	0.176357	0
	3073	|| || Transcribed locus || AA478730 || || 224897	IMAGE:753640	-1.24834	-2.5385	2.0335	0.172629	0
	1562	|| SFRS11 || Splicing factor, arginine/serine-rich 11 || H56944 || 9295 || 112994	IMAGE:204755	-1.24784	-2.55	2.04354	0.169971	0
	1640	|| KIAA0492 || KIAA0492 protein || R00933 || 57238 || 113676	IMAGE:124742	-1.24694	-2.535	2.03298	0.172578	0
	735	|| UTP14C || UTP14, U3 small nucleolar ribonucleoprotein, homolog C (yeast) || R54591 || 9724 || 106071	IMAGE:40102	-1.24686	-2.67	2.14139	0.15514	0
	2027	|| C6orf216 || LOC441063 || H75852 || 375513 || 117370	IMAGE:230537	-1.2468	-3.32267	2.66495	0.0895927	0
	1345	|| CRTAP || Cartilage associated protein || AA490280 || 10491 || 111136	IMAGE:823815	-1.24521	-2.75	2.20847	0.150699	0
	881	|| ZNF198 || **Zinc finger protein 198 || AA115470 || 7750 || 107194	IMAGE:491418	-1.24407	-2.53	2.03365	0.172455	0
	2882	|| AUP1 || Ancient ubiquitous protein 1 || AA459427 || 550 || 223361	IMAGE:814838	-1.24168	-2.835	2.2832	0.141308	0
	4480	|| || || AI978935 || || 331369	IMAGE:2492817	-1.2403	-2.555	2.05999	0.17111	0
	785	|| TPI1 || Triosephosphate isomerase 1 || AA663983 || 7167 || 106471	IMAGE:855749	-1.23968	-2.42	1.95212	0.186744	0
	2518	|| SLC16A9 || Solute carrier family 16 (monocarboxylic acid transporters), member 9 || AI017640 || 220963 || 220164	IMAGE:1635920	-1.23643	-2.565	2.07453	0.168371	0
	3047	|| CDC91L1 || CDC91 cell division cycle 91-like 1 (S. cerevisiae) || AA620831 || 128869 || 224728	IMAGE:1055547	-1.23643	-2.61	2.11092	0.165233	0
	1137	|| TEX27 || Testis expressed sequence 27 || R97106 || 60685 || 109503	IMAGE:200031	-1.23623	-2.445	1.97778	0.18389	0
	890	|| CTSL || Cathepsin L-like 3 || W73874 || 1514 || 107321	IMAGE:345538	-1.23613	-2.36	1.90919	0.194791	0
	3891	|| ABL1 || V-abl Abelson murine leukemia viral oncogene homolog 1 || AI084206 || 25 || 312215	IMAGE:1671384	-1.2361	-2.641	2.13655	0.158721	0
	3554	|| CLCN3 || Chloride channel 3 || AA451865 || 1182 || 308555	IMAGE:786291	-1.23593	-2.44	1.97423	0.184372	0
	4552	|| EPB41L4B || Erythrocyte membrane protein band 4.1 like 4B || H66840 || 54566 || 98905	IMAGE:210697	-1.23466	-2.456	1.98921	0.181951	0
	209	|| TM4SF9 || Tetraspanin 5 || H63760 || 10098 || 101794	IMAGE:208904	-1.23436	-2.479	2.00833	0.178906	0
	1106	|| ABL1 || V-abl Abelson murine leukemia viral oncogene homolog 1 || AA496785 || 25 || 109228	IMAGE:897642	-1.23266	-2.445	1.98351	0.183621	0
	2772	|| HAPLN3 || Hyaluronan and proteoglycan link protein 3 || AA663831 || 145864 || 222444	IMAGE:969843	-1.23197	-2.73	2.21596	0.152435	0
	682	|| LMTK2 || Lemur tyrosine kinase 2 || H29301 || 22853 || 105596	IMAGE:52616	-1.23072	-2.62	2.12883	0.162917	0
	4529	|| GCLC || Glutamate-cysteine ligase, catalytic subunit || H56069 || 2729 || 98692	IMAGE:203721	-1.23042	-2.439	1.98225	0.184262	0
	495	|| MGC24039 || Hypothetical protein MGC24039 || AA598559 || 160518 || 104131	IMAGE:898190	-1.23034	-2.68	2.17825	0.153272	0
	2407	|| C14orf9 || Transmembrane protein 55B || AA431950 || 90809 || 120847	IMAGE:784061	-1.23006	-2.445	1.9877	0.183332	0
	3159	|| GLS || Glutaminase || R89349 || 2744 || 225594	IMAGE:196012	-1.22995	-2.67	2.17082	0.157127	0
	1680	|| || || H94236 || || 114026	IMAGE:242070	-1.22964	-2.65	2.1551	0.161282	0
	1937	|| HRMT1L2 || HMT1 hnRNP methyltransferase-like 2 (S. cerevisiae) || N76967 || 3276 || 116538	IMAGE:246120	-1.22899	-2.993	2.43532	0.127899	0
	3381	|| || Cation channel, sperm associated 2 pseudogene || AA975494 || 440278 || 307065	IMAGE:1561206	-1.22843	-2.58	2.10023	0.168721	0
	138	|| MGC20398 || Coiled-coil domain containing 16 || N72879 || 91603 || 101039	IMAGE:291539	-1.22801	-2.41	1.96253	0.188047	0
	4158	|| MBD3 || Methyl-CpG binding domain protein 3 || AI017865 || 53615 || 317241	IMAGE:1636755	-1.22657	-2.495	2.03412	0.177587	0
	4257	|| UGCGL2 || UDP-glucose ceramide glucosyltransferase-like 2 || AI141922 || 55757 || 319241	IMAGE:1693442	-1.22646	-2.79386	2.27798	0.148812	0
	2682	|| TFAP2A || Transcription factor AP-2 alpha (activating enhancer binding protein 2 alpha) || AA626695 || 7020 || 221694	IMAGE:745132	-1.22607	-3.10189	2.52994	0.106857	0
	3051	|| PQBP1 || Polyglutamine binding protein 1 || AA666078 || 10084 || 224751	IMAGE:859025	-1.2245	-2.69	2.19682	0.152194	0
	3339	|| PCAF || P300/CBP-associated factor || H73129 || 8850 || 237070	IMAGE:232710	-1.22377	-2.815	2.30027	0.143891	0
	279	|| FNDC3B || Fibronectin type III domain containing 3B || N32832 || 64778 || 102360	IMAGE:259066	-1.22335	-2.391	1.95447	0.190718	0
	3809	|| NUDT4P1 || Nudix (nucleoside diphosphate linked moiety X)-type motif 4 pseudogene 1 || N31581 || 440672 || 310996	IMAGE:271721	-1.22133	-2.71175	2.22032	0.154814	0
	4672	|| CDH24 || Cadherin-like 24 || AI732266 || 64403 || 99923	IMAGE:153520	-1.22117	-2.3725	1.94281	0.193039	0
	4313	|| RDH11 || Retinol dehydrogenase 11 (all-trans and 9-cis) || AW051449 || 51109 || 330283	IMAGE:2556357	-1.22115	-2.4	1.96536	0.18961	0
	3121	|| ZFP106 || Zinc finger protein 106 homolog (mouse) || AA180214 || 64397 || 225241	IMAGE:611472	-1.22022	-3.075	2.52004	0.129502	0
	1629	|| FLJ14082 || Hypothetical protein FLJ14082 || H59618 || 80092 || 113572	IMAGE:207275	-1.21921	-2.58	2.11613	0.167722	0
	1027	|| VPS24 || Vacuolar protein sorting 24 (yeast) || AA232208 || 51652 || 108529	IMAGE:666362	-1.21856	-2.49433	2.04696	0.177597	0
	1556	|| ARSA || Arylsulfatase A || H45449 || 410 || 112968	IMAGE:183440	-1.21775	-2.42	1.98726	0.187179	0
	3197	|| SLC26A2 || Solute carrier family 26 (sulfate transporter), member 2 || AA704222 || 1836 || 225947	IMAGE:450515	-1.21765	-2.61	2.14347	0.1634	0
	2409	|| PTPRD || Protein tyrosine phosphatase, receptor type, D || H10403 || 5789 || 120854	IMAGE:47186	-1.21596	-2.595	2.13412	0.166091	0
	3901	|| FLJ20674 || Hypothetical protein FLJ20674 || AA947778 || 54621 || 312442	IMAGE:1584980	-1.2159	-2.635	2.16712	0.162183	0
	3372	|| MPZ || Myelin protein zero (Charcot-Marie-Tooth neuropathy 1B) || AI351956 || 4359 || 306999	IMAGE:1933324	-1.21414	-2.8	2.30616	0.142813	0
	2937	|| FNBP1 || Formin binding protein 1 || AA699707 || 23048 || 223901	IMAGE:433294	-1.21386	-2.515	2.0719	0.176026	0
	2797	|| LAMB1 || Laminin, beta 1 || AA779351 || 3912 || 222686	IMAGE:454960	-1.21304	-2.358	1.94388	0.194993	0
	1983	|| C9orf74 || Chromosome 9 open reading frame 74 || AA424545 || 81605 || 116976	IMAGE:767136	-1.21146	-2.905	2.39792	0.139206	0
	996	|| IGJ || Immunoglobulin J polypeptide, linker protein for immunoglobulin alpha and mu polypeptides || T70057 || 3512 || 108303	IMAGE:80948	-1.21124	-2.39	1.97318	0.190828	0
	1380	|| TBCA || Tubulin-specific chaperone a || H96712 || 6902 || 111491	IMAGE:251612	-1.21118	-2.46629	2.03627	0.180382	0
	2115	|| CD48 || CD48 antigen (B-cell membrane protein) || R05415 || 962 || 118132	IMAGE:125134	-1.21056	-2.46	2.03212	0.181228	0
	531	|| PPT2 || Palmitoyl-protein thioesterase 2 || AA633751 || 9374 || 104392	IMAGE:857652	-1.20998	-2.61	2.15707	0.166165	0
	3325	|| RBM25 || RNA binding motif protein 25 || AA677603 || 58517 || 227013	IMAGE:460260	-1.20868	-2.41025	1.99412	0.18818	0
	30	|| MXD4 || MAX dimerization protein 4 || AA416970 || 10608 || 100246	IMAGE:730036	-1.20833	-2.36	1.95311	0.194903	0
	2842	|| AAAS || Achalasia, adrenocortical insufficiency, alacrimia (Allgrove, triple-A) || AA477404 || 8086 || 223018	IMAGE:740617	-1.20763	-2.41269	1.99787	0.188123	0
	297	|| || || R93744 || || 102519	IMAGE:197821	-1.2069	-2.53	2.09628	0.171714	0
	2731	|| DNCH1 || Dynein, cytoplasmic, heavy polypeptide 1 || H97017 || 1778 || 222098	IMAGE:251618	-1.20596	-2.375	1.96939	0.192754	0
	4375	|| ALDOA || Aldolase A, fructose-bisphosphate || AW087924 || 226 || 330616	IMAGE:2578793	-1.20587	-2.49	2.06491	0.176955	0
	3323	|| LOC161527 || Hypothetical protein LOC161527 || AA694481 || 161527 || 227004	1276380	-1.20427	-2.49	2.06765	0.177257	0
	3374	|| || || AA598755 || || 307016	IMAGE:897680	-1.20411	-2.34	1.94335	0.197582	0
	3551	|| TCIRG1 || T-cell, immune regulator 1, ATPase, H+ transporting, lysosomal V0 protein a isoform 3 || AI359884 || 10312 || 308536	IMAGE:2015083	-1.20283	-2.67	2.21976	0.155047	0
	1466	|| UBE2J1 || Ubiquitin-conjugating enzyme E2, J1 (UBC6 homolog, yeast) || AA150043 || 51465 || 112230	IMAGE:504536	-1.20273	-2.425	2.01624	0.186522	0
	3917	|| SYNE2 || Spectrin repeat containing, nuclear envelope 2 || AA996286 || 23224 || 312684	IMAGE:1605784	-1.20202	-2.475	2.05904	0.180377	0
	2927	|| VPS18 || Vacuolar protein sorting protein 18 || AA779135 || 57617 || 223822	IMAGE:453379	-1.20201	-2.495	2.07568	0.177547	0
	3982	|| GBAP || Glucosidase, beta; acid (includes glucosylceramidase) || AI362819 || 2630 || 313896	IMAGE:2018337	-1.20066	-2.47	2.0572	0.179714	0
	1242	|| GPS1 || Radical fringe homolog (Drosophila) || AA521025 || 2873 || 110333	IMAGE:826350	-1.2005	-2.58	2.1491	0.166157	0
	2884	|| || Hypothetical gene supported by BC031266 || AA133281 || 400368 || 223391	IMAGE:502199	-1.20011	-2.38878	1.99047	0.191155	0
	4489	|| || *mitoch. cont. homolog of yeast ribosome biogenesis regulatory protein RRS1 || || || 433350	*mitoch. cont. IMAGE:562867	-1.19957	-2.435	2.02989	0.185273	0
	2794	|| NPL4 || Nuclear protein localization 4 || AA705524 || 55666 || 222638	IMAGE:462352	-1.19954	-2.47	2.05912	0.181507	0
	1716	|| USP7 || Ubiquitin specific peptidase 7 (herpes virus-associated) || R01706 || 7874 || 114304	IMAGE:123700	-1.19948	-2.33233	1.94445	0.198648	0
	4117	|| THOC3 || THO complex 3 || AI187292 || 84321 || 316471	IMAGE:1751378	-1.19779	-2.34	1.9536	0.197444	0
	45	|| RNP || RNA-binding region (RNP1, RRM) containing 3 || AA455013 || 55599 || 100382	IMAGE:811612	-1.19777	-2.341	1.95447	0.197444	0
	376	|| SKD3 || ClpB caseinolytic peptidase B homolog (E. coli) || AA127441 || 81570 || 103174	IMAGE:565653	-1.19767	-2.515	2.09992	0.176339	0
	2962	|| CGI-128 || CGI-128 protein || AA490521 || 51647 || 224124	IMAGE:824510	-1.1974	-2.735	2.28412	0.154836	0
	2817	|| ZBTB10 || Zinc finger and BTB domain containing 10 || H99099 || 65986 || 222859	IMAGE:262136	-1.19673	-2.655	2.21854	0.162533	0
	2557	|| HSDL1 || Hydroxysteroid dehydrogenase like 1 || H17130 || 83693 || 220509	IMAGE:50971	-1.19625	-2.36	1.97283	0.195016	0
	532	|| TRIM50A || DKFZp434A0131 protein || H70120 || 135892 || 104398	IMAGE:213496	-1.19608	-2.63294	2.20132	0.158127	0
	2598	|| SEPT7 || **Septin 7 || AA205818 || 989 || 220970	IMAGE:645315	-1.19607	-2.3445	1.96017	0.197017	0
	2177	|| MLPH || Melanophilin || AA468094 || 79083 || 118673	IMAGE:782972	-1.19594	-2.74	2.29109	0.154101	0
	3216	|| C19orf10 || Chromosome 19 open reading frame 10 || AA485249 || 56005 || 226132	IMAGE:815835	-1.19586	-2.59445	2.16952	0.166236	0
	2444	|| || || AA777705 || || 1225784	IMAGE:449275	-1.19519	-2.405	2.01223	0.189357	0
	3968	|| KIAA0877 || Dpy-19-like 1 (C. elegans) || AI092094 || 23333 || 313645	IMAGE:1690914	-1.19517	-2.75	2.30093	0.143352	0
	542	|| LPAL2 || Lipoprotein, Lp(a)-like 2 || AA001211 || 80350 || 104456	IMAGE:427692	-1.19382	-2.4936	2.08876	0.17741	0
	3296	|| KIAA1068 || NudC domain containing 3 || AA521297 || 23386 || 226771	IMAGE:827163	-1.19362	-2.545	2.13217	0.173529	0
	4322	|| CDC25B || Cell division cycle 25B || AI953408 || 994 || 330336	IMAGE:2550081	-1.19258	-2.315	1.94117	0.200976	0
	547	|| FAM46A || Family with sequence similarity 46, member A || R28525 || 55603 || 104515	IMAGE:133895	-1.19172	-3.65678	3.0685	0.0600456	0
	1497	|| || Similar to RIKEN cDNA E030024N20 gene || H93897 || 440892 || 112520	IMAGE:241900	-1.19001	-2.285	1.92014	0.205192	0
	3189	|| RNF111 || Ring finger protein 111 || W78963 || 54778 || 225881	IMAGE:415493	-1.18974	-2.324	1.95336	0.199817	0
	2979	|| MYADM || Myeloid-associated differentiation marker || AA699589 || 91663 || 224226	IMAGE:433491	-1.18924	-2.37989	2.00119	0.192125	0
	2425	|| SERPINA1 || **Serpin peptidase inhibitor, clade A (alpha-1 antiproteinase, antitrypsin), member 1 || T72336 || 5265 || 120953	IMAGE:86160	-1.18872	-2.515	2.11572	0.173515	0
	1397	|| ALS2CR12 || **Amyotrophic lateral sclerosis 2 (juvenile) chromosome region, candidate 12 || AA451790 || 130540 || 111672	IMAGE:795250	-1.1886	-2.48667	2.0921	0.176935	0
	1395	|| TGFBR3 || Transforming growth factor, beta receptor III (betaglycan, 300kDa) || H61499 || 7049 || 111649	IMAGE:209655	-1.18761	-2.55	2.14717	0.168323	0
	2887	|| PABPN1 || Poly(A) binding protein, nuclear 1 || N76654 || 8106 || 223422	IMAGE:245285	-1.1875	-2.59	2.18104	0.168804	0
	2117	|| PIWIL4 || Piwi-like 4 (Drosophila) || AA443418 || 143689 || 118150	IMAGE:783959	-1.18743	-2.41	2.02959	0.188617	0
	1017	|| ATP1A1 || Hypothetical protein MGC16179 || AA873355 || 476 || 108463	IMAGE:1471841	-1.18578	-2.38906	2.01476	0.190555	0
	4629	|| GNAI2 || Guanine nucleotide binding protein (G protein), alpha inhibiting activity polypeptide 2 || AA071330 || 2771 || 99604	IMAGE:530139	-1.18473	-2.382	2.01058	0.191464	0
	1024	|| ANKRD17 || Ankyrin repeat domain 17 || AA680050 || 26057 || 108506	IMAGE:1126617	-1.18412	-2.345	1.98038	0.197001	0
	4549	|| MGC17943 || Hypothetical protein MGC17943 || N24914 || 90488 || 98867	IMAGE:270017	-1.18369	-2.465	2.08246	0.181173	0
	2705	|| TPM4 || Tropomyosin 4 || AA774983 || 7171 || 221908	IMAGE:970880	-1.18347	-2.43175	2.05475	0.184379	0
	4047	|| TRAF6 || TNF receptor-associated factor 6 || AA972639 || 7189 || 315130	IMAGE:1585041	-1.18342	-2.315	1.9562	0.200908	0
	2866	|| UQCRC1 || Ubiquinol-cytochrome c reductase core protein I || AA291991 || 7384 || 223264	IMAGE:714414	-1.18171	-2.41	2.03941	0.187813	0
	3114	|| || || AA676254 || || 225159	IMAGE:431552	-1.18079	-2.4075	2.03889	0.187801	0
	950	|| ABCB10 || ATP-binding cassette, sub-family B (MDR/TAP), member 10 || R83875 || 23456 || 107773	IMAGE:193990	-1.1798	-2.54	2.15292	0.169409	0
	2267	|| LMAN1 || Lectin, mannose-binding, 1 || H73420 || 3998 || 119425	IMAGE:232612	-1.17924	-2.49	2.11152	0.178749	0
	4162	|| C2orf3 || Chromosome 2 open reading frame 3 || AI277000 || 6936 || 317288	IMAGE:1893021	-1.17874	-2.42317	2.05572	0.186319	0
	2720	|| APRIN || Androgen-induced proliferation inhibitor || AA630616 || 23047 || 222025	IMAGE:856164	-1.17874	-2.395	2.03183	0.190562	0
	4003	|| TES || Testis derived transcript (3 LIM domains) || AA897151 || 26136 || 314364	IMAGE:1466237	-1.17872	-2.357	1.99963	0.194797	0
	4112	|| RHOC || Ras homolog gene family, member C || AI685018 || 389 || 316333	IMAGE:2316441	-1.17681	-2.4	2.03941	0.189119	0
	1280	|| || || T97327 || || 110658	IMAGE:121828	-1.17681	-2.4	2.03941	0.189119	0
	1154	|| PFAAP5 || Hypothetical gene CG012 || W80632 || 10443 || 109627	IMAGE:415529	-1.17629	-2.425	2.06157	0.18636	0
	3656	|| NHP2L1 || NHP2 non-histone chromosome protein 2-like 1 (S. cerevisiae) || AA668364 || 4809 || 309393	IMAGE:853206	-1.17428	-2.645	2.25244	0.164592	0
	3821	|| ALX4 || Aristaless-like homeobox 4 || AI301434 || 60529 || 311173	IMAGE:1894261	-1.17371	-2.39	2.03628	0.190289	0
	551	|| FLJ45244 || FLJ45244 protein || R89470 || 400242 || 104553	IMAGE:195668	-1.17287	-2.285	1.94821	0.205169	0
	848	|| NAALADL2 || Ubiquitin-conjugating enzyme E2 variant 1 || AA035704 || 254827 || 106972	IMAGE:360029	-1.17229	-2.49	2.12404	0.176176	0
	3442	|| XPO1 || Exportin 1 (CRM1 homolog, yeast) || T70259 || 7514 || 307546	IMAGE:109333	-1.17229	-2.49	2.12404	0.179856	0
	2021	|| MRPL23 || Mitochondrial ribosomal protein L23 || AA453015 || 6150 || 117287	IMAGE:788334	-1.17144	-2.625	2.24083	0.164182	0
	459	|| || || AA608832 || || 103790	IMAGE:1030613	-1.17121	-2.42167	2.06766	0.185434	0
	7	|| POLRMT || **Polymerase (RNA) mitochondrial (DNA directed) || R31115 || 5442 || 100040	IMAGE:134269	-1.17098	-2.285	1.95136	0.205266	0
	633	|| RANBP2 || **RAN binding protein 2 || N77205 || 5903 || 105166	IMAGE:245426	-1.17092	-2.367	2.02149	0.193282	0
	3046	|| MGC14151 || Hypothetical protein MGC14151 || AA489194 || 84316 || 224714	IMAGE:825012	-1.17037	-2.625	2.24289	0.166076	0
	3655	|| HSD17B2 || Hydroxysteroid (17-beta) dehydrogenase 2 || AA970760 || 3294 || 309385	IMAGE:1576468	-1.17011	-2.755	2.35447	0.15467	0
	1494	|| RPL37 || Ribosomal protein L37 || W73010 || 6167 || 112476	IMAGE:344975	-1.16973	-2.3725	2.02824	0.193255	0
	4678	|| || Transcribed locus || W85893 || || 99976	IMAGE:416101	-1.16853	-2.475	2.11805	0.18185	0
	3346	|| STX3A || Syntaxin 3A || R32376 || 6809 || 240761	IMAGE:135640	-1.16774	-2.275	1.94821	0.206708	0
	1764	|| RHBDL7 || Rhomboid, veinlet-like 7 (Drosophila) || AA453179 || 57414 || 114788	IMAGE:795256	-1.16771	-2.43	2.081	0.184714	0
	1585	|| DHX36 || DEAH (Asp-Glu-Ala-His) box polypeptide 36 || AA430052 || 170506 || 113201	IMAGE:781109	-1.16701	-2.455	2.10367	0.181479	0
	1234	|| NAT1 || N-acetyltransferase 1 (arylamine N-acetyltransferase) || R91802 || 9 || 110212	IMAGE:195525	-1.16566	-2.27	1.94739	0.20723	0
	3199	|| C8orf1 || Chromosome 8 open reading frame 1 || AA278836 || 734 || 225971	IMAGE:703838	-1.16431	-2.61483	2.24582	0.159911	0
	2437	|| LOC400986 || Protein immuno-reactive with anti-PTH polyclonal antibodies || R01148 || 400986 || 1225568	IMAGE:124829	-1.16418	-2.46	2.11307	0.179855	0
	4366	|| CRKL || V-crk sarcoma virus CT10 oncogene homolog (avian)-like || AI470020 || 1399 || 330576	IMAGE:2148736	-1.16401	-2.625	2.25514	0.158047	0
	3773	|| || || R34114 || || 310529	IMAGE:136312	-1.16313	-2.435	2.09349	0.184279	0
	1862	|| LAMB1 || Laminin, beta 1 || AA019209 || 3912 || 115740	IMAGE:363124	-1.16306	-2.41	2.07212	0.188883	0
	1264	|| ZDHHC17 || Zinc finger, DHHC-type containing 17 || W67187 || 23390 || 110491	IMAGE:343429	-1.16295	-2.288	1.96742	0.20488	0
	2536	|| ZDHHC21 || Zinc finger, DHHC-type containing 21 || AA778351 || 340481 || 220323	IMAGE:505944	-1.16191	-2.495	2.14732	0.179338	0
	389	|| SFXN1 || Sideroflexin 1 || R00037 || 94081 || 103255	IMAGE:123074	-1.16085	-2.505	2.1579	0.178907	0
	1398	|| SP1 || Sp1 transcription factor || AA447553 || 6667 || 111674	IMAGE:782622	-1.16061	-2.405	2.07219	0.19012	0
	4196	|| MRPS11 || Mitochondrial ribosomal protein S11 || AI348664 || 64963 || 317935	IMAGE:1909574	-1.16033	-2.675	2.30539	0.151967	0
	3524	|| AHSA1 || AHA1, activator of heat shock 90kDa protein ATPase homolog 1 (yeast) || AA411202 || 10598 || 308289	IMAGE:754649	-1.15983	-2.285	1.97012	0.205256	0
	4289	|| || || AI277315 || || 319874	IMAGE:1892010	-1.15982	-2.395	2.06498	0.191106	0
	3481	|| BBX || Bobby sox homolog (Drosophila) || AA426321 || 56987 || 307955	IMAGE:769015	-1.15963	-2.305	1.9877	0.202015	0
	380	|| GPI || Glucose phosphate isomerase || AA401111 || 2821 || 103205	IMAGE:741474	-1.15951	-2.425	2.09139	0.18476	0
	4365	|| PSMC3 || Proteasome (prosome, macropain) 26S subunit, ATPase, 3 || AI986307 || 5702 || 330575	IMAGE:2562848	-1.15824	-2.4	2.07212	0.190197	0
	610	|| SLC35B1 || Solute carrier family 35, member B1 || R41839 || 10237 || 104989	IMAGE:31842	-1.15743	-2.505	2.16427	0.177166	0
	2502	|| GLRA3 || Glycine receptor, alpha 3 || AA283884 || 8001 || 187832	IMAGE:700668	-1.15692	-2.268	1.96038	0.207585	0
	2226	|| SYNCOILIN || Syncoilin, intermediate filament 1 || AA284235 || 81493 || 119098	IMAGE:324703	-1.15691	-2.38	2.0572	0.19294	0
	3385	|| TSPYL2 || TSPY-like 2 || AA976841 || 64061 || 307097	IMAGE:1588325	-1.15633	-2.28	1.97176	0.20572	0
	1583	|| OGT || O-linked N-acetylglucosamine (GlcNAc) transferase (UDP-N-acetylglucosamine:polypeptide-N-acetylglucosaminyl transferase) || R75943 || 8473 || 113178	IMAGE:143790	-1.15591	-2.345	2.02871	0.196109	0
	763	|| SEC24C || SEC24 related gene family, member C (S. cerevisiae) || T74758 || 9632 || 106284	IMAGE:84955	-1.15581	-2.405	2.08079	0.189983	0
	2232	|| SF3B14 || Splicing factor 3B, 14 kDa subunit || H47358 || 51639 || 119141	IMAGE:193546	-1.15507	-2.375	2.05615	0.191795	0
	4633	|| IMPDH1 || IMP (inosine monophosphate) dehydrogenase 1 || R52542 || 3614 || 99633	IMAGE:39884	-1.15424	-2.265	1.96233	0.208228	0
	724	|| ZNF207 || Zinc finger protein 207 || N24609 || 7756 || 105978	IMAGE:267293	-1.15394	-2.33	2.01916	0.199386	0
	198	|| || Similar to hypothetical protein FLJ10307 || N98336 || 441191 || 101688	IMAGE:309233	-1.15324	-2.399	2.08022	0.189836	0
	2271	|| HTR2A || 5-hydroxytryptamine (serotonin) receptor 2A || R55130 || 3356 || 119477	IMAGE:40580	-1.15219	-2.39	2.07431	0.191626	0
	4329	|| EXT1 || Exostoses (multiple) 1 || AW071548 || 2131 || 330374	IMAGE:2568869	-1.15133	-2.555	2.21917	0.17116	0
	581	|| MALAT1 || Metastasis associated lung adenocarcinoma transcript 1 (non-coding RNA) || H88540 || 378938 || 104763	IMAGE:253009	-1.15132	-2.295	1.99336	0.204154	0
	1475	|| PPHLN1 || Periphilin 1 || N70354 || 51535 || 112297	IMAGE:295386	-1.15114	-2.54	2.2065	0.175313	0
	818	|| DHCR24 || 24-dehydrocholesterol reductase || AA482228 || 1718 || 106756	IMAGE:840878	-1.15072	-2.259	1.96312	0.208742	0
	1581	|| PLXNC1 || Plexin C1 || AA291395 || 10154 || 113161	IMAGE:724609	-1.15072	-2.32	2.01613	0.200806	0
	3752	|| ASIP || Agouti signaling protein, nonagouti homolog (mouse) || AI220203 || 434 || 310359	IMAGE:1841916	-1.15045	-2.795	2.42949	0.15364	0
	1118	|| TNPO1 || Transportin 1 || AA481067 || 3842 || 109317	IMAGE:814696	-1.15016	-2.4495	2.1297	0.183489	0
	2826	|| KIAA1164 || Family with sequence similarity 63, member B || AA857837 || 54629 || 222912	IMAGE:1418739	-1.14878	-2.26	1.96731	0.208682	0
	4401	|| SCAMP3 || Secretory carrier membrane protein 3 || AW075462 || 10067 || 330806	IMAGE:2577145	-1.14841	-2.48	2.15951	0.18075	0
	2119	|| AMT || Aminomethyltransferase (glycine cleavage system protein T) || N59532 || 275 || 118158	IMAGE:248631	-1.14827	-2.375	2.06832	0.19402	0
	745	|| FLJ13611 || Hypothetical protein FLJ13611 || H56656 || 80006 || 106137	IMAGE:203905	-1.14778	-2.225	1.93852	0.213957	0
	2092	|| C6orf111 || Chromosome 6 open reading frame 111 || AA463215 || 25957 || 117956	IMAGE:796921	-1.14776	-2.47	2.15202	0.178432	0
	4585	|| KIAA1961 || KIAA1961 gene || W85739 || 96459 || 99207	IMAGE:415948	-1.14751	-2.241	1.95292	0.211417	0
	1530	|| BCL11B || B-cell CLL/lymphoma 11B (zinc finger protein) || W69134 || 64919 || 112750	IMAGE:343538	-1.14606	-2.665	2.32535	0.151914	0
	41	|| RPIA || Ribose 5-phosphate isomerase A (ribose 5-phosphate epimerase) || R73499 || 22934 || 100355	IMAGE:156330	-1.14602	-2.4	2.09421	0.189833	0
	3441	|| C14orf35 || Chromosome 14 open reading frame 35 || H00134 || 122830 || 307543	IMAGE:43295	-1.14318	-2.725	2.3837	0.143944	0
	853	|| NUDT5 || Nudix (nucleoside diphosphate linked moiety X)-type motif 5 || AA916221 || 11164 || 107006	IMAGE:1534074	-1.14256	-2.5095	2.19638	0.172699	0
	2617	|| DTNA || Dystrobrevin, alpha || AA989210 || 1837 || 221167	IMAGE:1601852	-1.14203	-2.435	2.13217	0.187277	0
	2899	|| RSN || Restin (Reed-Steinberg cell-expressed intermediate filament-associated protein) || AA868722 || 6249 || 223536	IMAGE:1460636	-1.14116	-2.71	2.37477	0.160915	0
	1160	|| TIMM17B || Translocase of inner mitochondrial membrane 17 homolog B (yeast) || AA219178 || 10245 || 109664	IMAGE:629916	-1.141	-2.4255	2.12576	0.184989	0
	2489	|| ZNF15L1 || Zinc finger protein 708 (KOX8) || AA481049 || 7562 || 185894	IMAGE:814670	-1.14098	-2.465	2.16043	0.178613	0
	3786	|| KCNMB3 || Potassium large conductance calcium-activated channel, subfamily M beta member 3 || AA993785 || 27094 || 310655	IMAGE:1622830	-1.14019	-2.485	2.17947	0.176795	0
	2952	|| TAF2 || TAF2 RNA polymerase II, TATA box binding protein (TBP)-associated factor, 150kDa || AA705134 || 6873 || 224061	IMAGE:462691	-1.13974	-2.47	2.16716	0.17749	0
	738	|| PSMD14 || Proteasome (prosome, macropain) 26S subunit, non-ATPase, 14 || R08876 || 10213 || 106104	IMAGE:127519	-1.13945	-2.705	2.37395	0.160796	0
	4090	|| || Transcribed locus || AI369251 || || 315997	IMAGE:2017885	-1.1386	-2.355	2.06832	0.194366	0
	4304	|| FAM18B || Family with sequence similarity 18, member B || R66645 || 51030 || 320095	IMAGE:141205	-1.13714	-2.385	2.09737	0.19176	0
	397	|| TUBA1 || **Tubulin, alpha 1 (testis specific) || R36063 || 7277 || 103299	IMAGE:38816	-1.13645	-2.455	2.16024	0.181067	0
	1472	|| MARK3 || MAP/microtubule affinity-regulating kinase 3 || R98191 || 4140 || 112282	IMAGE:200780	-1.13631	-2.37	2.08569	0.194258	0
	3498	|| MGC34032 || Solute carrier family 44, member 5 || R53378 || 204962 || 308103	IMAGE:40149	-1.13583	-2.255	1.98533	0.209641	0
	3362	|| ITPR2 || Family with sequence similarity 20, member C || R09361 || 3709 || 247888	IMAGE:128020	-1.13557	-2.364	2.08177	0.194181	0
	727	|| DPH2L1 || Candidate tumor suppressor in ovarian cancer 2 || AA670380 || 1801 || 106017	IMAGE:878468	-1.13544	-2.335	2.05647	0.197467	0
	2054	|| ARPC4 || Actin related protein 2/3 complex, subunit 4, 20kDa || AA865878 || 10093 || 117610	IMAGE:1456962	-1.13544	-2.335	2.05647	0.197467	0
	4039	|| GLS || Glutaminase || AA904684 || 2744 || 314931	IMAGE:1504016	-1.13505	-2.285	2.01314	0.205771	0
	613	|| FN1 || Fibronectin 1 || R62612 || 2335 || 104992	IMAGE:139009	-1.13479	-2.25	1.98274	0.210391	0
	2510	|| || || AA775321 || || 220105	IMAGE:868770	-1.13323	-2.3	2.02959	0.203151	0
	1594	|| YWHAB || Tyrosine 3-monooxygenase/tryptophan 5-monooxygenase activation protein, beta polypeptide || H62527 || 7529 || 113310	IMAGE:208161	-1.13137	-2.32	2.05061	0.200267	0
	2717	|| CA5BL || Carbonic anhydrase VB-like || AA701368 || 340591 || 222007	IMAGE:435510	-1.13104	-2.74	2.42255	0.159109	0
	3987	|| ECE2 || Endothelin converting enzyme 2 || AI261754 || 9718 || 314040	IMAGE:1868534	-1.13064	-2.20378	1.94915	0.21709	0
	1295	|| CCT4 || Chaperonin containing TCP1, subunit 4 (delta) || AA598637 || 10575 || 110800	IMAGE:897880	-1.12993	-2.19	1.93817	0.219125	0
	537	|| PARG || Poly (ADP-ribose) glycohydrolase || H94720 || 8505 || 104423	IMAGE:243321	-1.1295	-2.42	2.14253	0.184724	0
	3180	|| SDOS || Nudix (nucleoside diphosphate linked moiety X)-type motif 16-like 1 || AA488886 || 84309 || 225832	IMAGE:824879	-1.12739	-2.507	2.22372	0.172492	0
	615	|| CLPTM1 || Cleft lip and palate associated transmembrane protein 1 || AA005140 || 1209 || 105016	IMAGE:429060	-1.12737	-2.37	2.10224	0.19512	0
	3494	|| ZDHHC17 || Zinc finger, DHHC-type containing 17 || R93421 || 23390 || 308071	IMAGE:197122	-1.12622	-2.3085	2.04977	0.201754	0
	58	|| C20orf18 || Chromosome 20 open reading frame 18 || AA447671 || 10616 || 100520	IMAGE:813585	-1.12493	-2.327	2.06858	0.198025	0
	1051	|| TMLHE || Trimethyllysine hydroxylase, epsilon || AA130866 || 55217 || 108733	IMAGE:586831	-1.12398	-2.33	2.073	0.199936	0
	2544	|| SCC-112 || SCC-112 protein || T84345 || 23244 || 220391	IMAGE:110403	-1.12389	-2.356	2.0963	0.193899	0
	3575	|| || Transcribed locus || AA961272 || || 308731	IMAGE:1564510	-1.12327	-2.47	2.19893	0.182087	0
	4184	|| SRF || Serum response factor (c-fos serum response element-binding transcription factor) || AI361153 || 6722 || 317736	IMAGE:2011110	-1.12311	-2.25	2.00336	0.209831	0
	648	|| || Homo sapiens, Similar to LOC169932, clone IMAGE:4499203, mRNA || N62077 || || 105258	IMAGE:289868	-1.12138	-2.305	2.0555	0.201464	0
	1913	|| SP100 || Nuclear antigen Sp100 || H64099 || 6672 || 116271	IMAGE:209389	-1.12013	-2.2855	2.04039	0.205071	0
	3006	|| DHX29 || DEAH (Asp-Glu-Ala-His) box polypeptide 29 || AA634500 || 54505 || 224409	IMAGE:743925	-1.11987	-2.355	2.10293	0.193981	0
	2386	|| B3GAT3 || **Beta-1,3-glucuronyltransferase 3 (glucuronosyltransferase I) || R56054 || 26229 || 120677	IMAGE:40880	-1.1196	-2.705	2.41605	0.16099	0
	2709	|| OSTM1 || Osteopetrosis associated transmembrane protein 1 || N24537 || 28962 || 221955	IMAGE:267539	-1.11952	-2.41	2.15272	0.189691	0
	2076	|| || || H75763 || || 117821	IMAGE:233214	-1.11788	-2.2365	2.00067	0.212655	0
	567	|| || Transcribed locus, weakly similar to XP_209041.2 PREDICTED: similar to KIAA1503 protein [Homo sapiens] || T65857 || || 104670	IMAGE:81589	-1.11665	-2.405	2.15376	0.186694	0
	717	|| TNRC6B || Trinucleotide repeat containing 6B || N58052 || 23112 || 105879	IMAGE:247446	-1.11663	-2.52	2.2568	0.1782	0
	4060	|| KLF7 || Kruppel-like factor 7 (ubiquitous) || AI266713 || 8609 || 315364	IMAGE:1899701	-1.11659	-2.444	2.18882	0.187378	0
	3479	|| AKR1C1 || Aldo-keto reductase family 1, member C1 (dihydrodiol dehydrogenase 1; 20-alpha (3-alpha)-hydroxysteroid dehydrogenase) || R96609 || 1645 || 307914	IMAGE:199648	-1.11606	-2.41817	2.1667	0.1864	0
	3231	|| TRIO || Triple functional domain (PTPRF interacting) || N26724 || 7204 || 226256	IMAGE:266300	-1.11529	-2.20033	1.97288	0.217337	0
	760	|| SLC3A1 || Prolyl endopeptidase-like || R15785 || 6519 || 106265	IMAGE:53092	-1.11443	-2.22558	1.99706	0.21336	0
	177	|| BIRC2 || Baculoviral IAP repeat-containing 2 || AA702174 || 329 || 101464	IMAGE:448190	-1.11327	-2.235	2.00759	0.212163	0
	888	|| FLJ32731 || **Transmembrane protein 76 || R36263 || 138050 || 107291	IMAGE:137158	-1.11203	-2.52	2.26612	0.178482	0
	512	|| AP1G2 || Adaptor-related protein complex 1, gamma 2 subunit || AI003528 || 8906 || 104304	IMAGE:1699142	-1.11168	-2.495	2.24435	0.180589	0
	1506	|| LITAF || Lipopolysaccharide-induced TNF factor || AA625666 || 9516 || 112579	IMAGE:745347	-1.11162	-2.70956	2.43749	0.150194	0
	3146	|| ARMC6 || Armadillo repeat containing 6 || AA705966 || 93436 || 225476	1239840	-1.11154	-2.13	1.91626	0.228458	0
	1243	|| AHCY || S-adenosylhomocysteine hydrolase || AA485626 || 191 || 110336	IMAGE:840364	-1.1113	-2.285	2.05615	0.204816	0
	1848	|| COL5A2 || Collagen, type V, alpha 2 || AA177011 || 1290 || 115628	IMAGE:327	-1.1098	-2.22	2.00035	0.214209	0
	3200	|| RRBP1 || Ribosome binding protein 1 homolog 180kDa (dog) || AA703432 || 6238 || 225972	IMAGE:450136	-1.10946	-2.1605	1.94734	0.223571	0
	1860	|| || Full-length cDNA clone CS0DF002YD03 of Fetal brain of Homo sapiens (human) || AA115309 || || 115729	IMAGE:511459	-1.1083	-2.36	2.12938	0.195239	0
	124	|| || || AA702728 || || 100966	IMAGE:383958	-1.10764	-2.24	2.02233	0.211078	0
	3637	|| || || AA971680 || || 309286	IMAGE:1583650	-1.10673	-2.17711	1.96715	0.221342	0
	3292	|| UGCG || UDP-glucose ceramide glucosyltransferase || AA421691 || 7357 || 226723	IMAGE:739123	-1.10592	-2.26	2.04354	0.209736	0
	1891	|| TNFAIP8 || Tumor necrosis factor, alpha-induced protein 8 || H57855 || 25816 || 116007	IMAGE:205489	-1.10561	-2.141	1.93648	0.226784	0
	1975	|| SDCCAG8 || Serologically defined colon cancer antigen 8 || W87370 || 10806 || 116857	IMAGE:417043	-1.10442	-2.23	2.01916	0.213696	0
	4351	|| DOM3Z || Dom-3 homolog Z (C. elegans) || AI955332 || 1797 || 330506	IMAGE:2545414	-1.10317	-2.355	2.13477	0.197898	0
	4357	|| SF1 || Splicing factor 1 || AI356319 || 7536 || 330542	IMAGE:2027488	-1.1024	-2.395	2.17253	0.187555	0
	4557	|| C5orf5 || Chromosome 5 open reading frame 5 || W48766 || 51306 || 98965	IMAGE:325138	-1.10227	-2.185	1.98227	0.220249	0
	168	|| MRPL19 || Mitochondrial ribosomal protein L19 || AA521243 || 9801 || 101348	IMAGE:827144	-1.1013	-2.285	2.07482	0.204137	0
	813	|| RAB1A || **RAB1A, member RAS oncogene family || AA463630 || 5861 || 106725	IMAGE:811840	-1.10101	-2.145	1.94821	0.226199	0
	3953	|| MTIF2 || Mitochondrial translational initiation factor 2 || AA458825 || 4528 || 313380	IMAGE:814346	-1.10089	-2.18	1.98022	0.220734	0
	4128	|| TRIAD3 || TRIAD3 protein || AI051657 || 54476 || 316761	IMAGE:1671876	-1.10031	-2.474	2.24846	0.175289	0
	1195	|| USP47 || Ubiquitin specific peptidase 47 || AA598675 || 55031 || 109957	IMAGE:898251	-1.09936	-2.34	2.1285	0.196342	0
	3000	|| FLJ10815 || Amino acid transporter || AA905628 || 55238 || 224331	IMAGE:1506046	-1.09925	-2.2	2.00136	0.217711	0.000362678
	1306	|| NFX1 || Nuclear transcription factor, X-box binding 1 || N59790 || 4799 || 110901	IMAGE:248583	-1.09778	-2.365	2.15436	0.193542	0.000362678
	2324	|| S100A11 || S100 calcium binding protein A11 (calgizzarin) || AA464731 || 6282 || 119990	IMAGE:810612	-1.09767	-2.36	2.15001	0.195117	0.000362678
	2582	|| PSMC3 || Proteasome (prosome, macropain) 26S subunit, ATPase, 3 || AA282230 || 5702 || 220814	IMAGE:712916	-1.0974	-2.285	2.08219	0.206783	0.000362678
	646	|| ITGA3 || Integrin, alpha 3 (antigen CD49C, alpha 3 subunit of VLA-3 receptor) || AA293040 || 3675 || 105229	IMAGE:726144	-1.09727	-2.49	2.26927	0.180993	0.000362678
	3408	|| TTC8 || Tetratricopeptide repeat domain 8 || H83655 || 123016 || 307237	IMAGE:221879	-1.09711	-2.325	2.1192	0.201546	0.000362678
	2128	|| NQO2 || NAD(P)H dehydrogenase, quinone 2 || AA490938 || 4835 || 118217	IMAGE:824024	-1.09693	-2.335	2.12867	0.196455	0.000362678
	3208	|| ARMC5 || Armadillo repeat containing 5 || AA777368 || 79798 || 226051	IMAGE:448676	-1.09691	-2.45	2.23355	0.184824	0.000362678
	4309	|| ARRDC2 || Arrestin domain containing 2 || AI650641 || 27106 || 330249	IMAGE:2306668	-1.09651	-2.493	2.27359	0.171995	0.000362678
	291	|| ASAH1 || N-acylsphingosine amidohydrolase (acid ceramidase) 1 || AA664155 || 427 || 102455	IMAGE:855487	-1.0958	-2.18614	1.99503	0.219452	0.000362678
	2634	|| NCLN || Nicalin homolog (zebrafish) || AA481437 || 56926 || 221331	IMAGE:756554	-1.0939	-2.495	2.28083	0.177955	0.000362678
	928	|| LOC90355 || Hypothetical gene supported by AF038182; BC009203 || H69538 || 90355 || 107589	IMAGE:212456	-1.0924	-2.28381	2.09064	0.206287	0.000362678
	358	|| NUCKS || Nuclear casein kinase and cyclin-dependent kinase substrate 1 || AA569428 || 64710 || 103049	IMAGE:914515	-1.0924	-2.2745	2.08212	0.208135	0.000362678
	2462	|| RAF1 || V-raf-1 murine leukemia viral oncogene homolog 1 || AI028495 || 5894 || 177573	IMAGE:1671563	-1.0916	-2.235	2.04746	0.212578	0.000362678
	1085	|| DKFZp566C0424 || Chromosome 1 open reading frame 144 || R53027 || 26099 || 109069	IMAGE:154318	-1.09082	-2.417	2.21576	0.191651	0.000362678
	1220	|| || || H53552 || || 110105	IMAGE:202703	-1.09072	-2.33	2.13621	0.200892	0.000362678
	3130	|| HMGCS1 || 3-hydroxy-3-methylglutaryl-Coenzyme A synthase 1 (soluble) || AA279532 || 3157 || 225325	IMAGE:704519	-1.09056	-2.305	2.1136	0.204477	0.000362678
	1945	|| MTF1 || Metal-regulatory transcription factor 1 || R96603 || 4520 || 116634	IMAGE:199627	-1.08887	-2.38	2.18575	0.19156	0.000362678
	2973	|| MFAP3 || Microfibrillar-associated protein 3 || R13620 || 4238 || 224170	IMAGE:26536	-1.08858	-2.423	2.22583	0.187017	0.000362678
	3462	|| ANAPC4 || Anaphase promoting complex subunit 4 || AA436173 || 29945 || 307739	IMAGE:754377	-1.08844	-2.20113	2.02227	0.217302	0.000362678
	3430	|| HIST1H4B || Histone 1, H4b || AI218900 || 8366 || 307425	IMAGE:1842170	-1.08759	-2.61	2.39981	0.170714	0.000362678
	563	|| NUMB || Numb homolog (Drosophila) || AA486828 || 8650 || 104640	IMAGE:841263	-1.08724	-2.18	2.00507	0.220973	0.000362678
	456	|| LOC90133 || Keratin 8-like 2 || H06273 || 90133 || 103777	IMAGE:44292	-1.08711	-2.5	2.29967	0.175606	0.000362678
	2966	|| || Transcribed locus || AA668234 || || 224138	IMAGE:852995	-1.08466	-2.345	2.16197	0.195247	0.000362678
	2301	|| DGCR6 || DiGeorge syndrome critical region gene 6 || AA033564 || 8214 || 119762	IMAGE:471266	-1.08387	-2.12733	1.96273	0.228984	0.000362678
	4346	|| CDH12 || Cadherin 12, type 2 (N-cadherin 2) || AI740827 || 1010 || 330456	IMAGE:2366057	-1.08352	-2.25533	2.08148	0.208333	0.000362678
	4598	|| || || H67292 || || 99306	IMAGE:229573	-1.08346	-2.195	2.02591	0.218439	0.000362678
	976	|| CCDC3 || **Coiled-coil domain containing 3 || R20416 || 83643 || 108027	IMAGE:32576	-1.0834	-2.4	2.21525	0.186063	0.000362678
	589	|| CTNNA1 || Leucine rich repeat transmembrane neuronal 2 || AA701081 || 1495 || 104812	IMAGE:397495	-1.08332	-2.4465	2.25834	0.183093	0.000362678
	2264	|| PBX1 || Pre-B-cell leukemia transcription factor 1 || AA401304 || 5087 || 119414	IMAGE:741880	-1.0826	-2.387	2.20489	0.188727	0.000362678
	3070	|| ATF4 || **Activating transcription factor 4 (tax-responsive enhancer element B67) || N26840 || 468 || 224877	IMAGE:257155	-1.08058	-2.235	2.06832	0.212481	0.000362678
	2917	|| PLXNB2 || Plexin B2 || AI016039 || 23654 || 223720	IMAGE:1636176	-1.08049	-2.25	2.08239	0.208954	0.000362678
	257	|| WDR13 || WD repeat domain 13 || AA486356 || 64743 || 102158	IMAGE:840686	-1.08013	-2.485	2.30065	0.183243	0.000362678
	3823	|| SCAMP2 || Secretory carrier membrane protein 2 || AA018203 || 10066 || 311203	IMAGE:362716	-1.07994	-2.245	2.07882	0.211966	0.000362678
	1271	|| TEGT || Testis enhanced gene transcript (BAX inhibitor 1) || AA629591 || 7009 || 110558	IMAGE:884766	-1.07971	-2.325	2.15336	0.196645	0.000362678
	2144	|| || || R08261 || || 118352	IMAGE:127194	-1.07955	-2.28	2.112	0.207879	0.000362678
	267	|| SDCBP || Syndecan binding protein (syntenin) || AA455614 || 6386 || 102208	IMAGE:813533	-1.07903	-2.26	2.09447	0.207019	0.000362678
	3731	|| || || AA598859 || || 310151	IMAGE:897974	-1.07824	-2.3515	2.18088	0.193029	0.000362678
	2894	|| FLJ43855 || Similar to sodium- and chloride-dependent creatine transporter || AA707453 || 386757 || 223496	1291956	-1.07782	-2.1885	2.03048	0.220119	0.000362678
	3289	|| || || H71822 || || 226692	IMAGE:214749	-1.07782	-2.125	1.97158	0.22912	0.000362678
	2819	|| CAMK2D || Calcium/calmodulin-dependent protein kinase (CaM kinase) II delta || AA283023 || 817 || 222863	IMAGE:713271	-1.07681	-2.22	2.06165	0.215208	0.000362678
	3259	|| MTHFD1L || Methylenetetrahydrofolate dehydrogenase (NADP+ dependent) 1-like || AA779617 || 25902 || 226477	IMAGE:1033229	-1.07667	-2.175	2.02012	0.221223	0.000362678
	647	|| PMPCA || Peptidase (mitochondrial processing) alpha || AA653527 || 23203 || 105248	IMAGE:1127970	-1.07626	-2.28	2.11845	0.206787	0.000362678
	3720	|| PREI3 || Preimplantation protein 3 || AA486603 || 25843 || 310058	IMAGE:841161	-1.07618	-2.485	2.30909	0.185638	0.000362678
	2750	|| MGC4645 || WD repeat domain 25 || H73261 || 79446 || 222288	IMAGE:232639	-1.07581	-2.48	2.30523	0.172673	0.000362678
	2161	|| || Transcribed locus || AA702714 || || 118487	IMAGE:383938	-1.07462	-2.145	1.99606	0.22579	0.000362678
	3893	|| MGC13183 || Hypothetical protein MGC13183 || AA935552 || 84318 || 312225	IMAGE:1571859	-1.07288	-2.475	2.30687	0.175844	0.000362678
	3861	|| || MRNA full length insert cDNA clone EUROIMAGE 31619 || AI076601 || || 311766	IMAGE:1676920	-1.07281	-2.084	1.94256	0.235771	0.000362678
	3094	|| ZIC1 || Zic family member 1 (odd-paired homolog, Drosophila) || R19702 || 7545 || 225056	IMAGE:34281	-1.07217	-2.18764	2.04039	0.218673	0.000362678
	1785	|| CXCL14 || Chemokine (C-X-C motif) ligand 14 || R12978 || 9547 || 115051	IMAGE:27769	-1.07191	-2.1	1.95913	0.233303	0.000362678
	4431	|| CNTN1 || Contactin 1 || R92612 || 1272 || 331041	IMAGE:196275	-1.07116	-2.38	2.22188	0.187756	0.000362678
	1179	|| XPR1 || Xenotropic and polytropic retrovirus receptor || R38196 || 9213 || 109810	IMAGE:23774	-1.07046	-2.175	2.03183	0.220931	0.000362678
	2176	|| M11S1 || Membrane component, chromosome 11, surface marker 1 || AA670155 || 4076 || 118667	IMAGE:845663	-1.06951	-2.13	1.99156	0.228721	0.000362678
	4509	|| TRADD || TNFRSF1A-associated via death domain || AA916906 || 8717 || 98482	IMAGE:1473788	-1.06941	-2.16	2.0198	0.224434	0.000362678
	1988	|| CHPPR || Mitochondrial fission regulator 1 || H02777 || 9650 || 117006	IMAGE:150887	-1.0693	-2.307	2.15748	0.203961	0.000362678
	3882	|| || || AA902521 || || 312110	IMAGE:1502490	-1.06883	-2.12443	1.98762	0.229116	0.000362678
	3582	|| HAN11 || WD repeat domain 68 || AA976628 || 10238 || 308790	IMAGE:1585289	-1.06807	-2.438	2.28262	0.178845	0.000362678
	1330	|| LASS6 || LAG1 longevity assurance homolog 6 (S. cerevisiae) || R51631 || 253782 || 111028	IMAGE:39453	-1.06804	-2.40289	2.24981	0.187621	0.000362678
	1748	|| RIN2 || Ras and Rab interactor 2 || R83223 || 54453 || 114597	IMAGE:187147	-1.06769	-2.11122	1.97737	0.231141	0.000362678
	2810	|| ZADH2 || Zinc binding alcohol dehydrogenase, domain containing 2 || N63555 || 284273 || 222815	IMAGE:278222	-1.06766	-2.065	1.93413	0.238999	0.000362678
	4613	|| LIMK2 || LIM domain kinase 2 || AI820542 || 3985 || 99462	IMAGE:81646	-1.06729	-2.393	2.24213	0.186669	0.000362678
	2116	|| RFX3 || Regulatory factor X, 3 (influences HLA class II expression) || R89224 || 5991 || 118144	IMAGE:195547	-1.06722	-2.4015	2.25024	0.184078	0.000362678
	4545	|| FLJ38507 || Vestigial-like 3 || H02837 || 389136 || 98814	IMAGE:151477	-1.06721	-2.1765	2.03944	0.221042	0.000362678
	470	|| NBL1 || Neuroblastoma, suppression of tumorigenicity 1 || AA598830 || 4681 || 103873	IMAGE:898305	-1.06707	-2.44	2.28663	0.178538	0.000362678
	3436	|| ALS4 || Amyotrophic lateral sclerosis 4 || AA147170 || 23064 || 307494	IMAGE:591632	-1.06657	-2.135	2.00174	0.228112	0.000362678
	4484	|| || *mitoch. cont. || || || 433324	*mitoch. cont. IMAGE:1610469	-1.06652	-2.105	1.97371	0.23219	0.000362678
	2974	|| CARD4 || Caspase recruitment domain family, member 4 || AA699441 || 10392 || 224172	IMAGE:432620	-1.06608	-2.205	2.06832	0.215495	0.000362678
	17	|| || || AA158258 || || 100143	IMAGE:592807	-1.066	-2.20689	2.07025	0.217169	0.000362678
	420	|| || Transcribed locus || AA004612 || || 103522	IMAGE:428292	-1.06545	-2.0586	1.93215	0.239997	0.000362678
	1826	|| || || H73479 || || 115472	IMAGE:232887	-1.06505	-2.45	2.30036	0.184475	0.000362678
	1104	|| POLD2 || Polymerase (DNA directed), delta 2, regulatory subunit 50kDa || AA428377 || 5425 || 109226	IMAGE:771206	-1.06486	-2.29	2.15051	0.204989	0.000362678
	1790	|| MGC15416 || Hypothetical protein MGC15416 || H91631 || 84331 || 115082	IMAGE:241677	-1.0636	-2.244	2.10981	0.209245	0.000362678
	4623	|| FAM46A || Family with sequence similarity 46, member A || R71124 || 55603 || 99541	IMAGE:142944	-1.06342	-2.09	1.96536	0.2347	0.000362678
	3543	|| GCSH || IQ motif and WD repeats 1 || R61225 || 2653 || 308480	IMAGE:42554	-1.06339	-2.365	2.22403	0.194433	0.000362678
	1501	|| KIAA1838 || KIAA1838 || AA933026 || 84498 || 112555	IMAGE:1568895	-1.06192	-2.315	2.18001	0.197442	0.000362678
	3042	|| DKFZP586J0619 || DKFZP586J0619 protein || AA707004 || 26173 || 224689	IMAGE:451364	-1.06191	-2.35	2.213	0.198716	0.000362678
	2242	|| DOCK6 || **Dedicator of cytokinesis 6 || AA026662 || 57572 || 119225	IMAGE:366580	-1.06144	-2.14	2.01613	0.226706	0.000362678
	88	|| YAP || YY1 associated protein 1 || N25240 || 55249 || 100731	IMAGE:267458	-1.06142	-2.205	2.0774	0.218477	0.000362678
	4096	|| HIST1H4J || Histone 1, H4j || AI653010 || 8363 || 316070	IMAGE:2308333	-1.0614	-2.175	2.04917	0.222377	0.000362678
	2005	|| USP5 || Ubiquitin specific peptidase 5 (isopeptidase T) || AA465536 || 8078 || 117129	IMAGE:814961	-1.06113	-2.285	2.15336	0.203752	0.000362678
	930	|| SCAMP3 || Secretory carrier membrane protein 3 || R72518 || 10067 || 107598	IMAGE:156045	-1.06108	-2.275	2.14404	0.20429	0.000362678
	2724	|| FLJ22301 || Zinc finger protein 672 || AA458867 || 79894 || 222058	IMAGE:810800	-1.06101	-2.13881	2.01583	0.227682	0.000362678
	4542	|| GPX1 || Glutathione peroxidase 1 || AA485362 || 2876 || 98798	IMAGE:810999	-1.06097	-2.09922	1.97858	0.233606	0.000362678
	3635	|| PDE7A || Phosphodiesterase 7A || AA954842 || 5150 || 309271	IMAGE:1574335	-1.0607	-2.205	2.07882	0.217925	0.000362678
	158	|| LENG4 || Leukocyte receptor cluster (LRC) member 4 || AA456180 || 79143 || 101186	IMAGE:809486	-1.06024	-2.405	2.26835	0.190084	0.000362678
	178	|| PABPN1 || Poly(A) binding protein, nuclear 1 || AA040741 || 8106 || 101468	IMAGE:486186	-1.05996	-2.105	1.98593	0.232129	0.000362678
	1291	|| TENC1 || Tensin like C1 domain containing phosphatase (tensin 2) || AA447688 || 23371 || 110751	IMAGE:813603	-1.05963	-2.17	2.04789	0.223022	0.000362678
	2311	|| TP53I3 || Tumor protein p53 inducible protein 3 || AA668595 || 9540 || 119849	IMAGE:859359	-1.05936	-2.335	2.20415	0.201591	0.000362678
	852	|| JARID1A || Jumonji, AT rich interactive domain 1A (RBBP2-like) || AA487492 || 5927 || 107004	IMAGE:841655	-1.05615	-2.25	2.13037	0.208826	0.000362678
	957	|| C1S || Complement component 1, s subcomponent || H65832 || 716 || 107878	IMAGE:210531	-1.05585	-2.15	2.03628	0.225897	0.000362678
	3336	|| NOTCH2NL || **Notch homolog 2 (Drosophila) N-terminal like || R19360 || 388677 || 227113	IMAGE:129883	-1.05485	-2.515	2.38422	0.165773	0.000362678
	3700	|| || || AI022958 || || 309835	IMAGE:1651831	-1.05477	-2.26	2.14264	0.208942	0.000362678
	226	|| SUMF2 || Sulfatase modifying factor 2 || N46239 || 25870 || 101933	IMAGE:279091	-1.05444	-2.55	2.41835	0.178741	0.000362678
	704	|| DGKZ || Diacylglycerol kinase, zeta 104kDa || AA262204 || 8525 || 105762	IMAGE:686164	-1.05362	-2.235	2.12126	0.213276	0.000362678
	1996	|| FANCC || Fanconi anemia, complementation group C || H94332 || 2176 || 117047	IMAGE:243113	-1.05322	-2.135	2.02712	0.228523	0.000362678
	3429	|| IGSF8 || Immunoglobulin superfamily, member 8 || AA972364 || 93185 || 307417	IMAGE:1584637	-1.05266	-2.08	1.97594	0.236344	0.000362678
	2616	|| COBRA1 || Cofactor of BRCA1 || N30367 || 25920 || 221161	IMAGE:260015	-1.05166	-2.5	2.3772	0.175385	0.000362678
	1927	|| ANXA7 || Annexin A7 || AA244425 || 310 || 116461	IMAGE:1007464	-1.05138	-2.1025	1.99975	0.232379	0.000362678
	4559	|| LZTR1 || Leucine-zipper-like transcription regulator 1 || R38194 || 8216 || 98985	IMAGE:23772	-1.05004	-2.0625	1.96422	0.239439	0.000362678
	1625	|| CDC6 || CDC6 cell division cycle 6 homolog (S. cerevisiae) || H59203 || 990 || 113549	IMAGE:204214	-1.04988	-2.08	1.98117	0.236799	0.000362678
	3792	|| || || H00670 || || 310724	IMAGE:150216	-1.04955	-2.42325	2.30884	0.191406	0.000362678
	102	|| || Similar to RIKEN cDNA 0710001B24 || AA458498 || 285193 || 100823	IMAGE:809634	-1.04857	-2.153	2.05328	0.223965	0.000362678
	3978	|| GOLGA2 || Golgi autoantigen, golgin subfamily a, 2 || N76277 || 2801 || 313823	IMAGE:245002	-1.04838	-2.15	2.05078	0.225426	0.000362678
	4635	|| || Hypothetical gene LOC92755 || AA427899 || 92755 || 99640	IMAGE:773479	-1.04752	-2.44	2.32932	0.191114	0.000362678
	2377	|| WDR34 || WD repeat domain 34 || T57359 || 89891 || 120619	IMAGE:74738	-1.0474	-2.355	2.24842	0.190968	0.000362678
	361	|| || || AA987218 || || 103085	IMAGE:1603301	-1.04738	-2.065	1.97158	0.239123	0.000362678
	398	|| TRIP10 || Thyroid hormone receptor interactor 10 || R26642 || 9322 || 103305	IMAGE:37491	-1.04664	-2.081	1.98826	0.235952	0.000362678
	2513	|| KIAA0476 || KIAA0476 || AA282492 || 9909 || 220118	IMAGE:713006	-1.04625	-2.065	1.97371	0.239255	0.000362678
	817	|| EVI1 || Ecotropic viral integration site 1 || AA181023 || 2122 || 106749	IMAGE:625011	-1.04475	-2.06	1.97176	0.239609	0.000362678
	2821	|| NFKB2 || Nuclear factor of kappa light polypeptide gene enhancer in B-cells 2 (p49/p100) || AA952897 || 4791 || 222881	IMAGE:1562645	-1.04459	-2.03	1.94335	0.244767	0.000362678
	2891	|| FLJ10707 || Hypothetical protein FLJ10707 || AA013477 || 55209 || 223448	IMAGE:360388	-1.04376	-2.198	2.10584	0.21806	0.000362678
	779	|| SIAT4B || ST3 beta-galactoside alpha-2,3-sialyltransferase 2 || AA025662 || 6483 || 106408	IMAGE:365877	-1.04317	-2.39	2.29109	0.196411	0.000362678
	1890	|| TYSND1 || Trypsin domain containing 1 || H18472 || 219743 || 116001	IMAGE:51218	-1.0426	-2.27	2.17725	0.204405	0.000362678
	498	|| ITPR2 || Family with sequence similarity 20, member C || AA479093 || 3709 || 104146	IMAGE:753914	-1.04205	-2.128	2.04213	0.228753	0.000362678
	3545	|| CDC2L5 || Cell division cycle 2-like 5 (cholinesterase-related cell division controller) || AI291082 || 8621 || 308486	IMAGE:1881404	-1.04105	-2.205	2.11805	0.217122	0.000362678
	2524	|| LOC124402 || LOC124402 || AA285012 || 124402 || 220209	IMAGE:714159	-1.04091	-2.069	1.98768	0.238332	0.000362678
	4487	|| || *mitoch. cont. ESTs || || || 433339	*mitoch. cont. IMAGE:274677	-1.04027	-2.22	2.13407	0.211988	0.000362678
	2469	|| REV1L || **REV1-like (yeast) || AA481406 || 51455 || 184765	IMAGE:746347	-1.03971	-2.14411	2.06223	0.224852	0.000362678
	4074	|| TMEM18 || Transmembrane protein 18 || AI262376 || 129787 || 315645	IMAGE:1871116	-1.03961	-2.415	2.32298	0.195086	0.000362678
	2900	|| KCTD13 || Potassium channel tetramerisation domain containing 13 || AA702186 || 253980 || 223551	IMAGE:448195	-1.03702	-2.54	2.44934	0.18152	0.000362678
	2672	|| ELOVL1 || Elongation of very long chain fatty acids (FEN1/Elo2, SUR4/Elo3, yeast)-like 1 || AA465706 || 64834 || 221622	IMAGE:814970	-1.03679	-2.16	2.08336	0.224917	0.000362678
	2760	|| ZNF207 || Zinc finger protein 207 || AA707819 || 7756 || 222379	IMAGE:413120	-1.03671	-2.22	2.14139	0.216456	0.000362678
	841	|| CDC42EP2 || CDC42 effector protein (Rho GTPase binding) 2 || R42421 || 10435 || 106906	IMAGE:29964	-1.03651	-2.0725	1.99949	0.237464	0.000362678
	4161	|| SSH2 || Slingshot homolog 2 (Drosophila) || AA975530 || 85464 || 317284	IMAGE:1558234	-1.03641	-2.03	1.95869	0.244855	0.000362678
	3766	|| PCAF || P300/CBP-associated factor || AI337108 || 8850 || 310441	IMAGE:2009569	-1.03605	-2.305	2.2248	0.20313	0.000362678
	2857	|| CHORDC1 || Cysteine and histidine-rich domain (CHORD)-containing 1 || AA773461 || 26973 || 223161	IMAGE:845321	-1.03569	-2.255	2.1773	0.205753	0.000362678
	1006	|| PDE8A || Phosphodiesterase 8A || R07619 || 5151 || 108399	IMAGE:125741	-1.03539	-2.06	1.98958	0.240023	0.000362678
	2812	|| || || H79873 || || 222834	IMAGE:239973	-1.03528	-2.43456	2.35158	0.176653	0.000362678
	2004	|| GAA || Glucosidase, alpha; acid (Pompe disease, glycogen storage disease type II) || AA444009 || 2548 || 117126	IMAGE:756549	-1.03484	-2.145	2.07278	0.227654	0.000362678
	1423	|| ADCYAP1 || Adenylate cyclase activating polypeptide 1 (pituitary) || AA772803 || 116 || 111867	IMAGE:969568	-1.03412	-2.034	1.96689	0.244412	0.000362678
	2394	|| BAI3 || Brain-specific angiogenesis inhibitor 3 || H08206 || 577 || 120758	IMAGE:45601	-1.03288	-2.005	1.94117	0.249152	0.000362678
	3810	|| CAD || Carbamoyl-phosphate synthetase 2, aspartate transcarbamylase, and dihydroorotase || AI360334 || 790 || 310997	IMAGE:2019214	-1.03247	-2.15	2.08239	0.227063	0.000362678
	2701	|| LOC143941 || Similar to CDNA sequence BC021608 || AA701046 || 143941 || 221868	IMAGE:397432	-1.03197	-2.22	2.15122	0.215361	0.000362678
	3294	|| PXK || PX domain containing serine/threonine kinase || AA876354 || 54899 || 226767	IMAGE:1493079	-1.03141	-2.16	2.09421	0.224191	0.000362678
	153	|| || Pheromone receptor (PHRET) pseudogene, partial mRNA sequence || AA807894 || || 101153	IMAGE:1218348	-1.0306	-2.115	2.0522	0.229605	0.000362678
	2156	|| 182-FIP || 82-kD FMRP Interacting Protein || H71229 || 57532 || 118436	IMAGE:214604	-1.02998	-2.225	2.16024	0.213992	0.000362678
	1208	|| SLC35C1 || Solute carrier family 35, member C1 || T74039 || 55343 || 110030	IMAGE:84586	-1.02879	-2.2	2.13844	0.220498	0.000362678
	4483	|| || *mitoch. cont. hypothetical protein FLJ20539 || || || 433314	*mitoch. cont. IMAGE:137242	-1.02843	-2.2	2.13918	0.21931	0.000362678
	1349	|| INADL || InaD-like (Drosophila) || AA419211 || 10207 || 111165	IMAGE:755606	-1.02825	-2.031	1.9752	0.244424	0.000362678
	623	|| || LOC439993 || W92772 || 439993 || 105117	IMAGE:418350	-1.02806	-2.05	1.99404	0.241832	0.000362678
	3245	|| CAPS || Calcyphosine || AA858390 || 828 || 226386	IMAGE:1475200	-1.02758	-2.08	2.02418	0.236804	0.000362678
	121	|| FLJ21439 || Hypothetical protein FLJ21439 || AA004933 || 80208 || 100945	IMAGE:428272	-1.02752	-2.089	2.03304	0.234646	0.000362678
	3811	|| UBE2E1 || Ubiquitin-conjugating enzyme E2E 1 (UBC4/5 homolog, yeast) || AA197307 || 7324 || 311000	IMAGE:645076	-1.02746	-2.2255	2.16601	0.211015	0.000362678
	1769	|| NIFIE14 || Seven transmembrane domain protein || AA485358 || 10430 || 114850	IMAGE:810989	-1.02739	-2.016	1.96225	0.24703	0.000362678
	320	|| TRAM2 || Translocation associated membrane protein 2 || T74606 || 9697 || 102658	IMAGE:84820	-1.02713	-2.25	2.19056	0.211836	0.000362678
	956	|| XRCC3 || X-ray repair complementing defective repair in Chinese hamster cells 3 || AA459013 || 7517 || 107870	IMAGE:814287	-1.02678	-2.0555	2.00189	0.240098	0.000362678
	507	|| SNTG1 || Syntrophin, gamma 1 || H17928 || 54212 || 104258	IMAGE:50847	-1.02648	-2.17	2.11401	0.220352	0.000362678
	981	|| CDK5 || Cyclin-dependent kinase 5 || AA401479 || 1020 || 108094	IMAGE:742595	-1.02619	-2.2035	2.14726	0.220245	0.000362678
	2337	|| HSPBP1 || Hsp70-interacting protein || AA401391 || 23640 || 120161	IMAGE:743114	-1.02591	-2.069	2.01675	0.23815	0.000362678
	2707	|| C20orf155 || Chromosome 20 open reading frame 155 || AA452151 || 54675 || 221928	IMAGE:787867	-1.0243	-2.05	2.00136	0.241565	0.000362678
	2367	|| RPS5 || Ribosomal protein S5 || AA455795 || 6193 || 120497	IMAGE:809578	-1.02406	-2.12	2.07019	0.231141	0.000362678
	2977	|| JMJD2A || **Jumonji domain containing 2A || AA505062 || 9682 || 224192	IMAGE:825668	-1.02392	-2.05	2.00212	0.242064	0.000362678
	1284	|| ERCC8 || **Excision repair cross-complementing rodent repair deficiency, complementation group 8 || AA159858 || 1161 || 110717	IMAGE:590916	-1.02281	-2.37	2.31715	0.189822	0.000362678
	2809	|| ZNF16 || Zinc finger protein 16 (KOX 9) || H17015 || 7564 || 222812	IMAGE:50571	-1.02272	-2.1525	2.10468	0.223451	0.000362678
	953	|| || Transcribed locus || R12925 || || 107785	IMAGE:27459	-1.02269	-2.14	2.09251	0.225137	0.000362678
	3345	|| ARNT || Aryl hydrocarbon receptor nuclear translocator || W47196 || 405 || 240744	IMAGE:324799	-1.02246	-2.3683	2.31627	0.195506	0.000362678
	3421	|| ITGB4BP || Integrin beta 4 binding protein || AI017019 || 3692 || 307360	IMAGE:1635286	-1.02062	-2.165	2.12126	0.224483	0.000362678
	4075	|| APTX || Aprataxin || AA281760 || 54840 || 315676	IMAGE:712482	-1.02042	-2.215	2.17068	0.217866	0.000362678
	1676	|| || || AA621138 || || 114007	IMAGE:1046495	-1.01987	-2.095	2.05419	0.234128	0.000362678
	754	|| ADD2 || Adducin 2 (beta) || AA019320 || 119 || 106212	IMAGE:363055	-1.01981	-2.255	2.21119	0.214067	0.000362678
	2293	|| ZNF161 || Zinc finger protein 161 || T98615 || 7716 || 119691	IMAGE:122178	-1.01966	-1.965	1.92712	0.256128	0.000362678
	2641	|| MGC13170 || Multidrug resistance-related protein || AA430409 || 84798 || 221367	IMAGE:769945	-1.01959	-2.315	2.27053	0.195811	0.000362678
	3474	|| CHN1 || Chimerin (chimaerin) 1 || R53364 || 1123 || 307869	IMAGE:39937	-1.01954	-2.03925	2.00016	0.243783	0.000362678
	1123	|| AXL || AXL receptor tyrosine kinase || H15336 || 558 || 109386	IMAGE:49318	-1.01848	-2.061	2.02361	0.238844	0.000362678
	829	|| SALL3 || Sal-like 3 (Drosophila) || R42871 || 27164 || 106854	IMAGE:31475	-1.01815	-1.955	1.92014	0.257913	0.000362678
	1039	|| EXT1 || Exostoses (multiple) 1 || AA132719 || 2131 || 108614	IMAGE:587332	-1.01789	-2.03	1.99431	0.244403	0.000362678
	4272	|| SUPT16H || Suppressor of Ty 16 homolog (S. cerevisiae) || AI077932 || 11198 || 319655	IMAGE:1665928	-1.01565	-2.13	2.09718	0.226388	0.000362678
	3330	|| FBXL10 || F-box and leucine-rich repeat protein 10 || AA406607 || 84678 || 227055	IMAGE:753683	-1.01528	-2.255	2.22106	0.205028	0.000362678
	2653	|| NIPSNAP1 || Nipsnap homolog 1 (C. elegans) || AA995464 || 8508 || 221490	IMAGE:1610408	-1.01526	-2.37	2.33438	0.194566	0.000362678
	3512	|| UACA || Uveal autoantigen with coiled-coil domains and ankyrin repeats || AA916992 || 55075 || 308198	IMAGE:1527412	-1.01445	-2.09	2.06023	0.235377	0.000362678
	111	|| ABL1 || V-abl Abelson murine leukemia viral oncogene homolog 1 || H81820 || 25 || 100878	IMAGE:219976	-1.01439	-2.215	2.18359	0.211715	0.000362678
	1131	|| || PNAS-130 || R28078 || || 109446	IMAGE:134742	-1.01434	-1.9345	1.90714	0.26161	0.000362678
	642	|| || || R94726 || || 105213	IMAGE:198580	-1.01431	-1.977	1.94912	0.254152	0.000362678
	4419	|| ABCF2 || ATP-binding cassette, sub-family F (GCN20), member 2 || AI969914 || 10061 || 330954	IMAGE:2477306	-1.01406	-2.165	2.13498	0.220488	0.000362678
	2360	|| SOS2 || Son of sevenless homolog 2 (Drosophila) || AA708240 || 6655 || 120419	IMAGE:392607	-1.01403	-2.015	1.98712	0.247653	0.000362678
	4443	|| RABAC1 || Rab acceptor 1 (prenylated) || AI865765 || 10567 || 331085	IMAGE:2418870	-1.01317	-2.125	2.09737	0.229629	0.000362678
	367	|| POLR2J || Polymerase (RNA) II (DNA directed) polypeptide J, 13.3kDa || H73947 || 5439 || 103143	IMAGE:232789	-1.01214	-2.085	2.05999	0.234393	0.000362678
	1460	|| ADD3 || Adducin 3 (gamma) || AA625664 || 120 || 112192	IMAGE:745364	-1.0117	-2.06064	2.03681	0.239934	0.000362678
	4350	|| LOH11CR2A || Loss of heterozygosity, 11, chromosomal region 2, gene A || AW008721 || 4013 || 330499	IMAGE:2502722	-1.01015	-2.085	2.06406	0.234289	0.000362678
	3859	|| BAX || BCL2-associated X protein || AI565203 || 581 || 311735	IMAGE:2125819	-1.01014	-2.12	2.09871	0.232117	0.000362678
	3333	|| || || AA670270 || || 227101	IMAGE:1032712	-1.00997	-2.205	2.18323	0.220949	0.000362678
	1484	|| PEX6 || Peroxisomal biogenesis factor 6 || AA460646 || 5190 || 112407	IMAGE:796212	-1.0087	-2.00861	1.99129	0.24805	0.000362678
	1323	|| TBC1D5 || TBC1 domain family, member 5 || AA278840 || 9779 || 110994	IMAGE:703846	-1.00869	-1.9915	1.97435	0.251548	0.000362678
	1233	|| ACADL || Acyl-Coenzyme A dehydrogenase, long chain || R66005 || 33 || 110207	IMAGE:140131	-1.00806	-2.095	2.07826	0.23345	0.000362678
	4522	|| SCAP || SREBP cleavage-activating protein || R54823 || 22937 || 98590	IMAGE:40365	-1.00778	-2.14	2.12348	0.229018	0.000362678
	2189	|| EPB41L4B || Erythrocyte membrane protein band 4.1 like 4B || H66834 || 54566 || 118765	IMAGE:210698	-1.00777	-2.039	2.02328	0.243442	0.000362678
	1240	|| MGC11349 || ZXD family zinc finger C || R31321 || 79364 || 110283	IMAGE:135653	-1.00763	-2.0014	1.98625	0.250074	0.000362678
	1011	|| PACS1L || Phosphofurin acidic cluster sorting protein 2 || AA454581 || 23241 || 108426	IMAGE:809525	-1.00664	-2.064	2.05039	0.238004	0.000362678
	4326	|| PPAP2C || Phosphatidic acid phosphatase type 2C || AI889466 || 8612 || 330349	IMAGE:2444518	-1.00562	-1.975	1.96396	0.254164	0.000362678
	2384	|| SIAH1 || Seven in absentia homolog 1 (Drosophila) || T71889 || 6477 || 120667	IMAGE:85320	-1.0054	-2.185	2.17327	0.223741	0.000362678
	2964	|| TTC7A || Tetratricopeptide repeat domain 7A || AA490904 || 57217 || 224127	IMAGE:824533	-1.00533	-2.385	2.37236	0.201683	0.000362678
	4058	|| RAB11FIP2 || RAB11 family interacting protein 2 (class I) || AI263457 || 22841 || 315357	IMAGE:1855767	-1.00505	-2.085	2.07453	0.234304	0.000362678
	3803	|| SNRP70 || Small nuclear ribonucleoprotein 70kDa polypeptide (RNP antigen) || AA459947 || 6625 || 310912	IMAGE:796412	-1.00494	-1.99	1.98022	0.251672	0.000362678
	1552	|| H2AFY || H2A histone family, member Y || AA410295 || 9555 || 112937	IMAGE:754443	-1.00459	-2.10371	2.09409	0.234426	0.000362678
	1437	|| CPS1 || Carbamoyl-phosphate synthetase 1, mitochondrial || H77553 || 1373 || 112001	IMAGE:234527	-1.00423	-2.24345	2.23401	0.205735	0.000362678
	3797	|| BCL2L1 || BCL2-like 1 || AA931820 || 598 || 310821	IMAGE:1568561	-1.00344	-2.255	2.24726	0.210831	0.000362678
	4610	|| KRT7 || Keratin 7 || AA485959 || 3855 || 99448	IMAGE:843321	-1.00329	-2.20778	2.20054	0.219138	0.000362678
	3712	|| NPIP || **Nuclear pore complex interacting protein || AA428627 || 9284 || 309918	IMAGE:781418	-1.00315	-2.16	2.15321	0.224882	0.000362678
	296	|| || Similar to CG14939-PA || H05741 || 388526 || 102517	IMAGE:43815	-1.0028	-1.995	1.98944	0.250556	0.000362678
	4664	|| UGCG || UDP-glucose ceramide glucosyltransferase || AA455413 || 7357 || 99858	IMAGE:812196	-1.00236	-2.075	2.07012	0.237804	0.000362678
	3704	|| ETFB || Electron-transfer-flavoprotein, beta polypeptide || AI364521 || 2109 || 309870	IMAGE:2018154	-1.00135	-2.085	2.08219	0.237532	0.000362678
	3624	|| C9orf77 || Chromosome 9 open reading frame 77 || H71178 || 51104 || 309148	IMAGE:214312	-1.00133	-2.12	2.11718	0.227975	0.000362678
	1008	|| RIPK5 || Receptor interacting protein kinase 5 || N72307 || 25778 || 108413	IMAGE:291417	-1.00113	-1.969	1.96678	0.25538	0.000362678
	2488	|| || || AA481136 || || 185842	IMAGE:815166	-1.00087	-1.98	1.97827	0.253733	0.000362678
	4137	|| RBM30 || RNA binding motif protein 30 || AA953734 || 83759 || 316929	IMAGE:1568373	-1.00084	-2.205	2.20316	0.217435	0.000362678
	4564	|| KIT || V-kit Hardy-Zuckerman 4 feline sarcoma viral oncogene homolog || N20798 || 3815 || 99028	IMAGE:265060	-1.00068	-2.5	2.49831	0.163696	0.000362678
	4266	|| || Transcribed locus || AI188045 || || 319522	IMAGE:1738966	-1.00038	-2.05378	2.05299	0.239572	0.000362678
	935	|| || || H53555 || || 107634	IMAGE:202722	-0.999678	-2.02	2.02065	0.247032	0.000362678
	4644	|| SLC25A29 || Solute carrier family 25, member 29 || AA469975 || 123096 || 99753	IMAGE:730439	-0.999086	-2.0655	2.06739	0.237355	0.000362678
	430	|| ABCF3 || ATP-binding cassette, sub-family F (GCN20), member 3 || R06391 || 55324 || 103629	IMAGE:126284	-0.998854	-2.13	2.13244	0.230158	0.000362678
	634	|| SCN2B || Sodium channel, voltage-gated, type II, beta || AA453662 || 6327 || 105176	IMAGE:813628	-0.998723	-2.01	2.01257	0.247559	0.000362678
	1359	|| SPATS2 || Spermatogenesis associated, serine-rich 2 || AA937342 || 65244 || 111255	IMAGE:1459839	-0.99864	-1.985	1.9877	0.253045	0.000362678
	1587	|| LENG4 || Leukocyte receptor cluster (LRC) member 4 || AA485432 || 79143 || 113240	IMAGE:811033	-0.997899	-1.995	1.9992	0.251071	0.000362678
	2569	|| SUPT4H1 || Suppressor of Ty 4 homolog 1 (S. cerevisiae) || AA988701 || 6827 || 220644	IMAGE:1594019	-0.997199	-1.985	1.99058	0.252575	0.000362678
	2421	|| NFKBIZ || Nuclear factor of kappa light polypeptide gene enhancer in B-cells inhibitor, zeta || AA487561 || 64332 || 120930	IMAGE:841666	-0.997048	-2.015	2.02097	0.248147	0.000362678
	4316	|| CSRP1 || Cysteine and glycine-rich protein 1 || AI935290 || 1465 || 330292	IMAGE:2465022	-0.99687	-2.1325	2.1392	0.225373	0.000362678
	2577	|| C21orf66 || Chromosome 21 open reading frame 66 || AA677268 || 94104 || 220748	IMAGE:454745	-0.996358	-1.985	1.99226	0.252423	0.000362678
	2765	|| || || AA775877 || || 222389	IMAGE:878557	-0.996158	-2.114	2.12215	0.228346	0.000362678
	193	|| LPGAT1 || Lysophosphatidylglycerol acyltransferase 1 || N95656 || 9926 || 101622	IMAGE:293990	-0.995959	-2.005	2.01314	0.249367	0.000362678
	3796	|| NME6 || Non-metastatic cells 6, protein expressed in (nucleoside-diphosphate kinase) || AA977307 || 10201 || 310804	IMAGE:1589998	-0.995866	-1.91	1.91793	0.26608	0.000362678
	808	|| RNF41 || Ring finger protein 41 || AA485443 || 10193 || 106695	IMAGE:811066	-0.995802	-2.05	2.05864	0.240634	0.000362678
	2339	|| MRE11A || MRE11 meiotic recombination 11 homolog A (S. cerevisiae) || R92123 || 4361 || 120171	IMAGE:195330	-0.99576	-2.095	2.10392	0.233829	0.000362678
	4271	|| || || AA873264 || || 319595	IMAGE:1472184	-0.994666	-2.0735	2.08462	0.238658	0.000362678
	2236	|| TGDS || TDP-glucose 4,6-dehydratase || AA976208 || 23483 || 119199	IMAGE:1567660	-0.994509	-1.986	1.99696	0.252789	0.000362678
	750	|| FOSL2 || FOS-like antigen 2 || T58873 || 2355 || 106161	IMAGE:77577	-0.994497	-2.19	2.20212	0.217838	0.000362678
	159	|| SIAT4A || ST3 beta-galactoside alpha-2,3-sialyltransferase 1 || H90189 || 6482 || 101199	IMAGE:240586	-0.994333	-2.08	2.09185	0.238152	0.000362678
	3004	|| NDE1 || NudE nuclear distribution gene E homolog 1 (A. nidulans) || AA459394 || 54820 || 224391	IMAGE:810947	-0.994175	-2.012	2.02379	0.247371	0.000362678
	1274	|| MINK1 || Misshapen-like kinase 1 (zebrafish) || T84865 || 50488 || 110574	IMAGE:111825	-0.993828	-2.3505	2.3651	0.191961	0.000362678
	4254	|| AIG1 || Androgen-induced 1 || AA931985 || 51390 || 319224	IMAGE:1554009	-0.993683	-2.174	2.18782	0.221467	0.000362678
	2590	|| NASP || Nuclear autoantigenic sperm protein (histone-binding) || AA700664 || 4678 || 220887	IMAGE:432509	-0.993671	-1.985	1.99764	0.253155	0.000362678
	2666	|| FBXL7 || F-box and leucine-rich repeat protein 7 || W86978 || 23194 || 221592	IMAGE:416525	-0.993351	-2.00867	2.02211	0.24869	0.000362678
	1543	|| KIAA1533 || KIAA1533 || AA485976 || 57655 || 112871	IMAGE:843054	-0.993022	-2.24	2.25574	0.211435	0.000362678
	4639	|| PDCD5 || Programmed cell death 5 || AA156940 || 9141 || 99709	IMAGE:502369	-0.992127	-2.055	2.07131	0.241259	0.000362678
	4264	|| PORIMIN || Pro-oncosis receptor inducing membrane injury gene || AA935301 || 114908 || 319456	IMAGE:1557208	-0.992015	-2.03	2.04634	0.245325	0.000362678
	3599	|| LOC440456 || **Similar to pleckstrin homology domain containing, family M (with RUN domain) member 1; adapter protein 162 || AA504801 || 440456 || 308909	IMAGE:825676	-0.991973	-2.165	2.18252	0.218859	0.000362678
	2102	|| TM4SF7 || Tetraspanin 4 || AA100695 || 7106 || 118013	IMAGE:490556	-0.99179	-2.0198	2.03652	0.246707	0.000362678
	53	|| CABC1 || Chaperone, ABC1 activity of bc1 complex like (S. pombe) || H67202 || 56997 || 100436	IMAGE:238907	-0.991767	-1.99	2.00652	0.252289	0.000362678
	752	|| || CDNA FLJ43113 fis, clone CTONG2028208 || R31021 || || 106180	IMAGE:135240	-0.991172	-2.21	2.22968	0.221212	0.000362678
	4278	|| OTUB1 || OTU domain, ubiquitin aldehyde binding 1 || AI289139 || 55611 || 319745	IMAGE:1899263	-0.991166	-1.97	1.98756	0.25559	0.000362678
	3030	|| || || AA702329 || || 224602	IMAGE:447393	-0.99097	-2.015	2.03336	0.248248	0.000362678
	2748	|| CRLF1 || Cytokine receptor-like factor 1 || AA706010 || 9244 || 222273	IMAGE:379768	-0.990544	-2.025	2.04433	0.24459	0.000362678
	1898	|| MAGI-3 || Membrane associated guanylate kinase, WW and PDZ domain containing 3 || AA133199 || 260425 || 116085	IMAGE:490779	-0.990525	-2.165	2.18571	0.218954	0.000362678
	1383	|| MYL1 || Myosin, light polypeptide 1, alkali; skeletal, fast || AA196393 || 4632 || 111508	IMAGE:628336	-0.989934	-2.175	2.19712	0.226087	0.000362678
	1218	|| PALMD || Palmdelphin || R10304 || 54873 || 110095	IMAGE:128994	-0.989581	-2.006	2.02712	0.248031	0.000362678
	2460	|| TANK || TRAF family member-associated NFKB activator || R09544 || 10010 || 163516	IMAGE:128088	-0.989178	-2.16	2.18363	0.220511	0.000362678
	2918	|| LOC286257 || Hypothetical protein LOC286257 || H16661 || 286257 || 223724	IMAGE:49485	-0.988314	-2.005	2.02871	0.250047	0.000362678
	363	|| ABCC5 || ATP-binding cassette, sub-family C (CFTR/MRP), member 5 || N80617 || 10057 || 103118	IMAGE:292212	-0.987944	-1.97	1.99404	0.255253	0.000362678
	1655	|| DLG4 || Discs, large homolog 4 (Drosophila) || R12237 || 1742 || 113839	IMAGE:26021	-0.986798	-2.07	2.09769	0.236013	0.000362678
	3276	|| FUS || Fusion (involved in t(12;16) in malignant liposarcoma) || AA779569 || 2521 || 226614	IMAGE:1032645	-0.986508	-2.265	2.29598	0.202273	0.000362678
	4025	|| || || AI074217 || || 314702	IMAGE:1681983	-0.985841	-1.97	1.99829	0.254714	0.000362678
	2972	|| GPATC4 || G patch domain containing 4 || AA062688 || 54865 || 224169	IMAGE:512751	-0.985728	-1.9594	1.98777	0.256798	0.000362678
	3534	|| MGC2654 || Hypothetical protein MGC2654 || T85238 || 79091 || 308405	IMAGE:110070	-0.985275	-1.936	1.96493	0.26156	0.000362678
	3324	|| GOLGIN-67 || Golgi autoantigen, golgin subfamily a, 8A || AA456818 || 23015 || 227005	IMAGE:815550	-0.985132	-1.96	1.98958	0.257251	0.000362678
	2615	|| C9orf55 || Chromosome 9 open reading frame 55 || N34297 || 55667 || 221154	IMAGE:277097	-0.984758	-2.075	2.10712	0.235187	0.000362678
	812	|| BMP2K || BMP2 inducible kinase || R98008 || 55589 || 106713	IMAGE:201628	-0.984574	-2.175	2.20908	0.226017	0.000362678
	4030	|| VPS13A || Vacuolar protein sorting 13A (yeast) || AI301099 || 23230 || 314785	IMAGE:1902820	-0.984288	-2	2.03192	0.249138	0.000362678
	3160	|| C14orf123 || Chromatin modifying protein 4A || T59873 || 29082 || 225605	IMAGE:76252	-0.983962	-1.995	2.02752	0.251804	0.000362678
	770	|| AP2S1 || Adaptor-related protein complex 2, sigma 1 subunit || AA421518 || 1175 || 106342	IMAGE:739109	-0.983844	-2.01	2.04301	0.247595	0.000362678
	1427	|| CUL7 || Cullin 7 || H17333 || 9820 || 111914	IMAGE:50762	-0.982853	-2.24	2.27908	0.216924	0.000362678
	2804	|| GPS2 || G protein pathway suppressor 2 || AA971634 || 2874 || 222756	IMAGE:1584503	-0.982472	-2.005	2.04077	0.248418	0.000362678
	972	|| || || H51554 || || 107994	IMAGE:179776	-0.982363	-2.1095	2.14737	0.228697	0.000362678
	3420	|| GPR157 || G protein-coupled receptor 157 || AA936445 || 80045 || 307351	IMAGE:1556404	-0.982261	-2.025	2.06157	0.245506	0.000362678
	4091	|| TLE3 || Transducin-like enhancer of split 3 (E(sp1) homolog, Drosophila) || AI216623 || 7090 || 316002	IMAGE:1883630	-0.982023	-2.1	2.13844	0.236324	0.000362678
	2432	|| || || AA001398 || || 1225490	IMAGE:361903	-0.981447	-1.953	1.98992	0.258149	0.000362678
	1336	|| PCDH1 || Protocadherin 1 (cadherin-like 1) || AA443557 || 5097 || 111049	IMAGE:771236	-0.981257	-2.06	2.09935	0.238733	0.000362678
	3404	|| ARPC1B || Actin related protein 2/3 complex, subunit 1B, 41kDa || T83174 || 10095 || 307211	IMAGE:110812	-0.98078	-2.023	2.06264	0.244551	0.000362678
	2088	|| IMP-3 || IGF-II mRNA-binding protein 3 || R99288 || 10643 || 117926	IMAGE:201207	-0.980389	-1.935	1.97371	0.261228	0.000362678
	1031	|| RAB3IP || RAB3A interacting protein (rabin3) || W96184 || 117177 || 108563	IMAGE:361656	-0.980373	-2.06	2.10124	0.24106	0.000362678
	3177	|| MGC2744 || Hypothetical protein MGC2744 || AA489585 || 80755 || 225771	IMAGE:897550	-0.979964	-2.06	2.10212	0.23753	0.000362678
	1465	|| PPARD || **Peroxisome proliferative activated receptor, delta || N33331 || 5467 || 112229	IMAGE:270626	-0.979816	-1.913	1.95241	0.265672	0.000362678
	2658	|| GLUD1 || Glutamate dehydrogenase 1 || T85958 || 2746 || 221513	IMAGE:112785	-0.979696	-1.93178	1.97181	0.262055	0.000362678
	998	|| EPPB9 || B9 protein || T69563 || 27077 || 108318	IMAGE:83508	-0.978217	-2.065	2.11098	0.238733	0.000362678
	3698	|| || Similar to Zinc finger protein Rlf (Rearranged L-myc fusion gene protein) (Zn-15 related protein) || H75323 || 440971 || 309752	IMAGE:230419	-0.977977	-2.08	2.12684	0.23529	0.000362678
	4160	|| MGC27277 || Chromosome 1 open reading frame 67 || AA625910 || 200095 || 317267	IMAGE:744968	-0.974966	-2.04	2.09238	0.241076	0.000362678
	2143	|| ATXN1 || Ataxin 1 || AA477737 || 6310 || 118346	IMAGE:739852	-0.974761	-2.132	2.1872	0.223764	0.000362678
	611	|| || || AA621761 || || 104990	IMAGE:1030855	-0.974343	-2.105	2.16043	0.229237	0.000362678
	2679	|| HSMPP8 || M-phase phosphoprotein, mpp8 || AA779119 || 54737 || 221656	IMAGE:453355	-0.974315	-2.2	2.258	0.224226	0.000362678
	2345	|| SLC25A21 || Solute carrier family 25 (mitochondrial oxodicarboxylate carrier), member 21 || T81580 || 89874 || 120249	IMAGE:111070	-0.974223	-2.156	2.21304	0.219326	0.000362678
	2270	|| MCLC || Chloride channel CLIC-like 1 || H12289 || 23155 || 119474	IMAGE:48289	-0.972714	-1.965	2.02012	0.256393	0.000362678
	1611	|| FLJ11773 || Hypothetical protein FLJ11773 || T55569 || 60673 || 113417	IMAGE:73550	-0.97264	-2.05	2.10767	0.243446	0.000362678
	2912	|| MGC2752 || **Hypothetical protein MGC2752 || R20432 || 65996 || 223665	IMAGE:32794	-0.972206	-2.365	2.43261	0.206317	0.000362678
	3384	|| NUPL2 || Nucleoporin like 2 || AA398090 || 11097 || 307092	IMAGE:726633	-0.97202	-1.915	1.97012	0.265416	0.000362678
	2945	|| || Chromosome X open reading frame 40B || T71548 || 541578 || 223968	IMAGE:110298	-0.970828	-1.94	1.99829	0.261168	0.000362678
	2439	|| || || AA777607 || || 1225635	IMAGE:449187	-0.970216	-1.945	2.00471	0.25976	0.000362678
	434	|| ETFB || Electron-transfer-flavoprotein, beta polypeptide || T62040 || 2109 || 103654	IMAGE:85609	-0.969796	-1.86	1.91793	0.27549	0.000362678
	1236	|| CYP4F12 || Cytochrome P450, family 4, subfamily F, polypeptide 12 || T98002 || 66002 || 110245	IMAGE:121731	-0.96967	-1.935	1.99552	0.261991	0.000362678
	2084	|| || || N63520 || || 117876	IMAGE:278137	-0.969558	-1.986	2.04836	0.25119	0.000362678
	2355	|| DUSP22 || Dual specificity phosphatase 22 || H91044 || 56940 || 120397	IMAGE:240748	-0.968682	-2.005	2.06982	0.248129	0.000362678
	1621	|| PCTK1 || PCTAIRE protein kinase 1 || AA283125 || 5127 || 113505	IMAGE:713382	-0.968505	-2.035	2.10118	0.245483	0.000362678
	2440	|| || || AA777917 || || 1225641	IMAGE:449329	-0.968046	-1.905	1.96788	0.267281	0.000362678
	4338	|| NUP50 || Nucleoporin 50kDa || AI654932 || 10762 || 330422	IMAGE:2310555	-0.967374	-2.02	2.08813	0.245945	0.000362678
	2896	|| WDR10 || WD repeat domain 10 || AA732975 || 55764 || 223510	IMAGE:399054	-0.96732	-2.065	2.13477	0.236051	0.000362678
	3444	|| || || AI000804 || || 307569	IMAGE:1637726	-0.967123	-1.995	2.06282	0.252399	0.000362678
	4393	|| LOC92558 || Hypothetical protein LOC92558 || H85839 || 92558 || 330758	IMAGE:222518	-0.967092	-1.95	2.01635	0.259376	0.000362678
	3482	|| LEPRE1 || Leucine proline-enriched proteoglycan (leprecan) 1 || AA954829 || 64175 || 307956	IMAGE:1574330	-0.967089	-2.205	2.28004	0.221485	0.000362678
	1037	|| TGFBRAP1 || Transforming growth factor, beta receptor associated protein 1 || H22171 || 9392 || 108608	IMAGE:160573	-0.966961	-2.024	2.09316	0.244214	0.000362678
	4488	|| || *mitoch. cont. selenoprotein N, 1 || || || 433341	*mitoch. cont. IMAGE:324154	-0.96678	-2.075	2.1463	0.237629	0.000362678
	3961	|| PLAA || Phospholipase A2-activating protein || AI675369 || 9373 || 313541	IMAGE:2313732	-0.966165	-1.985	2.05451	0.252418	0.000362678
	4367	|| BMP7 || Bone morphogenetic protein 7 (osteogenic protein 1) || AI886264 || 655 || 330579	IMAGE:2440877	-0.966152	-1.92	1.98726	0.264712	0.000362678
	265	|| EGLN1 || Egl nine homolog 1 (C. elegans) || H56028 || 54583 || 102202	IMAGE:203544	-0.965045	-2.02	2.09317	0.248676	0.000362678
	4526	|| PRO0149 || PRO0149 protein || N46831 || 29035 || 98678	IMAGE:279152	-0.964787	-2	2.073	0.251322	0.000362678
	676	|| HARS || Histidyl-tRNA synthetase || AI668593 || 3035 || 105571	IMAGE:160496	-0.964486	-1.977	2.0498	0.25296	0.000362678
	3690	|| ZNF292 || Zinc finger protein 292 || AA970023 || 23036 || 309676	IMAGE:1581582	-0.964275	-2.245	2.32817	0.220126	0.000362678
	302	|| DKFZp547K1113 || Hypothetical protein DKFZp547K1113 || H93093 || 374655 || 102554	IMAGE:241838	-0.964185	-2.13	2.20912	0.230988	0.000362678
	4239	|| PPM1F || Protein phosphatase 1F (PP2C domain containing) || AA806330 || 9647 || 318970	IMAGE:1350439	-0.963013	-2.07	2.1495	0.241254	0.000362678
	4561	|| EDD || E3 ubiquitin protein ligase, HECT domain containing, 1 || AA434064 || 51366 || 98996	IMAGE:837864	-0.962382	-1.975	2.0522	0.253003	0.000362678
	4547	|| || **Transcribed locus, strongly similar to NP_002809.2 proteasome activator subunit 2; proteasome activator hPA28 subunit beta; proteasome activator 28-beta; 11S regulator complex beta subunit; MCP acti || H65394 || || 98825	IMAGE:210405	-0.962257	-1.87	1.94335	0.273672	0.000362678
	650	|| MTERF || Mitochondrial transcription termination factor || R83312 || 7978 || 105271	IMAGE:193923	-0.962237	-1.94	2.01613	0.259917	0.000362678
	3657	|| PPM1F || Protein phosphatase 1F (PP2C domain containing) || AI018525 || 9647 || 309400	IMAGE:1630961	-0.962214	-2.1865	2.27236	0.226938	0.000362678
	791	|| SPTBN2 || Spectrin, beta, non-erythrocytic 2 || H28127 || 6712 || 106530	IMAGE:184038	-0.961283	-2.345	2.43945	0.21039	0.000362678
	2456	|| || MRNA; cDNA DKFZp313I1032 (from clone DKFZp313I1032) || AA465350 || || 162446	IMAGE:814069	-0.960877	-1.95	2.0294	0.258816	0.000362678
	3390	|| CDC37 || CDC37 cell division cycle 37 homolog (S. cerevisiae) || R11890 || 11140 || 307144	IMAGE:25621	-0.960123	-1.895	1.97371	0.269176	0.000362678
	2468	|| REV1L || REV1-like (yeast) || AA481405 || 51455 || 184763	IMAGE:746345	-0.959895	-1.99	2.07314	0.253264	0.000362678
	1880	|| GABPA || GA binding protein transcription factor, alpha subunit 60kDa || H96241 || 2551 || 115901	IMAGE:260325	-0.959864	-1.955	2.03675	0.256953	0.000362678
	250	|| || || AA004901 || || 102129	IMAGE:428941	-0.959805	-2.09	2.17753	0.239148	0.000362678
	383	|| SUPT5H || Suppressor of Ty 5 homolog (S. cerevisiae) || R21511 || 6829 || 103214	IMAGE:130153	-0.959121	-1.96	2.04354	0.257028	0.000362678
	3152	|| PCSK9 || Proprotein convertase subtilisin/kexin type 9 || W91896 || 255738 || 225533	IMAGE:415326	-0.958741	-2.105	2.19559	0.228257	0.000362678
	3744	|| NSFL1C || NSFL1 (p97) cofactor (p47) || AA974960 || 55968 || 310260	IMAGE:1555502	-0.958707	-1.96	2.04442	0.258029	0.000362678
	3836	|| SSR2 || Signal sequence receptor, beta (translocon-associated protein beta) || AI682313 || 6746 || 311442	IMAGE:2322180	-0.958466	-1.895	1.97712	0.268772	0.000362678
	325	|| SEZ6L2 || Seizure related 6 homolog (mouse)-like 2 || AA482470 || 26470 || 102710	IMAGE:752802	-0.957863	-1.935	2.02012	0.261263	0.000362678
	4397	|| MAFG || V-maf musculoaponeurotic fibrosarcoma oncogene homolog G (avian) || AI872048 || 4097 || 330774	IMAGE:2439811	-0.95785	-1.889	1.97212	0.269988	0.000362678
	710	|| ATP11B || ATPase, Class VI, type 11B || R95887 || 23200 || 105809	IMAGE:199286	-0.957389	-1.845	1.92712	0.278344	0.000362678
	2921	|| KLP1 || K562 cell-derived leucine-zipper-like protein 1 || W93066 || 57106 || 223760	IMAGE:414992	-0.95732	-2.185	2.28241	0.215783	0.000362678
	2674	|| TU3A || TU3A protein || AA481344 || 11170 || 221633	IMAGE:756463	-0.956581	-2.075	2.16918	0.236381	0.000362678
	4673	|| VKORC1L1 || Vitamin K epoxide reductase complex, subunit 1-like 1 || AA029103 || 154807 || 99932	IMAGE:470006	-0.955947	-1.9	1.98756	0.268297	0.000362678
	1788	|| || || R27733 || || 115066	IMAGE:134537	-0.955767	-1.9395	2.02926	0.260589	0.000362678
	3565	|| HSPC148 || Hypothetical protein HSPC148 || R99845 || 51503 || 308674	IMAGE:201069	-0.955706	-2.22	2.32289	0.207886	0.000362678
	2200	|| CRTAP || Cartilage associated protein || N75346 || 10491 || 118864	IMAGE:298833	-0.955499	-1.875	1.96233	0.272599	0.000362678
	11	|| SNRPB || Small nuclear ribonucleoprotein polypeptides B and B1 || AA599116 || 6628 || 100090	IMAGE:950482	-0.955486	-1.955	2.04608	0.25695	0.000362678
	3401	|| HIST1H2BD || Histone 1, H2bd || R41933 || 3017 || 307190	IMAGE:31008	-0.955071	-1.98	2.07314	0.253928	0.000362678
	2319	|| C7orf36 || Chromosome 7 open reading frame 36 || T72824 || 57002 || 119910	IMAGE:84229	-0.955056	-1.885	1.97371	0.27096	0.000362678
	1853	|| PIK3R4 || Phosphoinositide-3-kinase, regulatory subunit 4, p150 || AA630620 || 30849 || 115692	IMAGE:856174	-0.955001	-1.955	2.04712	0.256624	0.000362678
	2783	|| LYPLA3 || Lysophospholipase 3 (lysosomal phospholipase A2) || W72651 || 23659 || 222572	IMAGE:345693	-0.954681	-1.97	2.06352	0.25391	0.000362678
	644	|| CXCL16 || Chemokine (C-X-C motif) ligand 16 || AA416552 || 58191 || 105222	IMAGE:730970	-0.953624	-1.905	1.99764	0.266445	0.000362678
	4399	|| FUSIP1 || FUS interacting protein (serine/arginine-rich) 1 || AI568863 || 10772 || 330791	IMAGE:2179874	-0.953533	-2.045	2.14466	0.239078	0.000362678
	1610	|| TP53AP1 || TP53 activated protein 1 || N47733 || 11257 || 113416	IMAGE:277426	-0.953375	-1.905	1.99816	0.266887	0.000362678
	3751	|| CDK8 || Cyclin-dependent kinase 8 || H85979 || 1024 || 310355	IMAGE:223157	-0.953024	-2.04133	2.14195	0.243307	0.000362678
	3589	|| FLJ21106 || Hypothetical protein FLJ21106 || H29459 || 80167 || 308838	IMAGE:49955	-0.952291	-1.975	2.07395	0.256099	0.000362678
	1474	|| NLK || Nemo like kinase || R70769 || 51701 || 112294	IMAGE:142551	-0.952279	-1.95	2.04772	0.259936	0.000362678
	980	|| || || AI732259 || || 108092	IMAGE:152563	-0.952199	-1.835	1.92712	0.280303	0.000362678
	287	|| LRP5 || Low density lipoprotein receptor-related protein 5 || R83038 || 4041 || 102422	IMAGE:194451	-0.951878	-1.97921	2.07927	0.254643	0.000362678
	4242	|| SKI || V-ski sarcoma viral oncogene homolog (avian) || H92070 || 6497 || 318987	IMAGE:221499	-0.951557	-1.91	2.00724	0.26654	0.000362678
	1038	|| MINK1 || Misshapen-like kinase 1 (zebrafish) || R10658 || 50488 || 108609	IMAGE:128494	-0.951368	-2.035	2.13902	0.244106	0.000362678
	649	|| CYB561D2 || Cytochrome b-561 domain containing 2 || AA454950 || 11068 || 105263	IMAGE:814773	-0.951325	-2.18	2.29154	0.22757	0.000362678
	3144	|| RIF1 || RAP1 interacting factor homolog (yeast) || R38172 || 55183 || 225457	IMAGE:23760	-0.951094	-1.85	1.94513	0.277432	0.000362678
	3426	|| PHF20 || PHD finger protein 20 || AI081823 || 51230 || 307391	IMAGE:1662390	-0.950614	-2.03	2.13546	0.244855	0.000362678
	1226	|| || Homo sapiens, clone IMAGE:5217016, mRNA || AA402879 || || 110162	IMAGE:741841	-0.950599	-1.945	2.04608	0.260696	0.000362678
	2931	|| PTPRD || Protein tyrosine phosphatase, receptor type, D || N73950 || 5789 || 223844	IMAGE:298283	-0.950479	-1.96	2.06212	0.258611	0.000362678
	746	|| GSTM2 || Glutathione S-transferase M2 (muscle) || AA290737 || 2946 || 106139	IMAGE:713922	-0.950044	-1.965	2.06832	0.257396	0.000362678
	2955	|| PP591 || Fad1, flavin adenine dinucleotide synthetase, homolog (yeast) || R38171 || 80308 || 224082	IMAGE:23759	-0.950033	-1.996	2.10098	0.249801	0.000362678
	3800	|| || Transcribed locus || H12466 || || 310841	IMAGE:148550	-0.949712	-1.9	2.00061	0.268362	0.000362678
	4308	|| SGTA || Small glutamine-rich tetratricopeptide repeat (TPR)-containing, alpha || AW071052 || 6449 || 330241	IMAGE:2568505	-0.948807	-2.01	2.11845	0.249345	0.000362678
	2841	|| || Full-length cDNA clone CS0CAP006YP08 of Thymus of Homo sapiens (human) || N34918 || || 223016	IMAGE:276810	-0.948176	-1.985	2.09349	0.251733	0.000362678
	925	|| UAP1 || UDP-N-acteylglucosamine pyrophosphorylase 1 || H78134 || 6675 || 107580	IMAGE:240694	-0.947891	-1.95	2.0572	0.259936	0.000362678
	2275	|| OSTF1 || Osteoclast stimulating factor 1 || AA283693 || 26578 || 119515	IMAGE:700302	-0.947595	-1.95	2.05784	0.260297	0.000362678
	40	|| LOC115294 || Protein-L-isoaspartate (D-aspartate) O-methyltransferase domain containing 1 || AA009755 || 115294 || 100340	IMAGE:429811	-0.947231	-1.995	2.10614	0.251639	0.000362678
	887	|| C1orf33 || Chromosome 1 open reading frame 33 || R89308 || 51154 || 107262	IMAGE:195813	-0.947198	-2.37	2.50212	0.210418	0.000362678
	2603	|| PPP2R2D || Protein phosphatase 2, regulatory subunit B, delta isoform || AA903619 || 55844 || 221029	IMAGE:1518280	-0.94701	-1.935	2.04327	0.262393	0.000362678
	1518	|| ATP13A3 || ATPase type 13A3 || H47747 || 79572 || 112627	IMAGE:193383	-0.946665	-1.99	2.10212	0.254162	0.000362678
	944	|| || || AA452872 || || 107725	IMAGE:788574	-0.945687	-1.9	2.00912	0.268136	0.000362678
	4105	|| MRS2L || MRS2-like, magnesium homeostasis factor (S. cerevisiae) || AI023118 || 57380 || 316252	IMAGE:1650535	-0.943436	-2.255	2.3902	0.206641	0.000362678
	2461	|| MLL3 || Myeloid/lymphoid or mixed-lineage leukemia 3 || AI082362 || 58508 || 177397	IMAGE:1670933	-0.943402	-1.85787	1.96934	0.275622	0.000362678
	1317	|| CP || Ceruloplasmin (ferroxidase) || H86554 || 1356 || 110970	IMAGE:223350	-0.943383	-2.06	2.18363	0.236338	0.000362678
	1912	|| SYMPK || Symplekin || W74377 || 8189 || 116267	IMAGE:346552	-0.942818	-1.919	2.03539	0.265109	0.000362678
	3571	|| TCF15 || Transcription factor 15 (basic helix-loop-helix) || AI218364 || 6939 || 308711	IMAGE:1845361	-0.942617	-1.96	2.07932	0.255408	0.000362678
	491	|| NAPB || N-ethylmaleimide-sensitive factor attachment protein, beta || R55798 || 63908 || 104067	IMAGE:40695	-0.941888	-1.835	1.94821	0.280162	0.000362678
	4532	|| COX5B || Cytochrome c oxidase subunit Vb || R73661 || 1329 || 98718	IMAGE:143145	-0.941832	-1.913	2.03115	0.264611	0.000362678
	1504	|| NAPG || N-ethylmaleimide-sensitive factor attachment protein, gamma || R20261 || 8774 || 112563	IMAGE:32587	-0.941652	-1.9605	2.08198	0.25618	0.000362678
	4446	|| DNM2 || Dynamin 2 || AW006821 || 1785 || 331107	IMAGE:2506801	-0.940839	-1.865	1.98227	0.274103	0.000362678
	4604	|| ECHDC2 || Enoyl Coenzyme A hydratase domain containing 2 || AA665898 || 55268 || 99381	IMAGE:1128374	-0.94081	-1.91856	2.03927	0.265308	0.000362678
	1225	|| CLN3 || Ceroid-lipofuscinosis, neuronal 3, juvenile (Batten, Spielmeyer-Vogt disease) || W37752 || 1201 || 110154	IMAGE:322079	-0.939945	-2.045	2.17566	0.244393	0.000362678
	3027	|| NSUN4 || NOL1/NOP2/Sun domain family, member 4 || AA678178 || 387338 || 224565	IMAGE:430834	-0.939909	-1.941	2.06509	0.258902	0.000362678
	2174	|| HLF || Hepatic leukemia factor || N70235 || 3131 || 118649	IMAGE:296587	-0.939696	-2.025	2.15495	0.243258	0.000362678
	780	|| || **PREDICTED: Homo sapiens similar to ribosomal protein S3a; 40S ribosomal protein S3a; v-fos transformation effector protein 1 (LOC145767), mRNA || AI820543 || || 106414	IMAGE:81665	-0.939546	-1.825	1.94243	0.282348	0.000362678
	2606	|| WASF2 || WAS protein family, member 2 || H90912 || 10163 || 221042	IMAGE:240989	-0.938976	-2.12344	2.26144	0.225641	0.000362678
	4347	|| AHCY || S-adenosylhomocysteine hydrolase || AI962038 || 191 || 330465	IMAGE:2510133	-0.938797	-1.87372	1.99588	0.273354	0.000362678
	2145	|| AGPAT1 || 1-acylglycerol-3-phosphate O-acyltransferase 1 (lysophosphatidic acid acyltransferase, alpha) || AA458922 || 10554 || 118356	IMAGE:814409	-0.938322	-2.14	2.28067	0.234022	0.000362678
	3501	|| RBMX || **RNA binding motif protein, X-linked || AA173113 || 27316 || 308112	IMAGE:611028	-0.937287	-1.985	2.11781	0.252705	0.000362678
	1576	|| GNB2 || Guanine nucleotide binding protein (G protein), beta polypeptide 2 || N80625 || 2783 || 113103	IMAGE:292213	-0.936553	-2.1	2.24226	0.229049	0.000362678
	3504	|| || **Full-length cDNA clone CS0DI044YL08 of Placenta Cot 25-normalized of Homo sapiens (human) || T98602 || || 308125	IMAGE:122156	-0.936067	-2.34	2.49982	0.203733	0.000362678
	2250	|| MAP4K5 || Mitogen-activated protein kinase kinase kinase kinase 5 || AA182847 || 11183 || 119295	IMAGE:624617	-0.936	-1.92	2.05128	0.265512	0.000362678
	797	|| ULK2 || Unc-51-like kinase 2 (C. elegans) || AA678811 || 9706 || 106596	IMAGE:1156126	-0.935319	-2.09	2.23453	0.228955	0.000362678
	3167	|| ACSL6 || Acyl-CoA synthetase long-chain family member 6 || AA707814 || 23305 || 225661	IMAGE:413109	-0.934789	-1.92	2.05394	0.265461	0.000362678
	4282	|| || CDNA FLJ26120 fis, clone SYN00419 || T69164 || || 319772	IMAGE:82434	-0.934469	-1.905	2.03859	0.265877	0.000362678
	2082	|| SCARB1 || Scavenger receptor class B, member 1 || AA443899 || 949 || 117855	IMAGE:756687	-0.934022	-2.11	2.25905	0.238217	0.000362678
	3642	|| CD36 || CD36 antigen (collagen type I receptor, thrombospondin receptor) || W93331 || 948 || 309322	IMAGE:415166	-0.933829	-1.825	1.95432	0.282087	0.000362678
	587	|| COASY || Coenzyme A synthase || AA482229 || 80347 || 104788	IMAGE:840882	-0.933088	-1.87	2.0041	0.274205	0.000362678
	2186	|| GPR126 || G protein-coupled receptor 126 || AA451911 || 57211 || 118729	IMAGE:786695	-0.932402	-2.005	2.15036	0.250474	0.000362678
	3205	|| || Transcribed locus || AA706050 || || 226005	IMAGE:379814	-0.932294	-2.08	2.23105	0.241294	0.000362678
	3593	|| || Full-length cDNA clone CS0DF030YC07 of Fetal brain of Homo sapiens (human) || AA100289 || || 308858	IMAGE:511043	-0.932187	-1.85	1.98458	0.276993	0.000362678
	326	|| SDC2 || Syndecan 2 (heparan sulfate proteoglycan 1, cell surface-associated, fibroglycan) || AA122056 || 6383 || 102713	IMAGE:490361	-0.93207	-1.95	2.09212	0.256588	0.000362678
	747	|| C1orf40 || Transmembrane protein 58 || N92412 || 149345 || 106146	IMAGE:308223	-0.93182	-2.01	2.15707	0.250706	0.000362678
	506	|| UBE2R2 || Ubiquitin-conjugating enzyme E2R 2 || W73607 || 54926 || 104232	IMAGE:344555	-0.93162	-1.94	2.08239	0.262201	0.000362678
	303	|| || || N70127 || || 102567	IMAGE:296393	-0.931594	-1.98	2.12539	0.254621	0.000362678
	554	|| HGS || Hepatocyte growth factor-regulated tyrosine kinase substrate || N20338 || 9146 || 104575	IMAGE:264646	-0.931299	-1.995	2.14217	0.251976	0.000362678
	2587	|| PTPN23 || Protein tyrosine phosphatase, non-receptor type 23 || AA883402 || 25930 || 220880	IMAGE:1461333	-0.930705	-1.925	2.06832	0.264833	0.000362678
	3207	|| || Transcribed locus || AA504842 || || 226030	IMAGE:825736	-0.930061	-1.9115	2.05524	0.266595	0.000362678
	485	|| GCLM || Glutamate-cysteine ligase, modifier subunit || W96179 || 2730 || 104006	IMAGE:361639	-0.929623	-1.88	2.02233	0.270903	0.000362678
	3223	|| TUBE1 || Tubulin, epsilon 1 || AA215502 || 51175 || 226194	IMAGE:683494	-0.929422	-1.928	2.07441	0.261028	0.000362678
	3224	|| SPPL2B || Signal peptide peptidase-like 2B || R02575 || 56928 || 226197	IMAGE:124064	-0.929412	-2.019	2.17234	0.250483	0.000362678
	82	|| || Transcribed locus || H71223 || || 100700	IMAGE:214583	-0.928967	-2.35	2.52969	0.213438	0.000362678
	4092	|| DECR1 || 2,4-dienoyl CoA reductase 1, mitochondrial || R91567 || 1666 || 316003	IMAGE:196550	-0.928547	-1.8235	1.96382	0.28279	0.000362678
	1819	|| SLC3A2 || Solute carrier family 3 (activators of dibasic and neutral amino acid transport), member 2 || AA630794 || 6520 || 115409	IMAGE:856454	-0.927962	-1.935	2.08522	0.260803	0.000362678
	3297	|| SET7 || SET domain-containing protein 7 || AA035639 || 80854 || 226798	IMAGE:471826	-0.927876	-1.94	2.0908	0.261592	0.000362678
	1533	|| FAM13A1 || Family with sequence similarity 13, member A1 || N51424 || 10144 || 112768	IMAGE:283301	-0.92784	-1.935	2.08549	0.26022	0.000362678
	3013	|| C10orf32 || Chromosome 10 open reading frame 32 || H79308 || 119032 || 224457	IMAGE:235084	-0.927196	-1.889	2.03732	0.270349	0.000362678
	3549	|| FLJ10808 || Hypothetical protein FLJ10808 || R20749 || 55236 || 308514	IMAGE:26371	-0.926898	-1.93967	2.09264	0.259123	0.000362678
	4567	|| SLK || STE20-like kinase (yeast) || N89756 || 9748 || 99075	IMAGE:302031	-0.926642	-1.85	1.99646	0.277133	0.000362678
	432	|| IER3 || Immediate early response 3 || AA457705 || 8870 || 103643	IMAGE:810724	-0.926141	-1.83	1.97594	0.281062	0.000362678
	3005	|| DKFZP564D0478 || Chromosome 1 open reading frame 160 || AA434386 || 84065 || 224395	IMAGE:770856	-0.926118	-2.115	2.28373	0.227276	0.000362678
	2087	|| JARID2 || Jumonji, AT rich interactive domain 2 || H97976 || 3720 || 117923	IMAGE:251407	-0.925739	-1.965	2.12263	0.257357	0.000362678
	2185	|| || Transcribed locus || H99694 || || 118723	IMAGE:263769	-0.925681	-2.01	2.17138	0.252019	0.000362678
	601	|| RPS6KA2 || Ribosomal protein S6 kinase, 90kDa, polypeptide 2 || R43585 || 6196 || 104929	IMAGE:22711	-0.925389	-1.8	1.94513	0.287216	0.000362678
	2498	|| || || AA279409 || || 187347	IMAGE:704227	-0.924777	-1.875	2.02752	0.271926	0.000362678
	811	|| RSNL2 || Restin-like 2 || AA284277 || 79745 || 106710	IMAGE:324510	-0.924535	-1.815	1.96315	0.284291	0.000362678
	4295	|| CDC40 || Cell division cycle 40 homolog (yeast) || AI001760 || 51362 || 319976	IMAGE:1619091	-0.924211	-1.855	2.00712	0.275702	0.000362678
	4458	|| CSF2RA || Colony stimulating factor 2 receptor, alpha, low-affinity (granulocyte-macrophage) || AI950033 || 1438 || 331165	IMAGE:2471391	-0.924037	-1.8625	2.01561	0.275821	0.000362678
	1852	|| ZFP90 || Zinc finger protein 90 homolog (mouse) || N36929 || 146198 || 115689	IMAGE:273540	-0.924036	-1.955	2.11572	0.255807	0.000362678
	3340	|| CCL15 || Chemokine (C-C motif) ligand 15 || H62012 || 6359 || 237626	IMAGE:209181	-0.923998	-1.885	2.04005	0.27068	0.000362678
	4097	|| APG10L || ATG10 autophagy related 10 homolog (S. cerevisiae) || AI147764 || 83734 || 316071	IMAGE:1666636	-0.923289	-1.8	1.94955	0.287299	0.000362678
	3670	|| PARP14 || Poly (ADP-ribose) polymerase family, member 14 || AA487544 || 54625 || 309521	IMAGE:841398	-0.922953	-2.09	2.26447	0.230812	0.000362678
	4599	|| HINT1 || **Histidine triad nucleotide binding protein 1 || AA076063 || 3094 || 99313	IMAGE:545189	-0.920785	-1.84	1.99829	0.278732	0.000362678
	3194	|| PLEKHF2 || Pleckstrin homology domain containing, family F (with FYVE domain) member 2 || AA886792 || 79666 || 225925	IMAGE:1501546	-0.91959	-1.815	1.97371	0.283885	0.000362678
	292	|| || || T39573 || || 102485	IMAGE:60882	-0.919288	-1.842	2.00372	0.279144	0.000362678
	1965	|| LYRIC || Metadherin || N26175 || 92140 || 116759	IMAGE:269433	-0.918924	-1.895	2.0622	0.270527	0.000362678
	3282	|| DKFZp564K142 || Implantation-associated protein || AI014920 || 84061 || 226647	IMAGE:1623263	-0.918583	-1.835	1.99764	0.279692	0.000362678
	2478	|| MKLN1 || Muskelin 1, intracellular mediator containing kelch motifs || AA481176 || 4289 || 184985	IMAGE:815124	-0.917638	-1.885	2.05419	0.270814	0.000362678
	1408	|| LOC113251 || La ribonucleoprotein domain family, member 4 || T86067 || 113251 || 111730	IMAGE:112865	-0.917105	-2	2.18077	0.254432	0.000362678
	431	|| ST18 || Suppression of tumorigenicity 18 (breast carcinoma) (zinc finger protein) || AA082192 || 9705 || 103642	IMAGE:548565	-0.916355	-1.915	2.0898	0.265425	0.000362678
	628	|| PSD3 || Pleckstrin and Sec7 domain containing 3 || AI061205 || 23362 || 105141	IMAGE:1700351	-0.915668	-1.845	2.01492	0.27759	0.000362678
	2592	|| || Transcribed locus || R38923 || || 220908	IMAGE:24836	-0.915608	-1.88	2.05328	0.271137	0.000362678
	3906	|| || || AI288235 || || 312511	IMAGE:1878614	-0.915291	-1.92	2.09769	0.265282	0.000362678
	2203	|| TEAD1 || TEA domain family member 1 (SV40 transcriptional enhancer factor) || AA129321 || 7003 || 118901	IMAGE:564889	-0.915129	-1.86	2.0325	0.274368	0.000362678
	1500	|| ING1 || Inhibitor of growth family, member 1 || N33574 || 3621 || 112538	IMAGE:243358	-0.914375	-1.855	2.02871	0.277444	0.000362678
	35	|| TRUB1 || TruB pseudouridine (psi) synthase homolog 1 (E. coli) || R10108 || 142940 || 100302	IMAGE:128894	-0.914243	-1.82	1.99072	0.282773	0.000362678
	4129	|| || Transcribed locus || AI160276 || || 316774	IMAGE:1703965	-0.913846	-1.8485	2.02277	0.27689	0.000362678
	3718	|| AVO3 || TORC2-specific protein AVO3 || N80490 || 253260 || 310020	IMAGE:292745	-0.913114	-1.815	1.9877	0.283718	0.000362678
	3327	|| BCKDHA || Branched chain keto acid dehydrogenase E1, alpha polypeptide (maple syrup urine disease) || AA417246 || 593 || 227040	IMAGE:731180	-0.912905	-1.985	2.17438	0.248326	0.000362678
	4205	|| ITSN1 || Intersectin 1 (SH3 domain protein) || T64872 || 6453 || 318242	IMAGE:66702	-0.911738	-1.764	1.93477	0.294474	0.000362678
	18	|| SP3 || Sp3 transcription factor || W31688 || 6670 || 100147	IMAGE:320763	-0.911586	-1.91	2.09525	0.267851	0.000362678
	3734	|| || || AA281774 || || 310182	IMAGE:712402	-0.911211	-2.095	2.29914	0.230018	0.000362678
	3703	|| DAZAP1 || DAZ associated protein 1 || AA626856 || 26528 || 309863	IMAGE:745189	-0.911088	-1.792	1.96688	0.289031	0.000362678
	3163	|| LOC339745 || Hypothetical protein LOC339745 || AA521300 || 339745 || 225632	IMAGE:827171	-0.910992	-1.818	1.99563	0.283542	0.000362678
	1554	|| RNP || RNA-binding region (RNP1, RRM) containing 3 || N72800 || 55599 || 112958	IMAGE:246116	-0.910842	-1.97289	2.16601	0.253247	0.000362678
	4650	|| || CDNA FLJ14143 fis, clone MAMMA1002892 || R19708 || || 99778	IMAGE:34388	-0.910454	-1.75	1.92212	0.29733	0.000362678
	689	|| ALS2CR8 || Amyotrophic lateral sclerosis 2 (juvenile) chromosome region, candidate 8 || H12579 || 79800 || 105654	IMAGE:148557	-0.910398	-1.81	1.98814	0.285027	0.000362678
	702	|| ARMET || Arginine-rich, mutated in early stage tumors || R91550 || 7873 || 105726	IMAGE:196501	-0.910362	-1.925	2.11454	0.261639	0.000362678
	4360	|| PVR || Poliovirus receptor || AI796575 || 5817 || 330553	IMAGE:2383847	-0.910153	-1.76	1.93374	0.295305	0.000362678
	1222	|| LOC126208 || Hypothetical protein LOC126208 || AA434139 || 126208 || 110126	IMAGE:770588	-0.909698	-2.07	2.27548	0.24421	0.000362678
	4150	|| PSMC3 || Proteasome (prosome, macropain) 26S subunit, ATPase, 3 || AA987573 || 5702 || 317137	IMAGE:1602493	-0.909698	-1.825	2.00616	0.282487	0.000362678
	799	|| LIP8 || LYST-interacting protein LIP8 || N94435 || 116840 || 106603	IMAGE:309603	-0.909377	-2.14214	2.35562	0.234098	0.000362678
	3190	|| CHST11 || Carbohydrate (chondroitin 4) sulfotransferase 11 || H97252 || 50515 || 225882	IMAGE:250812	-0.908735	-1.93994	2.13477	0.258509	0.000362678
	2625	|| || || AA679946 || || 221228	IMAGE:869443	-0.908531	-1.838	2.02305	0.279349	0.000362678
	1861	|| IFNAR2 || Interferon (alpha, beta and omega) receptor 2 || R67982 || 3455 || 115737	IMAGE:138234	-0.90836	-1.869	2.05756	0.274036	0.000362678
	593	|| RHOG || Ras homolog gene family, member G (rho G) || R76313 || 391 || 104850	IMAGE:159118	-0.907819	-1.79	1.97176	0.289422	0.000362678
	1719	|| KIAA1040 || KIAA1040 protein || AA469313 || 23041 || 114339	IMAGE:771917	-0.907419	-1.785	1.96712	0.289882	0.000362678
	1777	|| DCBLD2 || Discoidin, CUB and LCCL domain containing 2 || N21309 || 131566 || 114947	IMAGE:265494	-0.907165	-1.79	1.97318	0.289103	0.000362678
	3351	|| TRPC1 || Transient receptor potential cation channel, subfamily C, member 1 || W01500 || 7220 || 244609	IMAGE:294499	-0.907156	-1.88	2.07241	0.271996	0.000362678
	1997	|| LOC349114 || Hypothetical protein LOC349114 || R63497 || 349114 || 117050	IMAGE:138693	-0.906855	-1.8	1.98488	0.286871	0.000362678
	3749	|| RIPK5 || Receptor interacting protein kinase 5 || AI094827 || 25778 || 310336	IMAGE:1687465	-0.906194	-2.0225	2.23186	0.240928	0.000362678
	1102	|| FLJ22222 || **Hypothetical protein FLJ22222 || N69836 || 79701 || 109220	IMAGE:297606	-0.906179	-1.93	2.12982	0.259893	0.000362678
	2671	|| PAPOLA || Poly(A) polymerase alpha || T84482 || 10914 || 221617	IMAGE:111403	-0.905857	-2.78678	3.0764	0.195407	0.000362678
	2061	|| VHL || Von Hippel-Lindau tumor suppressor || H73053 || 7428 || 117660	IMAGE:234856	-0.905527	-1.845	2.03749	0.277148	0.000362678
	3710	|| ASPH || Aspartate beta-hydroxylase || AI275398 || 444 || 309913	IMAGE:1876994	-0.905226	-1.835	2.02712	0.279997	0.000362678
	4597	|| PPFIA2 || Protein tyrosine phosphatase, receptor type, f polypeptide (PTPRF), interacting protein (liprin), alpha 2 || N51002 || 8499 || 99297	IMAGE:281243	-0.904553	-2.105	2.32712	0.242611	0.000362678
	2261	|| LMAN2L || Lectin, mannose-binding 2-like || AA486290 || 81562 || 119398	IMAGE:842851	-0.904524	-1.805	1.99552	0.286695	0.000362678
	1524	|| SLC38A1 || Solute carrier family 38, member 1 || R20471 || 81539 || 112686	IMAGE:35626	-0.904499	-1.905	2.10614	0.266198	0.000362678
	2483	|| INVS || Inversin || AA488866 || 27130 || 185454	IMAGE:824847	-0.904463	-2.12	2.34393	0.240737	0.000362678
	1302	|| KIAA0922 || KIAA0922 protein || R09768 || 23240 || 110856	IMAGE:128131	-0.903652	-1.89067	2.09225	0.268066	0.000362678
	2349	|| C13orf10 || Chromosome 13 open reading frame 10 || AA164557 || 64062 || 120288	IMAGE:593239	-0.903329	-1.805	1.99816	0.286042	0.000362678
	4582	|| DKFZP564G2022 || DKFZP564G2022 protein || N73703 || 25963 || 99191	IMAGE:289283	-0.901944	-2.06	2.28395	0.239816	0.000362678
	903	|| MAP2K1IP1 || **Mitogen-activated protein kinase kinase 1 interacting protein 1 || N94746 || 8649 || 107401	IMAGE:305325	-0.901724	-1.7589	1.9506	0.295608	0.000362678
	3115	|| PRDX5 || Peroxiredoxin 5 || AA629712 || 25824 || 225167	IMAGE:884455	-0.901696	-1.865	2.06832	0.274446	0.000362678
	3730	|| SECISBP2 || SECIS binding protein 2 || H60027 || 79048 || 310146	IMAGE:206547	-0.901358	-2.145	2.37974	0.238317	0.000362678
	2813	|| || Homo sapiens, clone IMAGE:3605655, mRNA || H22916 || || 222845	IMAGE:51710	-0.901342	-1.84	2.0414	0.278359	0.000362678
	1405	|| GALNT10 || Hypothetical protein FLJ38109 || T51229 || 55568 || 111706	IMAGE:71730	-0.900766	-2.01	2.23143	0.251487	0.000362678
	2597	|| GPR175 || G protein-coupled receptor 175 || AA884151 || 131601 || 220960	IMAGE:1468431	-0.900409	-1.955	2.17124	0.259427	0.000362678
	3024	|| MRPS34 || Mitochondrial ribosomal protein S34 || AA670315 || 65993 || 224541	IMAGE:878333	-0.899064	-2.01	2.23566	0.254256	0.000362678
	4023	|| || || T98915 || || 314659	IMAGE:122665	-0.898718	-1.7845	1.98561	0.290079	0.000362678
	2700	|| QTRT1 || Queuine tRNA-ribosyltransferase 1 (tRNA-guanine transglycosylase) || AA719015 || 81890 || 221864	1292521	-0.898166	-1.845	2.05419	0.278427	0.000362678
	2167	|| KIAA0355 || KIAA0355 || AA432052 || 9710 || 118591	IMAGE:784104	-0.898119	-1.75189	1.95062	0.296873	0.000362678
	1536	|| RNF141 || Ring finger protein 141 || N30704 || 50862 || 112789	IMAGE:257387	-0.897856	-2.06	2.29435	0.248071	0.000362678
	4389	|| EMD || Emerin (Emery-Dreifuss muscular dystrophy) || AI824104 || 2010 || 330713	IMAGE:2405864	-0.897272	-1.81	2.01723	0.286096	0.000362678
	1332	|| NUP153 || Nucleoporin 153kDa || R12905 || 9972 || 111037	IMAGE:27548	-0.897125	-1.86	2.07329	0.277364	0.000362678
	4235	|| PB1 || Polybromo 1 || AA935287 || 55193 || 318928	IMAGE:1556449	-0.897122	-1.855	2.06772	0.275465	0.000362678
	2150	|| KNS2 || Kinesin 2 || H27867 || 3831 || 118386	IMAGE:174654	-0.897116	-1.885	2.10118	0.272381	0.000362678
	1132	|| || CDNA FLJ41690 fis, clone HCASM2009405 || AA056493 || || 109470	IMAGE:509546	-0.896556	-1.827	2.0378	0.281307	0.000362678
	762	|| TTC19 || Hypothetical protein LOC125150 || AA426042 || 54902 || 106277	IMAGE:773432	-0.896425	-1.905	2.12511	0.266715	0.000362678
	2130	|| IFRD2 || Interferon-related developmental regulator 2 || AA454813 || 7866 || 118238	IMAGE:809946	-0.896164	-1.8735	2.09058	0.272972	0.000362678
	114	|| FAH || Fumarylacetoacetate hydrolase (fumarylacetoacetase) || H44956 || 2184 || 100905	IMAGE:183200	-0.895953	-1.8605	2.07656	0.274014	0.000362678
	1832	|| PCF11 || PCF11, cleavage and polyadenylation factor subunit, homolog (S. cerevisiae) || W73749 || 51585 || 115519	IMAGE:344274	-0.894978	-1.916	2.14083	0.267467	0.000362678
	4315	|| SMC1L1 || SMC1 structural maintenance of chromosomes 1-like 1 (yeast) || AW070763 || 8243 || 330287	IMAGE:2568272	-0.894736	-1.83	2.0453	0.282163	0.000362678
	2042	|| CDC42EP4 || CDC42 effector protein (Rho GTPase binding) 4 || W32509 || 23580 || 117499	IMAGE:321488	-0.894095	-1.94	2.16979	0.25878	0.000362678
	492	|| MYBL2 || V-myb myeloblastosis viral oncogene homolog (avian)-like 2 || AA456878 || 4605 || 104095	IMAGE:815526	-0.89409	-2.09344	2.34142	0.240128	0.000362678
	2272	|| QARS || Glutaminyl-tRNA synthetase || AA634166 || 5859 || 119491	IMAGE:868400	-0.893749	-1.72	1.92448	0.303527	0.000362678
	2814	|| LOC91316 || **Similar to bK246H3.1 (immunoglobulin lambda-like polypeptide 1, pre-B-cell specific) || H18423 || 91316 || 222846	IMAGE:50877	-0.893654	-1.985	2.22122	0.25463	0.000362678
	3608	|| KLHDC3 || Kelch domain containing 3 || AA975186 || 116138 || 308968	IMAGE:1555406	-0.893215	-1.875	2.09916	0.27182	0.000362678
	2529	|| FLJ13576 || Hypothetical protein FLJ13576 || AA776289 || 64418 || 220245	IMAGE:453677	-0.893073	-1.845	2.0659	0.279987	0.000362678
	1390	|| GNAS || GNAS complex locus || W88587 || 2778 || 111610	IMAGE:417473	-0.892947	-2.02807	2.27121	0.242161	0.000362678
	3579	|| HSMPP8 || M-phase phosphoprotein, mpp8 || AA521376 || 54737 || 308772	IMAGE:827000	-0.892571	-2	2.24072	0.255816	0.000362678
	2029	|| || || R34725 || || 117395	IMAGE:37310	-0.892231	-2.00806	2.2506	0.244677	0.000362678
	3555	|| ZFR || Zinc finger RNA binding protein || H22953 || 51663 || 308591	IMAGE:51933	-0.892011	-1.887	2.11545	0.268647	0.000362678
	366	|| PPIC || Peptidylprolyl isomerase C (cyclophilin C) || AA676404 || 5480 || 103138	IMAGE:882459	-0.891348	-1.825	2.04746	0.281384	0.000362678
	1479	|| || || AA155754 || || 112362	IMAGE:590539	-0.891132	-1.705	1.9133	0.306727	0.000362678
	1169	|| ZBTB4 || Zinc finger and BTB domain containing 4 || N91101 || 57659 || 109741	IMAGE:292939	-0.890715	-1.83444	2.05952	0.279596	0.000362678
	620	|| GSTM2 || Glutathione S-transferase M2 (muscle) || AA232327 || 2946 || 105092	IMAGE:664233	-0.89011	-1.845	2.07278	0.279219	0.000362678
	2537	|| ACSL5 || Acyl-CoA synthetase long-chain family member 5 || AA465494 || 51703 || 220325	IMAGE:814053	-0.890027	-1.81	2.03365	0.286322	0.000362678
	2504	|| IMMT || **Inner membrane protein, mitochondrial (mitofilin) || AA251339 || 10989 || 188059	IMAGE:684564	-0.88982	-1.926	2.16448	0.260259	0.000362678
	3925	|| FLJ12994 || Regulatory factor X domain containing 2 || AA933091 || 64864 || 312873	IMAGE:1554022	-0.889711	-1.79	2.01189	0.288756	0.000362678
	255	|| CLPP || ClpP caseinolytic peptidase, ATP-dependent, proteolytic subunit homolog (E. coli) || W58337 || 8192 || 102154	IMAGE:341246	-0.889457	-1.79267	2.01546	0.287853	0.000362678
	1004	|| PSMB8 || Proteasome (prosome, macropain) subunit, beta type, 8 (large multifunctional peptidase 7) || AA181300 || 5696 || 108375	IMAGE:624360	-0.889142	-1.915	2.15376	0.268176	0.000362678
	662	|| || Transcribed locus || H16553 || || 105377	IMAGE:49141	-0.888935	-1.795	2.01927	0.288	0.000362678
	3139	|| SPFH2 || SPFH domain family, member 2 || AA679448 || 11160 || 225414	IMAGE:432227	-0.888686	-1.75	1.9692	0.297495	0.000362678
	1840	|| STAT6 || **Signal transducer and activator of transcription 6, interleukin-4 induced || T72202 || 6778 || 115590	IMAGE:85541	-0.888606	-1.86	2.09317	0.275654	0.000362678
	4245	|| || CDNA FLJ40339 fis, clone TESTI2032079 || AA443927 || || 319051	IMAGE:757138	-0.888509	-1.925	2.16655	0.26715	0.000362678
	707	|| || || AI003123 || || 105782	IMAGE:1699994	-0.888246	-2.005	2.25726	0.256709	0.000362678
	4395	|| RFC1 || Replication factor C (activator 1) 1, 145kDa || AI928123 || 5981 || 330767	IMAGE:2464519	-0.888005	-1.795	2.02139	0.287773	0.000362678
	3816	|| GPRC5C || G protein-coupled receptor, family C, group 5, member C || AI016010 || 55890 || 311056	IMAGE:1635601	-0.887976	-1.88	2.11718	0.274153	0.000362678
	4114	|| ZCCHC11 || Zinc finger, CCHC domain containing 11 || AI276783 || 23318 || 316357	IMAGE:1873420	-0.88759	-1.786	2.01219	0.289427	0.000362678
	946	|| ASNS || Asparagine synthetase || AA894927 || 440 || 107729	IMAGE:1493527	-0.887437	-1.715	1.93253	0.304667	0.000362678
	3956	|| || || AI244834 || || 313460	IMAGE:1867493	-0.887392	-2.195	2.47354	0.224368	0.000362678
	3435	|| || Transcribed locus || AI262150 || || 307493	IMAGE:2028228	-0.887075	-1.785	2.01223	0.290014	0.000362678
	2600	|| LOC150383 || Peroxisome proliferative activated receptor, alpha || R91375 || 150383 || 221005	IMAGE:195925	-0.886759	-1.705	1.92273	0.306749	0.000362678
	313	|| NRCAM || Neuronal cell adhesion molecule || R56243 || 4897 || 102621	IMAGE:40762	-0.886758	-1.9	2.14264	0.267726	0.000362678
	3104	|| FXR2 || Fragile X mental retardation, autosomal homolog 2 || R25403 || 9513 || 225132	IMAGE:133179	-0.88651	-1.98	2.23348	0.260094	0.000362678
	2620	|| || Similar to lymphocyte-specific protein 1 || AA863480 || 440886 || 221195	IMAGE:1469402	-0.88621	-1.9314	2.17939	0.257655	0.000362678
	4220	|| SLC9A8 || Solute carrier family 9 (sodium/hydrogen exchanger), member 8 || AI042535 || 23315 || 318703	IMAGE:1665056	-0.886042	-1.83	2.06537	0.280955	0.000362678
	1410	|| ALDH3B1 || Aldehyde dehydrogenase 3 family, member B1 || N93686 || 221 || 111760	IMAGE:307069	-0.885968	-1.855	2.09375	0.27434	0.000362678
	3802	|| APG7L || ATG7 autophagy related 7 homolog (S. cerevisiae) || AI203185 || 10533 || 310891	IMAGE:1941742	-0.884445	-1.895	2.14259	0.272588	0.000362678
	3846	|| KIAA0888 || KIAA0888 protein || AI376113 || 26049 || 311625	IMAGE:2043093	-0.884166	-1.83	2.06975	0.282826	0.000362678
	1454	|| CSK || C-src tyrosine kinase || AA078778 || 1445 || 112171	IMAGE:526282	-0.884144	-1.775	2.00759	0.291429	0.000362678
	2650	|| HIG1 || HIG1 domain family, member 1A || T74105 || 25994 || 221454	IMAGE:84613	-0.883162	-1.8	2.03813	0.287568	0.000362678
	1426	|| || Hypothetical gene supported by AK128874; BC071813 || H05734 || 441172 || 111910	IMAGE:43709	-0.883043	-1.905	2.15731	0.268493	0.000362678
	2454	|| TDP1 || Tyrosyl-DNA phosphodiesterase 1 || AA489025 || 55775 || 162259	IMAGE:824917	-0.882852	-1.9	2.15212	0.27134	0.000362678
	162	|| PAN3 || PABP1-dependent poly A-specific ribonuclease subunit PAN3 || H68434 || 255967 || 101252	IMAGE:211878	-0.882834	-1.861	2.10798	0.275113	0.000362678
	435	|| KIAA1219 || KIAA1219 protein || AI003155 || 57148 || 103655	IMAGE:1700028	-0.882697	-1.86	2.10718	0.275476	0.000362678
	2878	|| PIK3R1 || Phosphoinositide-3-kinase, regulatory subunit 1 (p85 alpha) || AA055113 || 5295 || 223344	IMAGE:377419	-0.882682	-2.01	2.27715	0.247649	0.000362678
	2780	|| NIN || Ninein (GSK3B interacting protein) || AA481281 || 51199 || 222557	IMAGE:815251	-0.881354	-1.71	1.9402	0.305733	0.000362678
	4624	|| CDKL3 || Cyclin-dependent kinase-like 3 || R42880 || 51265 || 99544	IMAGE:31384	-0.881284	-1.8	2.04247	0.288521	0.000362678
	3428	|| FOXA1 || Forkhead box A1 || AA991871 || 3169 || 307402	IMAGE:1610546	-0.881049	-1.74	1.97492	0.299046	0.000362678
	368	|| || || AA251456 || || 103149	IMAGE:684626	-0.880655	-1.735	1.97012	0.300512	0.000362678
	4067	|| SPTLC2 || Serine palmitoyltransferase, long chain base subunit 2 || H68394 || 9517 || 315569	IMAGE:212467	-0.880359	-1.905	2.16389	0.269405	0.000362678
	276	|| NEB || Nebulin || AA176597 || 4703 || 102309	IMAGE:611586	-0.879529	-1.813	2.06133	0.285661	0.000362678
	1600	|| TFR2 || Transferrin receptor 2 || R35943 || 7036 || 113351	IMAGE:38253	-0.879109	-1.6945	1.92752	0.308976	0.000362678
	1172	|| IREB2 || Iron-responsive element binding protein 2 || N63786 || 3658 || 109773	IMAGE:293564	-0.878735	-1.87	2.12806	0.271422	0.000362678
	1278	|| B2M || Beta-2-microglobulin || AA670408 || 567 || 110605	IMAGE:878798	-0.878684	-1.69	1.92333	0.309927	0.000362678
	2123	|| XTP2 || BAT2 domain containing 1 || R00104 || 23215 || 118177	IMAGE:123408	-0.87868	-1.745	1.98593	0.297921	0.000362678
	1713	|| ECEL1 || Endothelin converting enzyme-like 1 || R61395 || 9427 || 114275	IMAGE:37986	-0.878645	-1.795	2.04292	0.287025	0.000362678
	3904	|| GLUD1 || Glutamate dehydrogenase 1 || H56427 || 2746 || 312482	IMAGE:203828	-0.878536	-1.755	1.99764	0.296321	0.000362678
	4679	|| SPCS3 || Signal peptidase complex subunit 3 homolog (S. cerevisiae) || N36421 || 60559 || 99978	IMAGE:273075	-0.87767	-1.80793	2.05992	0.285265	0.000362678
	1876	|| ATP6V1C1 || ATPase, H+ transporting, lysosomal 42kDa, V1 subunit C, isoform 1 || H23216 || 528 || 115859	IMAGE:51879	-0.877472	-1.91	2.17671	0.270604	0.000362678
	2781	|| IPLA2(GAMMA) || Intracellular membrane-associated calcium-independent phospholipase A2 gamma || AA489199 || 50640 || 222558	IMAGE:825005	-0.877466	-1.88	2.14253	0.27482	0.000362678
	2508	|| || Transcribed locus || AA521366 || || 220092	IMAGE:826971	-0.877417	-1.865	2.12556	0.274006	0.000362678
	1254	|| MAML2 || Mastermind-like 2 (Drosophila) || T85999 || 84441 || 110419	IMAGE:112456	-0.877066	-1.77	2.01809	0.294125	0.000362678
	2268	|| MLLT6 || Myeloid/lymphoid or mixed-lineage leukemia (trithorax homolog, Drosophila); translocated to, 6 || AA454610 || 4302 || 119452	IMAGE:811604	-0.876699	-1.96	2.23566	0.261647	0.000362678
	2729	|| TRIM33 || Tripartite motif-containing 33 || AA676636 || 51592 || 222089	IMAGE:454981	-0.876554	-2.075	2.36722	0.225525	0.000362678
	4379	|| NUP98 || Nucleoporin 98kDa || AI023619 || 4928 || 330636	IMAGE:1643627	-0.876289	-1.715	1.95712	0.304381	0.000362678
	4084	|| HDGFRP3 || Hepatoma-derived growth factor, related protein 3 || AI369870 || 50810 || 315910	IMAGE:2017695	-0.876095	-1.855	2.11735	0.2779	0.000362678
	3138	|| || Transcribed locus, weakly similar to XP_496299.1 PREDICTED: hypothetical protein LOC148206 [Homo sapiens] || AA778045 || || 225410	IMAGE:379659	-0.875764	-1.835	2.09531	0.282643	0.000362678
	190	|| LASS5 || LAG1 longevity assurance homolog 5 (S. cerevisiae) || AA176483 || 91012 || 101599	IMAGE:611239	-0.875177	-1.97	2.25097	0.259571	0.000362678
	904	|| SEPT11 || Septin 11 || AI262059 || 55752 || 107408	IMAGE:2028672	-0.875096	-1.9	2.17119	0.267457	0.000362678
	4317	|| MAP4K5 || Mitogen-activated protein kinase kinase kinase kinase 5 || AI866570 || 11183 || 330300	IMAGE:2292092	-0.875041	-1.989	2.27304	0.253823	0.000362678
	1613	|| || Transcribed locus, weakly similar to XP_517655.1 PREDICTED: similar to KIAA0825 protein [Pan troglodytes] || H47383 || || 113448	IMAGE:193586	-0.87503	-1.78	2.03422	0.290555	0.000362678
	4118	|| || Transcribed locus || AI174478 || || 316478	IMAGE:1701289	-0.874982	-1.8445	2.10804	0.275689	0.000362678
	879	|| PIM1 || Pim-1 oncogene || AA453663 || 5292 || 107180	IMAGE:813630	-0.874932	-1.82	2.08016	0.282712	0.000362678
	3674	|| NUMB || Numb homolog (Drosophila) || R00922 || 8650 || 309536	IMAGE:124709	-0.874717	-1.67	1.90919	0.314253	0.000362678
	2379	|| KIAA0582 || KIAA0582 || AA443146 || 23177 || 120640	IMAGE:796747	-0.873908	-1.735	1.98533	0.300616	0.000362678
	2234	|| BRD8 || Bromodomain containing 8 || AA987667 || 10902 || 119165	IMAGE:1604372	-0.873857	-1.75	2.00262	0.296596	0.000362678
	2646	|| ABHD4 || Abhydrolase domain containing 4 || AA630633 || 63874 || 221425	IMAGE:856180	-0.873775	-1.91233	2.18859	0.268571	0.000362678
	4490	|| || || || || 472878	KR:11	-0.873457	-1.865	2.13519	0.277038	0.000362678
	573	|| TNKS2 || Tankyrase, TRF1-interacting ankyrin-related ADP-ribose polymerase 2 || H17635 || 80351 || 104710	IMAGE:50806	-0.873145	-1.9465	2.2293	0.255337	0.000362678
	405	|| BRD4 || Bromodomain containing 4 || AA599108 || 23476 || 103346	IMAGE:950463	-0.873004	-1.84	2.10767	0.277071	0.000362678
	1856	|| KIAA0553 || KIAA0553 protein || H56127 || 23131 || 115706	IMAGE:203791	-0.872255	-1.855	2.12667	0.279517	0.000362678
	3091	|| || CDNA FLJ41675 fis, clone HCASM2002148 || AA782306 || || 225028	IMAGE:857545	-0.871964	-1.8385	2.10846	0.27685	0.000362678
	1329	|| LRRC8 || Leucine rich repeat containing 8 family, member A || AA158252 || 56262 || 111022	IMAGE:592818	-0.871922	-1.7936	2.05707	0.287403	0.000362678
	2428	|| SMAD4 || SMAD, mothers against DPP homolog 4 (Drosophila) || R39273 || 4089 || 120974	IMAGE:23275	-0.871777	-1.83836	2.10875	0.279999	0.000362678
	3544	|| MTMR3 || Myotubularin related protein 3 || H73336 || 8897 || 308482	IMAGE:232897	-0.871287	-1.79	2.05443	0.290284	0.000362678
	4376	|| PPP2R2A || Protein phosphatase 2 (formerly 2A), regulatory subunit B (PR 52), alpha isoform || AI954190 || 5520 || 330622	IMAGE:2550001	-0.871038	-1.78	2.04354	0.292527	0.000362678
	1340	|| HOXB7 || Homeo box B7 || AA857101 || 3217 || 111084	IMAGE:1434905	-0.870922	-1.72	1.97492	0.303877	0.000362678
	126	|| ZAK || Hypothetical protein LOC339751 || AA524667 || 51776 || 100971	IMAGE:954363	-0.870907	-1.672	1.91984	0.313838	0.000362678
	949	|| || || H47779 || || 107765	IMAGE:193742	-0.870801	-1.862	2.13826	0.272969	0.000362678
	1901	|| HSC20 || J-type co-chaperone HSC20 || N58198 || 150274 || 116120	IMAGE:247710	-0.870691	-1.813	2.08225	0.282401	0.000362678
	2960	|| || || AA701027 || || 224104	IMAGE:397577	-0.870199	-1.68467	1.93596	0.311127	0.000362678
	1282	|| HSPD1 || **Pro-melanin-concentrating hormone-like 1 || N74018 || 3329 || 110677	IMAGE:296679	-0.870037	-1.795	2.06313	0.289288	0.000362678
	4528	|| DKFZp566H0824 || Hypothetical protein DKFZp566H0824 || N59650 || 54744 || 98681	IMAGE:248504	-0.869612	-1.875	2.15613	0.273902	0.000362678
	680	|| ATAD1 || ATPase family, AAA domain containing 1 || R42168 || 84896 || 105583	IMAGE:30466	-0.869479	-1.78	2.0472	0.289721	0.000362678
	4502	|| LIMS1 || LIM and senescent cell antigen-like domains 1 || AA504265 || 3987 || 98440	IMAGE:825416	-0.869402	-1.725	1.98412	0.302624	0.000362678
	408	|| SARS2 || Seryl-tRNA synthetase 2 || AA456171 || 54938 || 103385	IMAGE:809467	-0.8693	-1.72	1.9786	0.303155	0.000362678
	1881	|| ORC3L || Origin recognition complex, subunit 3-like (yeast) || H99257 || 23595 || 115909	IMAGE:260336	-0.869292	-1.76345	2.02861	0.293587	0.000362678
	1801	|| GBA2 || Glucosidase, beta (bile acid) 2 || AA401477 || 57704 || 115158	IMAGE:742614	-0.869082	-1.84	2.11718	0.276806	0.000362678
	3536	|| TPD52L2 || Tumor protein D52-like 2 || AA490096 || 7165 || 308433	IMAGE:839387	-0.867948	-1.87	2.15451	0.27518	0.000362678
	3317	|| MAPK14 || Mitogen-activated protein kinase 14 || AA678092 || 1432 || 226978	IMAGE:430709	-0.867528	-1.75	2.01723	0.29696	0.000362678
	338	|| ZNF513 || Zinc finger protein 513 || T85009 || 130557 || 102834	IMAGE:112158	-0.86697	-1.975	2.27805	0.24692	0.000362678
	2370	|| LAMB2 || Laminin, beta 2 (laminin S) || AA156802 || 3913 || 120524	IMAGE:502518	-0.866836	-1.78	2.05344	0.289644	0.000362678
	3483	|| || Similar to solute carrier family 16, member 6; monocarboxylate transporter 6 || AI016779 || 440459 || 307957	IMAGE:1638893	-0.86657	-1.82	2.10023	0.280736	0.000362678
	4201	|| KIAA1117 || KIAA1117 || AI122729 || 23033 || 318162	IMAGE:1640581	-0.86655	-1.72	1.98488	0.303228	0.000362678
	451	|| || Transcribed locus || AA887204 || || 103750	IMAGE:1502008	-0.866038	-1.745	2.01492	0.299157	0.000362678
	1586	|| || Hypothetical LOC399933 || AA005107 || 399933 || 113207	IMAGE:429165	-0.865938	-1.87	2.15951	0.277776	0.000362678
	1309	|| MRPS18B || Mitochondrial ribosomal protein S18B || AA160498 || 28973 || 110920	IMAGE:592491	-0.865857	-2.025	2.33872	0.255829	0.000362678
	2212	|| CACYBP || Calcyclin binding protein || T51290 || 27101 || 118974	IMAGE:71763	-0.865761	-1.755	2.02712	0.297211	0.000362678
	2133	|| U2AF1 || U2(RNU2) small nuclear RNA auxiliary factor 1 || W90505 || 7307 || 118260	IMAGE:418126	-0.865321	-1.785	2.06282	0.288416	0.000362678
	129	|| RNF14 || Ring finger protein 14 || R06575 || 9604 || 100978	IMAGE:126412	-0.865252	-1.75	2.02253	0.298324	0.000362678
	819	|| VARS2 || Valyl-tRNA synthetase || AA457123 || 7407 || 106769	IMAGE:810445	-0.865218	-1.97	2.27688	0.247726	0.000362678
	3520	|| FLJ20674 || Hypothetical protein FLJ20674 || AA933641 || 54621 || 308250	IMAGE:1551151	-0.865074	-1.75	2.02295	0.297987	0.000362678
	1325	|| FLJ20582 || Hypothetical protein FLJ20582 || N70520 || 54989 || 111005	IMAGE:299059	-0.864829	-1.805	2.08712	0.284334	0.000362678
	3535	|| PRPS1 || Phosphoribosyl pyrophosphate synthetase 1 || AI362803 || 5631 || 308415	IMAGE:2018951	-0.864603	-1.85	2.13971	0.273833	0.000362678
	4319	|| ADRA2C || Adrenergic, alpha-2C-, receptor || AW072770 || 152 || 330321	IMAGE:2569030	-0.864372	-1.771	2.04889	0.292182	0.000362678
	1947	|| || || AA531163 || || 116657	IMAGE:995700	-0.864219	-1.735	2.00759	0.301198	0.000362678
	2045	|| FLJ14281 || DnaJ (Hsp40) homolog, subfamily B, member 14 || AA478749 || 79982 || 117531	IMAGE:753979	-0.864008	-1.875	2.17012	0.268195	0.000362678
	2711	|| || Transcribed locus, weakly similar to XP_496793.1 PREDICTED: similar to signal-transducing adaptor protein-2; brk kinase substrate [Homo sapiens] || N72252 || || 221969	IMAGE:291323	-0.863734	-1.77275	2.05243	0.293338	0.000362678
	561	|| ATP5D || ATP synthase, H+ transporting, mitochondrial F1 complex, delta subunit || AA669314 || 513 || 104629	IMAGE:856650	-0.863705	-1.795	2.07826	0.286092	0.000362678
	1754	|| || Transcribed locus || AI262117 || || 114681	IMAGE:2028718	-0.863516	-2.724	3.15455	0.109488	0.000362678
	4127	|| || || AA486794 || || 316754	IMAGE:841103	-0.862879	-1.85	2.14398	0.273657	0.000362678
	1056	|| CACNB3 || Calcium channel, voltage-dependent, beta 3 subunit || R11826 || 784 || 108819	IMAGE:25922	-0.862081	-2	2.31997	0.24244	0.000362678
	1960	|| HSPB6 || Heat shock protein, alpha-crystallin-related, B6 || AA284108 || 126393 || 116716	IMAGE:324313	-0.861949	-1.845	2.1405	0.274809	0.000362678
	3952	|| ODZ3 || **Odz, odd Oz/ten-m homolog 3 (Drosophila) || AA235832 || 55714 || 313368	IMAGE:687931	-0.861775	-1.785	2.07131	0.28861	0.000362678
	2805	|| BRI3 || Brain protein I3 || AA670434 || 25798 || 222765	IMAGE:878846	-0.859772	-1.645	1.9133	0.319741	0.000362678
	2241	|| BTBD7 || BTB (POZ) domain containing 7 || H85465 || 55727 || 119221	IMAGE:249707	-0.859765	-1.805	2.09941	0.288737	0.000362678
	776	|| NOL8 || Nucleolar protein 8 || R44357 || 55035 || 106399	IMAGE:34405	-0.858783	-1.81194	2.1099	0.283669	0.000362678
	2481	|| DCLRE1C || DNA cross-link repair 1C (PSO2 homolog, S. cerevisiae) || AA278590 || 64421 || 185329	IMAGE:703546	-0.858514	-1.638	1.90795	0.3213	0.000362678
	68	|| FYCO1 || FYVE and coiled-coil domain containing 1 || R19287 || 79443 || 100602	IMAGE:130008	-0.858491	-1.7	1.98022	0.307705	0.000362678
	2195	|| PVRL1 || Hypothetical protein MGC16207 || AA911971 || 5818 || 118813	IMAGE:1474149	-0.856872	-1.725	2.01314	0.30278	0.000362678
	4570	|| RNF126 || Ring finger protein 126 || AA463982 || 55658 || 99088	IMAGE:810661	-0.856759	-1.745	2.03675	0.297739	0.000362678
	2558	|| || Full-length cDNA clone CS0DK009YA06 of HeLa cells Cot 25-normalized of Homo sapiens (human) || AA863296 || || 220553	IMAGE:1455842	-0.854752	-1.935	2.26381	0.269626	0.000362678
	3110	|| FLJ43663 || Hypothetical protein FLJ43663 || T95898 || 378805 || 225148	IMAGE:120892	-0.854745	-1.76467	2.06455	0.295006	0.000362678
	3949	|| IMP-2 || IGF-II mRNA-binding protein 2 || R06120 || 10644 || 313324	IMAGE:124893	-0.853621	-1.91	2.23753	0.259504	0.000362678
	1026	|| TBX3 || T-box 3 (ulnar mammary syndrome) || R38300 || 6926 || 108525	IMAGE:137456	-0.853601	-1.739	2.03725	0.298273	0.000362678
	4482	|| FAM50A || Family with sequence similarity 50, member A || AI986321 || 9130 || 331375	IMAGE:2562866	-0.853335	-1.75	2.05078	0.296085	0.000362678
	362	|| PHF8 || PHD finger protein 8 || AA464036 || 23133 || 103096	IMAGE:810621	-0.852518	-1.675	1.96477	0.313326	0.000362678
	3771	|| ZKSCAN1 || Zinc finger with KRAB and SCAN domains 1 || W84769 || 7586 || 310485	IMAGE:415787	-0.852467	-1.94	2.27575	0.268128	0.000362678
	1048	|| PSCD2 || Pleckstrin homology, Sec7 and coiled-coil domains 2 (cytohesin-2) || AA464957 || 9266 || 108712	IMAGE:810092	-0.852097	-1.91	2.24153	0.266093	0.000362678
	3019	|| PHKG2 || Phosphorylase kinase, gamma 2 (testis) || R42693 || 5261 || 224509	IMAGE:32407	-0.851422	-2.03	2.38425	0.246826	0.000362678
	659	|| DDX17 || DEAD (Asp-Glu-Ala-Asp) box polypeptide 17 || AA485944 || 10521 || 105364	IMAGE:843312	-0.850622	-1.697	1.99501	0.307867	0.000362678
	2689	|| DNAJC11 || DnaJ (Hsp40) homolog, subfamily C, member 11 || AA705373 || 55735 || 221748	IMAGE:462114	-0.850412	-1.87	2.19893	0.275992	0.000362678
	472	|| SLC25A25 || Solute carrier family 25 (mitochondrial carrier; phosphate carrier), member 25 || H71104 || 114789 || 103881	IMAGE:211813	-0.850299	-1.74	2.04634	0.298796	0.000362678
	3553	|| ALS2CR3 || Amyotrophic lateral sclerosis 2 (juvenile) chromosome region, candidate 3 || H77684 || 66008 || 308554	IMAGE:233394	-0.850245	-2.015	2.3699	0.235758	0.000362678
	1718	|| || || AI820997 || || 114335	IMAGE:62405	-0.85012	-1.832	2.15499	0.276806	0.000362678
	4614	|| MAPK8IP2 || **Mitogen-activated protein kinase 8 interacting protein 2 || R22305 || 23542 || 99485	IMAGE:130843	-0.849989	-1.884	2.2165	0.265741	0.000362678
	1706	|| SULT1A1 || **Sulfotransferase family, cytosolic, 1A, phenol-preferring, member 1 || AA293695 || 6817 || 114242	IMAGE:725533	-0.849574	-1.825	2.14814	0.283291	0.000362678
	4474	|| ETHE1 || Ethylmalonic encephalopathy 1 || AI928752 || 23474 || 331334	IMAGE:2466211	-0.84952	-1.855	2.18359	0.281227	0.000362678
	3118	|| MTHFR || Chromosome 1 open reading frame 167 || AA663614 || 4524 || 225184	IMAGE:969666	-0.849467	-1.821	2.1437	0.28351	0.000362678
	3028	|| CTSZ || Cathepsin Z || AA421515 || 1522 || 224574	IMAGE:739116	-0.849353	-1.81765	2.14004	0.286727	0.000362678
	2663	|| CDW92 || Solute carrier family 44, member 1 || AA629683 || 23446 || 221571	IMAGE:884430	-0.849244	-1.855	2.1843	0.271387	0.000362678
	677	|| ATXN2 || Ataxin 2 || N35922 || 6311 || 105573	IMAGE:272600	-0.848431	-1.7017	2.0057	0.307917	0.000362678
	4236	|| PHF20L1 || PHD finger protein 20-like 1 || AI310971 || 51105 || 318933	IMAGE:1915830	-0.847982	-1.68	1.98117	0.312248	0.000362678
	2532	|| || || AA758152 || || 220259	IMAGE:396829	-0.847982	-1.68	1.98117	0.312248	0.000362678
	2247	|| BPY2IP1 || BPY2 interacting protein 1 || AA460593 || 55201 || 119272	IMAGE:795856	-0.847134	-1.79067	2.11379	0.286614	0.000362678
	2011	|| PRKD2 || Protein kinase D2 || AA428451 || 25865 || 117203	IMAGE:771215	-0.847066	-1.69	1.99512	0.309734	0.000362678
	1582	|| NINJ1 || Ninjurin 1 || AA625806 || 4814 || 113163	IMAGE:744917	-0.846914	-1.81	2.13717	0.287162	0.000362678
	3724	|| SRPX2 || Sushi-repeat-containing protein, X-linked 2 || AI362134 || 27286 || 310094	IMAGE:2014888	-0.845606	-1.63	1.92761	0.323042	0.000362678
	4043	|| DICER1 || Dicer1, Dcr-1 homolog (Drosophila) || AA521474 || 23405 || 315031	IMAGE:826236	-0.845474	-1.71	2.02253	0.305785	0.000362678
	2039	|| PF6 || Sperm associated antigen 17 || AA669516 || 200162 || 117445	IMAGE:853968	-0.84516	-1.83	2.16527	0.282261	0.000362678
	49	|| GDA || Guanine deaminase || R12516 || 9615 || 100401	IMAGE:25984	-0.844119	-1.845	2.18571	0.273327	0.000362678
	4647	|| AAK1 || AP2 associated kinase 1 || AA425256 || 22848 || 99764	IMAGE:773250	-0.842982	-1.66	1.9692	0.316644	0.000362678
	2574	|| MGC25181 || Hypothetical protein MGC25181 || AA700770 || 257054 || 220729	IMAGE:435732	-0.842485	-1.75	2.07719	0.29513	0.000362678
	1130	|| || Transcribed locus || AA935766 || || 109434	IMAGE:1556604	-0.842484	-1.82222	2.16292	0.282096	0.000362678
	511	|| BAIAP1 || Membrane associated guanylate kinase, WW and PDZ domain containing 1 || H64095 || 9223 || 104300	IMAGE:209381	-0.842419	-1.82045	2.16098	0.28743	0.000362678
	1300	|| RABGGTA || Rab geranylgeranyltransferase, alpha subunit || AA776294 || 5875 || 110852	IMAGE:453689	-0.84197	-1.695	2.01314	0.309142	0.000362678
	1053	|| GYS1 || Glycogen synthase 1 (muscle) || H08446 || 2997 || 108752	IMAGE:45632	-0.841739	-1.85379	2.20233	0.278976	0.000362678
	4228	|| CCL5 || Chemokine (C-C motif) ligand 5 || AA873792 || 6352 || 318820	IMAGE:1325655	-0.841487	-1.71	2.03212	0.304423	0.000362678
	1256	|| || Transcribed locus || R08157 || || 110433	IMAGE:127182	-0.841355	-1.83	2.17506	0.286095	0.000362678
	1923	|| EDIL3 || EGF-like repeats and discoidin I-like domains 3 || N74084 || 10085 || 116383	IMAGE:296793	-0.841173	-1.845	2.19336	0.273247	0.000362678
	135	|| MGC35274 || LysM, putative peptidoglycan-binding, domain containing 2 || H94648 || 256586 || 101016	IMAGE:243186	-0.841116	-1.7718	2.10649	0.292403	0.000362678
	1957	|| ACBD4 || Acyl-Coenzyme A binding domain containing 4 || W42736 || 79777 || 116711	IMAGE:323260	-0.84111	-1.75	2.08058	0.295215	0.000362678
	1658	|| KIAA0339 || KIAA0339 gene product || AA459896 || 9739 || 113867	IMAGE:809410	-0.840903	-1.84	2.18812	0.277726	0.000362678
	2265	|| PAPD4 || PAP associated domain containing 4 || N68928 || 167153 || 119421	IMAGE:297857	-0.840884	-1.76	2.09304	0.295248	0.000362678
	1806	|| ZNF291 || Zinc finger protein 291 || AA641081 || 49855 || 115250	IMAGE:1169393	-0.840687	-1.635	1.94484	0.322077	0.000362678
	2770	|| || || T85904 || || 222428	IMAGE:112498	-0.840632	-1.679	1.99731	0.312604	0.000362678
	3476	|| SSX2IP || Synovial sarcoma, X breakpoint 2 interacting protein || AA707473 || 117178 || 307877	1291986	-0.84017	-1.625	1.93413	0.324192	0.000362678
	2633	|| MLL3 || Myeloid/lymphoid or mixed-lineage leukemia 3 || AA699325 || 58508 || 221316	IMAGE:433659	-0.840168	-1.795	2.13648	0.289631	0.000362678
	3759	|| AKAP6 || A kinase (PRKA) anchor protein 6 || N35492 || 9472 || 310409	IMAGE:272188	-0.839583	-1.70333	2.02878	0.30826	0.000362678
	1033	|| IRF3 || Interferon regulatory factor 3 || AA455767 || 3661 || 108578	IMAGE:809353	-0.839497	-1.94135	2.31252	0.270414	0.000362678
	4601	|| NCOR2 || Nuclear receptor co-repressor 2 || T63031 || 9612 || 99348	IMAGE:80772	-0.83923	-1.635	1.94821	0.321996	0.000362678
	739	|| || Transcribed locus || AA932525 || || 106109	IMAGE:1570671	-0.838899	-1.86031	2.21756	0.269424	0.000362678
	907	|| PP3111 || Dihydrouridine synthase 1-like (S. cerevisiae) || AA599073 || 64118 || 107418	IMAGE:950409	-0.838493	-1.88	2.24212	0.267551	0.000362678
	3866	|| RAF1 || V-raf-1 murine leukemia viral oncogene homolog 1 || AA634426 || 5894 || 311820	IMAGE:743856	-0.838348	-1.697	2.02422	0.30774	0.000362678
	2951	|| AKIP || Aurora kinase A interacting protein 1 || AA150675 || 54998 || 224047	IMAGE:504945	-0.838267	-1.81	2.15922	0.289233	0.000362678
	2879	|| TP53RK || TP53 regulating kinase || AA707785 || 112858 || 223345	IMAGE:413068	-0.83784	-1.746	2.08393	0.297689	0.000362678
	3881	|| || || AI042062 || || 312107	IMAGE:1660719	-0.837495	-1.67	1.99404	0.314253	0.000362678
	4339	|| TLR6 || Toll-like receptor 6 || AI184710 || 10333 || 330424	IMAGE:1734216	-0.837347	-1.765	2.10785	0.296073	0.000362678
	1614	|| EBF2 || Early B-cell factor 2 || T69732 || 64641 || 113458	IMAGE:67009	-0.837129	-1.89	2.25772	0.274467	0.000362678
	2647	|| STX16 || Syntaxin 16 || AA676370 || 8675 || 221426	IMAGE:882415	-0.83711	-1.82	2.17415	0.287391	0.000362678
	4398	|| RBBP5 || Retinoblastoma binding protein 5 || AI633226 || 5929 || 330776	IMAGE:2287930	-0.837004	-1.83	2.18637	0.282341	0.000362678
	4533	|| RPL4 || Mitogen-activated protein kinase kinase kinase 13 || AA013268 || 6124 || 98726	IMAGE:360392	-0.836792	-1.855	2.2168	0.276286	0.000362678
	2838	|| CDA08 || T-cell immunomodulatory protein || AA630221 || 81533 || 223002	IMAGE:855143	-0.836784	-1.71	2.04354	0.30566	0.000362678
	1990	|| TUBA1 || Tubulin, alpha 1 (testis specific) || AA180742 || 7277 || 117016	IMAGE:612274	-0.835758	-1.69	2.02212	0.308858	0.000362678
	2575	|| || Similar to RIKEN cDNA E030024N20 gene || H82867 || 440892 || 220738	IMAGE:198854	-0.835742	-1.7155	2.05267	0.303085	0.000362678
	3293	|| TTC19 || Hypothetical protein LOC125150 || AA677661 || 54902 || 226740	IMAGE:897287	-0.835712	-1.685	2.01624	0.311524	0.000362678
	840	|| GCN1L1 || GCN1 general control of amino-acid synthesis 1-like 1 (yeast) || R55250 || 10985 || 106904	IMAGE:40567	-0.83535	-1.935	2.31639	0.268885	0.000362678
	1686	|| ACP5 || Acid phosphatase 5, tartrate resistant || R08816 || 54 || 114074	IMAGE:127821	-0.835349	-1.765	2.11289	0.292008	0.000362678
	2779	|| GLCE || Glucuronyl C5-epimerase || AA709309 || 26035 || 222556	IMAGE:506281	-0.83495	-1.865	2.23367	0.269591	0.000362678
	81	|| SHMT2 || Serine hydroxymethyltransferase 2 (mitochondrial) || AA620477 || 6472 || 100693	IMAGE:951117	-0.834834	-1.735	2.07826	0.299616	0.000362678
	2681	|| SH3MD2 || SH3 multiple domains 2 || AA485676 || 57630 || 221683	IMAGE:811101	-0.834761	-1.94	2.32402	0.271634	0.000362678
	2390	|| SHANK2 || SH3 and multiple ankyrin repeat domains 2 || R20662 || 22941 || 120699	IMAGE:26414	-0.834708	-1.68467	2.01827	0.310437	0.000362678
	1362	|| GRIK3 || Glutamate receptor, ionotropic, kainate 3 || AA058857 || 2899 || 111276	IMAGE:381812	-0.834509	-1.795	2.15096	0.29121	0.000362678
	3035	|| EIF4E3 || **Eukaryotic translation initiation factor 4E member 3 || R11689 || 317649 || 224630	IMAGE:25391	-0.834463	-1.775	2.12712	0.291205	0.000362678
	1520	|| KIAA0562 || Glycine-, glutamate-, thienylcyclohexylpiperidine-binding protein || AA678196 || 9731 || 112665	IMAGE:430848	-0.834301	-1.705	2.04363	0.306076	0.000362678
	1564	|| MGC3123 || Hypothetical protein MGC3123 || R72506 || 79089 || 113002	IMAGE:156023	-0.834117	-1.67	2.00212	0.314042	0.000362678
	3772	|| CHR2SYT || Family with sequence similarity 62 (C2 domain containing) member B || AA463440 || 57488 || 310499	IMAGE:811754	-0.833415	-1.945	2.33377	0.250662	0.000362678
	3513	|| KIAA1815 || KIAA1432 || AA504817 || 79956 || 308200	IMAGE:825700	-0.833305	-1.81062	2.17282	0.282548	0.000362678
	2047	|| IRF2BP2 || Interferon regulatory factor 2 binding protein 2 || N73222 || 359948 || 117559	IMAGE:246449	-0.833181	-1.755	2.10638	0.294119	0.000362678
	3284	|| USP3 || Ubiquitin specific peptidase 3 || AA682954 || 9960 || 226656	IMAGE:1020448	-0.832852	-1.647	1.97754	0.318877	0.000362678
	44	|| SNAPC3 || Small nuclear RNA activating complex, polypeptide 3, 50kDa || AA043334 || 6619 || 100374	IMAGE:486544	-0.832459	-1.705	2.04815	0.307098	0.000362678
	1015	|| FLJ20254 || Hypothetical protein FLJ20254 || AA486370 || 54867 || 108440	IMAGE:840698	-0.832151	-1.5875	1.90771	0.332746	0.000362678
	4063	|| TGIF2 || TGFB-induced factor 2 (TALE family homeobox) || AI049960 || 60436 || 315426	IMAGE:1700966	-0.831664	-1.785	2.1463	0.290535	0.000362678
	3106	|| || || N45710 || || 225136	IMAGE:279673	-0.831603	-1.7	2.04424	0.308082	0.000362678
	1971	|| CRSP6 || Cofactor required for Sp1 transcriptional activation, subunit 6, 77kDa || AI668577 || 9440 || 116819	IMAGE:157028	-0.831198	-1.73294	2.08487	0.302603	0.000362678
	3856	|| || || H70390 || || 311715	IMAGE:212847	-0.831166	-1.635	1.96712	0.32174	0.000362678
	1889	|| SPIN || Spindlin || AA428181 || 10927 || 115996	IMAGE:773554	-0.831011	-1.695	2.03969	0.309959	0.000362678
	2958	|| NYREN18 || NEDD8 ultimate buster-1 || AA115266 || 51667 || 224096	IMAGE:491733	-0.830942	-1.81	2.17825	0.290344	0.000362678
	328	|| || Transcribed locus || H17620 || || 102720	IMAGE:50587	-0.830848	-1.866	2.2459	0.27579	0.000362678
	211	|| MNAB || Membrane associated DNA binding protein || AA400076 || 54542 || 101814	IMAGE:742573	-0.830588	-1.73033	2.08326	0.299081	0.000362678
	1066	|| TXNRD2 || Thioredoxin reductase 2 || R19886 || 10587 || 108879	IMAGE:34689	-0.830288	-1.81	2.17997	0.28779	0.000362678
	2003	|| GPR108 || G protein-coupled receptor 108 || W88995 || 56927 || 117122	IMAGE:417466	-0.830192	-1.7	2.04772	0.30646	0.000362678
	1808	|| RBBP6 || Retinoblastoma binding protein 6 || AA016290 || 5930 || 115253	IMAGE:361239	-0.829675	-1.765	2.12734	0.290691	0.000362678
	3158	|| || Hypothetical LOC400047 || AA663730 || 400047 || 225591	IMAGE:969606	-0.82929	-1.95087	2.35246	0.254874	0.000362678
	905	|| FLJ23834 || Hypothetical protein FLJ23834 || AA808732 || 222256 || 107413	IMAGE:1415661	-0.829266	-1.69	2.03795	0.311268	0.000362678
	2191	|| ITM2A || Integral membrane protein 2A || N72450 || 9452 || 118803	IMAGE:245277	-0.829103	-2.06	2.48461	0.233096	0.000362678
	244	|| PPP5C || Protein phosphatase 5, catalytic subunit || N76254 || 5536 || 102082	IMAGE:244951	-0.828868	-1.73	2.08718	0.302016	0.000362678
	901	|| HN1 || **Hematological and neurological expressed 1 || R59579 || 51155 || 107395	IMAGE:41898	-0.828785	-1.76	2.12359	0.297162	0.000362678
	155	|| RDBP || RD RNA binding protein || AA056390 || 7936 || 101168	IMAGE:509484	-0.828357	-1.825	2.20316	0.282957	0.000362678
	1507	|| BAT8 || Euchromatic histone-lysine N-methyltransferase 2 || AA434117 || 10919 || 112584	IMAGE:770216	-0.828091	-1.87	2.25821	0.275532	0.000362678
	4459	|| DYRK2 || Dual-specificity tyrosine-(Y)-phosphorylation regulated kinase 2 || AI952925 || 8445 || 331166	IMAGE:2491271	-0.827452	-1.82	2.19952	0.288265	0.000362678
	4318	|| PMS2L3 || Postmeiotic segregation increased 2-like 3 || AI949914 || 5387 || 330303	IMAGE:2470249	-0.826847	-1.775	2.14671	0.292797	0.000362678
	251	|| || Transcribed locus || AA478478 || || 102135	IMAGE:786603	-0.826786	-1.78	2.15292	0.286893	0.000362678
	4332	|| ALDOC || Aldolase C, fructose-bisphosphate || AI951114 || 230 || 330382	IMAGE:2548367	-0.82653	-1.85	2.23827	0.282672	0.000362678
	3360	|| UGCG || UDP-glucose ceramide glucosyltransferase || W38595 || 7357 || 247621	IMAGE:302540	-0.826522	-1.735	2.09916	0.29952	0.000362678
	3938	|| SIRT3 || Sirtuin (silent mating type information regulation 2 homolog) 3 (S. cerevisiae) || AI168693 || 23410 || 313129	IMAGE:1661685	-0.826469	-1.81	2.19004	0.289504	0.000362678
	3942	|| LOC389722 || Similar to cell recognition molecule CASPR3 || AI268606 || 389722 || 313165	IMAGE:1911625	-0.826447	-1.785	2.15985	0.293918	0.000362678
	3732	|| IPO13 || Importin 13 || AA520996 || 9670 || 310167	IMAGE:826286	-0.826249	-1.722	2.08412	0.305543	0.000362678
	84	|| SF3A3 || Splicing factor 3a, subunit 3, 60kDa || R43015 || 10946 || 100712	IMAGE:31866	-0.826024	-1.735	2.10042	0.301499	0.000362678
	2184	|| HBP1 || HMG-box transcription factor 1 || R16053 || 26959 || 118720	IMAGE:53072	-0.82582	-1.6484	1.99608	0.319179	0.000362678
	4111	|| CHR2SYT || Family with sequence similarity 62 (C2 domain containing) member B || AA157021 || 57488 || 316324	IMAGE:502586	-0.825588	-1.81	2.19238	0.284633	0.000362678
	1870	|| PEX10 || Peroxisome biogenesis factor 10 || AA412246 || 5192 || 115815	IMAGE:731402	-0.825119	-1.73	2.09667	0.303146	0.000362678
	3602	|| DDX23 || DEAD (Asp-Glu-Ala-Asp) box polypeptide 23 || AA699408 || 9416 || 308941	IMAGE:433225	-0.825001	-1.905	2.30909	0.267928	0.000362678
	2538	|| p66alpha || GATA zinc finger domain containing 2A || N72888 || 54815 || 220361	IMAGE:291557	-0.824986	-1.715	2.07882	0.303148	0.000362678
	4415	|| PARN || Poly(A)-specific ribonuclease (deadenylation nuclease) || AI961991 || 5073 || 330925	IMAGE:2510009	-0.824566	-1.648	1.99863	0.318414	0.000362678
	4391	|| ARD1 || ARD1 homolog A, N-acetyltransferase (S. cerevisiae) || AW054887 || 8260 || 330739	IMAGE:2505791	-0.824339	-1.705	2.06832	0.304993	0.000362678
	2565	|| || Transcribed locus || AA702247 || || 220601	IMAGE:447518	-0.824274	-1.84	2.23227	0.281781	0.000362678
	3517	|| ZA20D3 || Zinc finger, A20 domain containing 3 || AA972321 || 54469 || 308227	IMAGE:1582914	-0.823914	-1.675	2.03298	0.311916	0.000362678
	48	|| || **Transcribed locus, strongly similar to NP_061880.2 hypothetical protein FLJ20811 [Homo sapiens] || N67678 || || 100399	IMAGE:291091	-0.823366	-1.93744	2.35307	0.267875	0.000362678
	2458	|| RGS13 || Regulator of G-protein signalling 13 || AA488781 || 6003 || 163104	IMAGE:824756	-0.823352	-1.665	2.02222	0.316434	0.000362678
	1363	|| PDCD6IP || Programmed cell death 6 interacting protein || AA156791 || 10015 || 111305	IMAGE:502329	-0.823346	-1.7615	2.13944	0.291472	0.000362678
	2929	|| NEXN || Nexilin (F actin binding protein) || AA126195 || 91624 || 223834	IMAGE:502689	-0.823305	-1.735	2.10736	0.301539	0.000362678
	831	|| ANGPTL1 || Angiopoietin-like 1 || AA621478 || 9068 || 106860	IMAGE:1055278	-0.823262	-1.61633	1.96333	0.326206	0.000362678
	4018	|| GPS1 || Radical fringe homolog (Drosophila) || AI671379 || 2873 || 314612	IMAGE:2316611	-0.82289	-1.785	2.16918	0.291348	0.000362678
	3920	|| P15RS || Hypothetical protein FLJ10656 || AI339968 || 55197 || 312794	IMAGE:1935318	-0.822579	-1.835	2.23079	0.283192	0.000362678
	2109	|| GPR116 || G protein-coupled receptor 116 || N95226 || 221395 || 118060	IMAGE:307337	-0.82192	-1.717	2.08901	0.306208	0.000362678
	588	|| RBM23 || RNA binding motif protein 23 || R42182 || 55147 || 104791	IMAGE:30580	-0.820754	-1.82	2.21747	0.279	0.000362678
	794	|| GSTO1 || Glutathione S-transferase omega 1 || AA441895 || 9446 || 106562	IMAGE:774036	-0.820446	-1.75	2.13299	0.294224	0.000362678
[truncated: 236 more rows]
