# Supplementary material for: Gene expression changes associated with Barrett's esophagus and Barrett's-associated adenocarcinoma cell lines after acid or bile salt exposure
Source: BMC Gastroenterol. 2007 Jun 27;7:24. doi: 10.1186/1471-230X-7-24 (PMC1925102; doi:10.1186/1471-230X-7-24)
Supplement: Additional file 2 — Gene ontology categories enriched in acid-treated SEG-1 cells, Barrett's esophagus, and esophageal adenocarcinoma. List of Gene Ontology categories ranked by the relative enrichment of differentially expressed genes represented. Analysis performed for genes differentially expressed among acid-treated and untreated SEG-1 cells (worksheets 2 and 3), and Barrett's esophagus versus esophageal adenocarcinoma tissues (worksheets 4 and 5) derived from ref [4]. [file 1471-230X-7-24-S2.xls]

## Sheet: Table of Contents
Analysis for gene categories as determined by the Gene Ontology that are significantly represented by differentially expressed genes in the experiments described below
Table of contents
Worksheet
1. Analysis of genes overexpressed in SEG-1 cells exposed to acid for 20 min compared to control cells with no acid exposure.
2. Analysis of genes underexpressed in SEG-1 cells exposed to acid for 20 min compared to control cells with no acid exposure
3. Analysis of genes overexpressed in adenocarcinoma compared to Barrett's esophagus using data derived from ref (3).
4. Analysis of genes underexpressed in adenocarcinoma compared to Barrett's esophagus derived from ref (3)
All Gene Ontology (GO) terms are hyperlinked. All GO terms are sorted by increasing false discovery rate (FDR)
Statistical assessment of GO terms obtained using GoMiner as decribed in ref. 20, 21
Only genes that displayed a 3-fold difference in expression were used.

## Sheet: 1.Acid_SEG1_cells_over
HYPERLINKED GO CATEGORY	TOTAL GENES	OVEREXPRESSED GENES	ENRICHMENT	LOG10(p)	CUMULATIVE NUMBER OF CATEGORIES	CUMULATIVE RANDOMS LOWER BOUND	CUMULATIVE RANDOMS MEAN	CUMULATIVE RANDOMS UPPER BOUND	FALSE DISCOVERY RATE
GO:0007283_spermatogenesis	17	8	5.29621	-4.39779	2	-0.120705	0.02	0.160705	0.01
GO:0048232_male_gamete_generation	17	8	5.29621	-4.39779	2	-0.120705	0.02	0.160705	0.01
GO:0007276_gametogenesis	20	8	4.50178	-3.785	4	-0.384497	0.08	0.544497	0.02
GO:0019953_sexual_reproduction	25	9	4.0516	-3.78552	3	-0.384497	0.08	0.544497	0.026667
GO:0000003_reproduction	34	9	2.97912	-2.68217	5	-0.958313	0.88	2.71831	0.176
GO:0006004_fucose_metabolism	4	3	8.44083	-2.58842	6	-1.23961	1.36	3.95961	0.226667
GO:0006030_chitin_metabolism	2	2	11.2544	-2.105	14	0.46431	5.56	10.6557	0.397143
GO:0006032_chitin_catabolism	2	2	11.2544	-2.105	14	0.46431	5.56	10.6557	0.397143
GO:0006043_glucosamine_catabolism	2	2	11.2544	-2.105	14	0.46431	5.56	10.6557	0.397143
GO:0006046_N-acetylglucosamine_catabolism	2	2	11.2544	-2.105	14	0.46431	5.56	10.6557	0.397143
GO:0006547_histidine_metabolism	2	2	11.2544	-2.105	14	0.46431	5.56	10.6557	0.397143
GO:0007030_Golgi_organization_and_biogenesis	2	2	11.2544	-2.105	14	0.46431	5.56	10.6557	0.397143
GO:0009075_histidine_family_amino_acid_metabolism	2	2	11.2544	-2.105	14	0.46431	5.56	10.6557	0.397143
GO:0046348_amino_sugar_catabolism	2	2	11.2544	-2.105	14	0.46431	5.56	10.6557	0.397143
GO:0030154_cell_differentiation	72	13	2.03205	-2.04553	15	0.542811	6.02	11.4972	0.401333
GO:0007498_mesoderm_development	6	3	5.62722	-1.94796	16	1.13717	7.11	13.0828	0.444375
GO:0007586_digestion	7	3	4.82333	-1.73397	17	2.40034	9.72	17.0397	0.571765
GO:0000272_polysaccharide_catabolism	3	2	7.50296	-1.6541	24	5.39443	14.43	23.4656	0.60125
GO:0007286_spermatid_development	3	2	7.50296	-1.6541	24	5.39443	14.43	23.4656	0.60125
GO:0016338_calcium-independent_cell-cell_adhesion	3	2	7.50296	-1.6541	24	5.39443	14.43	23.4656	0.60125
GO:0042354_L-fucose_metabolism	3	2	7.50296	-1.6541	24	5.39443	14.43	23.4656	0.60125
GO:0042692_muscle_cell_differentiation	3	2	7.50296	-1.6541	24	5.39443	14.43	23.4656	0.60125
GO:0044247_cellular_polysaccharide_catabolism	3	2	7.50296	-1.6541	24	5.39443	14.43	23.4656	0.60125
GO:0048515_spermatid_differentiation	3	2	7.50296	-1.6541	24	5.39443	14.43	23.4656	0.60125
GO:0007275_development	297	36	1.36417	-1.60997	25	5.69811	15.11	24.5219	0.6044
GO:0009611_response_to_wounding	69	11	1.79419	-1.42651	27	7.85838	18.58	29.3016	0.688148
GO:0048468_cell_development	21	5	2.67963	-1.48334	26	7.64717	17.98	28.3128	0.691538
GO:0007017_microtubule-based_process	22	5	2.55783	-1.40272	28	9.155	20.04	30.925	0.715714
GO:0009605_response_to_external_stimulus	82	12	1.64699	-1.26539	38	15.7697	29.84	43.9103	0.785263
GO:0007187_G-protein_signaling__coupled_to_cyclic_nucleotide_second_messenger	10	3	3.37633	-1.28518	37	15.4028	29.34	43.2772	0.792973
GO:0019935_cyclic-nucleotide-mediated_signaling	10	3	3.37633	-1.28518	37	15.4028	29.34	43.2772	0.792973
GO:0030001_metal_ion_transport	47	8	1.91565	-1.2901	35	14.2258	28.03	41.8342	0.800857
GO:0015672_monovalent_inorganic_cation_transport	38	7	2.07319	-1.33781	33	13.2626	26.62	39.9774	0.806667
GO:0005975_carbohydrate_metabolism	72	11	1.71943	-1.30849	34	13.8914	27.61	41.3286	0.812059
GO:0009888_tissue_development	30	6	2.25089	-1.35414	32	13.0741	26.38	39.6859	0.824375
GO:0000160_two-component_signal_transduction_system_(phosphorelay)	4	2	5.62722	-1.37909	31	12.6292	25.67	38.7108	0.828065
GO:0006956_complement_activation	4	2	5.62722	-1.37909	31	12.6292	25.67	38.7108	0.828065
GO:0048729_tissue_morphogenesis	4	2	5.62722	-1.37909	31	12.6292	25.67	38.7108	0.828065
GO:0000105_histidine_biosynthesis	1	1	11.2544	-1.05132	121	76.3473	104.84	133.333	0.866446
GO:0001561_fatty_acid_alpha-oxidation	1	1	11.2544	-1.05132	121	76.3473	104.84	133.333	0.866446
GO:0001710_mesodermal_cell_fate_commitment	1	1	11.2544	-1.05132	121	76.3473	104.84	133.333	0.866446
GO:0001894_tissue_homeostasis	1	1	11.2544	-1.05132	121	76.3473	104.84	133.333	0.866446
GO:0006005_L-fucose_biosynthesis	1	1	11.2544	-1.05132	121	76.3473	104.84	133.333	0.866446
GO:0006108_malate_metabolism	1	1	11.2544	-1.05132	121	76.3473	104.84	133.333	0.866446
GO:0006208_pyrimidine_base_catabolism	1	1	11.2544	-1.05132	121	76.3473	104.84	133.333	0.866446
GO:0006212_uracil_catabolism	1	1	11.2544	-1.05132	121	76.3473	104.84	133.333	0.866446
GO:0006214_thymidine_catabolism	1	1	11.2544	-1.05132	121	76.3473	104.84	133.333	0.866446
GO:0006548_histidine_catabolism	1	1	11.2544	-1.05132	121	76.3473	104.84	133.333	0.866446
GO:0006599_phosphagen_metabolism	1	1	11.2544	-1.05132	121	76.3473	104.84	133.333	0.866446
GO:0006600_creatine_metabolism	1	1	11.2544	-1.05132	121	76.3473	104.84	133.333	0.866446
GO:0006601_creatine_biosynthesis	1	1	11.2544	-1.05132	121	76.3473	104.84	133.333	0.866446
GO:0006614_SRP-dependent_cotranslational_protein_targeting_to_membrane	1	1	11.2544	-1.05132	121	76.3473	104.84	133.333	0.866446
GO:0006657_CDP-choline_pathway	1	1	11.2544	-1.05132	121	76.3473	104.84	133.333	0.866446
GO:0006801_superoxide_metabolism	1	1	11.2544	-1.05132	121	76.3473	104.84	133.333	0.866446
GO:0006829_zinc_ion_transport	1	1	11.2544	-1.05132	121	76.3473	104.84	133.333	0.866446
GO:0007129_synapsis	1	1	11.2544	-1.05132	121	76.3473	104.84	133.333	0.866446
GO:0007130_synaptonemal_complex_formation	1	1	11.2544	-1.05132	121	76.3473	104.84	133.333	0.866446
GO:0007289_spermatid_nuclear_differentiation	1	1	11.2544	-1.05132	121	76.3473	104.84	133.333	0.866446
GO:0007439_ectodermal_gut_development	1	1	11.2544	-1.05132	121	76.3473	104.84	133.333	0.866446
GO:0007442_hindgut_morphogenesis	1	1	11.2544	-1.05132	121	76.3473	104.84	133.333	0.866446
GO:0007443_Malpighian_tubule_morphogenesis	1	1	11.2544	-1.05132	121	76.3473	104.84	133.333	0.866446
GO:0007500_mesodermal_cell_fate_determination	1	1	11.2544	-1.05132	121	76.3473	104.84	133.333	0.866446
GO:0007506_gonadal_mesoderm_development	1	1	11.2544	-1.05132	121	76.3473	104.84	133.333	0.866446
GO:0007520_myoblast_fusion	1	1	11.2544	-1.05132	121	76.3473	104.84	133.333	0.866446
GO:0008406_gonad_development	1	1	11.2544	-1.05132	121	76.3473	104.84	133.333	0.866446
GO:0008593_regulation_of_Notch_signaling_pathway	1	1	11.2544	-1.05132	121	76.3473	104.84	133.333	0.866446
GO:0009076_histidine_family_amino_acid_biosynthesis	1	1	11.2544	-1.05132	121	76.3473	104.84	133.333	0.866446
GO:0009077_histidine_family_amino_acid_catabolism	1	1	11.2544	-1.05132	121	76.3473	104.84	133.333	0.866446
GO:0009086_methionine_biosynthesis	1	1	11.2544	-1.05132	121	76.3473	104.84	133.333	0.866446
GO:0009120_deoxyribonucleoside_metabolism	1	1	11.2544	-1.05132	121	76.3473	104.84	133.333	0.866446
GO:0009164_nucleoside_catabolism	1	1	11.2544	-1.05132	121	76.3473	104.84	133.333	0.866446
GO:0009226_nucleotide-sugar_biosynthesis	1	1	11.2544	-1.05132	121	76.3473	104.84	133.333	0.866446
GO:0015889_cobalamin_transport	1	1	11.2544	-1.05132	121	76.3473	104.84	133.333	0.866446
GO:0016598_protein_arginylation	1	1	11.2544	-1.05132	121	76.3473	104.84	133.333	0.866446
GO:0017015_regulation_of_transforming_growth_factor_beta_receptor_signaling_pathway	1	1	11.2544	-1.05132	121	76.3473	104.84	133.333	0.866446
GO:0019048_virus-host_interaction	1	1	11.2544	-1.05132	121	76.3473	104.84	133.333	0.866446
GO:0019731_antibacterial_humoral_response	1	1	11.2544	-1.05132	121	76.3473	104.84	133.333	0.866446
GO:0019733_antibacterial_humoral_response_(sensu_Vertebrata)	1	1	11.2544	-1.05132	121	76.3473	104.84	133.333	0.866446
GO:0019860_uracil_metabolism	1	1	11.2544	-1.05132	121	76.3473	104.84	133.333	0.866446
GO:0030511_positive_regulation_of_transforming_growth_factor_beta_receptor_signaling_pathway	1	1	11.2544	-1.05132	121	76.3473	104.84	133.333	0.866446
GO:0031573_intra-S_DNA_damage_checkpoint	1	1	11.2544	-1.05132	121	76.3473	104.84	133.333	0.866446
GO:0031574_S-M_checkpoint	1	1	11.2544	-1.05132	121	76.3473	104.84	133.333	0.866446
GO:0035092_sperm_chromatin_condensation	1	1	11.2544	-1.05132	121	76.3473	104.84	133.333	0.866446
GO:0042176_regulation_of_protein_catabolism	1	1	11.2544	-1.05132	121	76.3473	104.84	133.333	0.866446
GO:0042350_GDP-L-fucose_biosynthesis	1	1	11.2544	-1.05132	121	76.3473	104.84	133.333	0.866446
GO:0042351_'de_novo'_GDP-L-fucose_biosynthesis	1	1	11.2544	-1.05132	121	76.3473	104.84	133.333	0.866446
GO:0042353_fucose_biosynthesis	1	1	11.2544	-1.05132	121	76.3473	104.84	133.333	0.866446
GO:0042396_phosphagen_biosynthesis	1	1	11.2544	-1.05132	121	76.3473	104.84	133.333	0.866446
GO:0045116_protein_neddylation	1	1	11.2544	-1.05132	121	76.3473	104.84	133.333	0.866446
GO:0045137_development_of_primary_sexual_characteristics	1	1	11.2544	-1.05132	121	76.3473	104.84	133.333	0.866446
GO:0045665_negative_regulation_of_neuron_differentiation	1	1	11.2544	-1.05132	121	76.3473	104.84	133.333	0.866446
GO:0046104_thymidine_metabolism	1	1	11.2544	-1.05132	121	76.3473	104.84	133.333	0.866446
GO:0046113_nucleobase_catabolism	1	1	11.2544	-1.05132	121	76.3473	104.84	133.333	0.866446
GO:0046121_deoxyribonucleoside_catabolism	1	1	11.2544	-1.05132	121	76.3473	104.84	133.333	0.866446
GO:0046125_pyrimidine_deoxyribonucleoside_metabolism	1	1	11.2544	-1.05132	121	76.3473	104.84	133.333	0.866446
GO:0046127_pyrimidine_deoxyribonucleoside_catabolism	1	1	11.2544	-1.05132	121	76.3473	104.84	133.333	0.866446
GO:0046135_pyrimidine_nucleoside_catabolism	1	1	11.2544	-1.05132	121	76.3473	104.84	133.333	0.866446
GO:0046368_GDP-L-fucose_metabolism	1	1	11.2544	-1.05132	121	76.3473	104.84	133.333	0.866446
GO:0048333_mesodermal_cell_differentiation	1	1	11.2544	-1.05132	121	76.3473	104.84	133.333	0.866446
GO:0048546_digestive_tract_morphogenesis	1	1	11.2544	-1.05132	121	76.3473	104.84	133.333	0.866446
GO:0048547_gut_morphogenesis	1	1	11.2544	-1.05132	121	76.3473	104.84	133.333	0.866446
GO:0048557_embryonic_digestive_tract_morphogenesis	1	1	11.2544	-1.05132	121	76.3473	104.84	133.333	0.866446
GO:0048558_embryonic_gut_morphogenesis	1	1	11.2544	-1.05132	121	76.3473	104.84	133.333	0.866446
GO:0048562_embryonic_organ_morphogenesis	1	1	11.2544	-1.05132	121	76.3473	104.84	133.333	0.866446
GO:0048565_gut_development	1	1	11.2544	-1.05132	121	76.3473	104.84	133.333	0.866446
GO:0048566_embryonic_gut_development	1	1	11.2544	-1.05132	121	76.3473	104.84	133.333	0.866446
GO:0048567_ectodermal_gut_morphogenesis	1	1	11.2544	-1.05132	121	76.3473	104.84	133.333	0.866446
GO:0048611_embryonic_ectodermal_gut_development	1	1	11.2544	-1.05132	121	76.3473	104.84	133.333	0.866446
GO:0048613_embryonic_ectodermal_gut_morphogenesis	1	1	11.2544	-1.05132	121	76.3473	104.84	133.333	0.866446
GO:0048619_embryonic_hindgut_morphogenesis	1	1	11.2544	-1.05132	121	76.3473	104.84	133.333	0.866446
GO:0048627_myoblast_development	1	1	11.2544	-1.05132	121	76.3473	104.84	133.333	0.866446
GO:0048628_myoblast_maturation	1	1	11.2544	-1.05132	121	76.3473	104.84	133.333	0.866446
GO:0050847_progesterone_receptor_signaling_pathway	1	1	11.2544	-1.05132	121	76.3473	104.84	133.333	0.866446
GO:0000226_microtubule_cytoskeleton_organization_and_biogenesis	6	2	3.75148	-1.03259	125	79.8409	109.25	138.659	0.874
GO:0006040_amino_sugar_metabolism	6	2	3.75148	-1.03259	125	79.8409	109.25	138.659	0.874
GO:0009116_nucleoside_metabolism	6	2	3.75148	-1.03259	125	79.8409	109.25	138.659	0.874
GO:0031497_chromatin_assembly	6	2	3.75148	-1.03259	125	79.8409	109.25	138.659	0.874
GO:0006041_glucosamine_metabolism	5	2	4.50178	-1.18307	41	20.6951	36.13	51.5649	0.88122
GO:0006044_N-acetylglucosamine_metabolism	5	2	4.50178	-1.18307	41	20.6951	36.13	51.5649	0.88122
GO:0006334_nucleosome_assembly	5	2	4.50178	-1.18307	41	20.6951	36.13	51.5649	0.88122
GO:0006817_phosphate_transport	11	3	3.06939	-1.17537	42	21.3976	37.04	52.6824	0.881905
GO:0006813_potassium_ion_transport	18	4	2.50099	-1.16342	43	22.127	37.97	53.813	0.883023
GO:0007166_cell_surface_receptor_linked_signal_transduction	168	20	1.33981	-0.99953	126	81.3689	111.34	141.311	0.883651
GO:0019318_hexose_metabolism	21	4	2.1437	-0.961487	127	84.1632	114.41	144.657	0.900866
GO:0006917_induction_of_apoptosis	30	5	1.87574	-0.9171	129	86.3225	116.59	146.858	0.903798
GO:0012502_induction_of_programmed_cell_death	30	5	1.87574	-0.9171	129	86.3225	116.59	146.858	0.903798
GO:0008544_epidermis_development	14	3	2.41167	-0.916329	130	87.8373	118.58	149.323	0.912154
GO:0012501_programmed_cell_death	115	14	1.3701	-0.870275	139	95.3995	127.02	158.641	0.913813
GO:0006812_cation_transport	67	9	1.51179	-0.872204	138	95.136	126.66	158.184	0.917826
GO:0006820_anion_transport	23	4	1.95729	-0.850389	140	96.5542	128.5	160.446	0.917857
GO:0006968_cellular_defense_response	15	3	2.25089	-0.847308	141	97.3694	129.51	161.651	0.918511
GO:0044262_cellular_carbohydrate_metabolism	52	8	1.73145	-1.07495	46	25.3028	42.38	59.4572	0.921304
GO:0006811_ion_transport	95	12	1.42161	-0.884204	137	94.8862	126.44	157.994	0.92292
GO:0006915_apoptosis	114	14	1.38212	-0.892796	136	94.5241	126.1	157.676	0.927206
GO:0007010_cytoskeleton_organization_and_biogenesis	61	6	1.10699	-0.335694	421	334.838	392.01	449.182	0.93114
GO:0009966_regulation_of_signal_transduction	61	6	1.10699	-0.335694	421	334.838	392.01	449.182	0.93114
GO:0009165_nucleotide_biosynthesis	28	3	1.20583	-0.337539	419	333.326	390.32	447.314	0.931551
GO:0015980_energy_derivation_by_oxidation_of_organic_compounds	28	3	1.20583	-0.337539	419	333.326	390.32	447.314	0.931551
GO:0042592_homeostasis	28	3	1.20583	-0.337539	419	333.326	390.32	447.314	0.931551
GO:0051188_cofactor_biosynthesis	28	3	1.20583	-0.337539	419	333.326	390.32	447.314	0.931551
GO:0007186_G-protein_coupled_receptor_protein_signaling_pathway	57	8	1.57957	-0.895866	135	94.4022	125.88	157.358	0.932444
GO:0048513_organ_development	84	8	1.07185	-0.323783	422	337.393	394.47	451.547	0.934763
GO:0009056_catabolism	105	10	1.07185	-0.338351	415	331.529	388.14	444.751	0.935277
GO:0005996_monosaccharide_metabolism	22	4	2.04626	-0.90391	134	93.9248	125.34	156.755	0.935373
GO:0006959_humoral_immune_response	22	4	2.04626	-0.90391	134	93.9248	125.34	156.755	0.935373
GO:0007399_nervous_system_development	80	10	1.40681	-0.778016	148	105.504	138.62	171.736	0.936622
GO:0048731_system_development	80	10	1.40681	-0.778016	148	105.504	138.62	171.736	0.936622
GO:0006694_steroid_biosynthesis	17	2	1.32405	-0.342703	414	331.317	387.88	444.443	0.936908
GO:0006752_group_transfer_coenzyme_metabolism	17	2	1.32405	-0.342703	414	331.317	387.88	444.443	0.936908
GO:0009142_nucleoside_triphosphate_biosynthesis	17	2	1.32405	-0.342703	414	331.317	387.88	444.443	0.936908
GO:0009145_purine_nucleoside_triphosphate_biosynthesis	17	2	1.32405	-0.342703	414	331.317	387.88	444.443	0.936908
GO:0009201_ribonucleoside_triphosphate_biosynthesis	17	2	1.32405	-0.342703	414	331.317	387.88	444.443	0.936908
GO:0009206_purine_ribonucleoside_triphosphate_biosynthesis	17	2	1.32405	-0.342703	414	331.317	387.88	444.443	0.936908
GO:0017038_protein_import	17	2	1.32405	-0.342703	414	331.317	387.88	444.443	0.936908
GO:0006936_muscle_contraction	18	3	1.87574	-0.67635	211	156.712	197.69	238.668	0.936919
GO:0016064_humoral_defense_mechanism_(sensu_Vertebrata)	18	3	1.87574	-0.67635	211	156.712	197.69	238.668	0.936919
GO:0030705_cytoskeleton-dependent_intracellular_transport	18	3	1.87574	-0.67635	211	156.712	197.69	238.668	0.936919
GO:0005976_polysaccharide_metabolism	12	3	2.81361	-1.07877	45	25.2034	42.24	59.2766	0.938667
GO:0044264_cellular_polysaccharide_metabolism	12	3	2.81361	-1.07877	45	25.2034	42.24	59.2766	0.938667
GO:0006333_chromatin_assembly_or_disassembly	16	2	1.40681	-0.373852	387	307.815	363.34	418.865	0.938863
GO:0006790_sulfur_metabolism	16	2	1.40681	-0.373852	387	307.815	363.34	418.865	0.938863
GO:0006873_cell_ion_homeostasis	16	2	1.40681	-0.373852	387	307.815	363.34	418.865	0.938863
GO:0008015_circulation	16	2	1.40681	-0.373852	387	307.815	363.34	418.865	0.938863
GO:0030003_cation_homeostasis	16	2	1.40681	-0.373852	387	307.815	363.34	418.865	0.938863
GO:0030182_neuron_differentiation	16	2	1.40681	-0.373852	387	307.815	363.34	418.865	0.938863
GO:0051170_nuclear_import	16	2	1.40681	-0.373852	387	307.815	363.34	418.865	0.938863
GO:0009057_macromolecule_catabolism	70	7	1.12544	-0.36561	404	323.163	379.58	435.997	0.939554
GO:0007155_cell_adhesion	103	12	1.3112	-0.704292	206	152.678	193.62	234.562	0.939903
GO:0006091_generation_of_precursor_metabolites_and_energy	94	12	1.43674	-0.909329	132	92.9561	124.11	155.264	0.940227
GO:0006183_GTP_biosynthesis	6	1	1.87574	-0.368286	403	322.46	378.93	435.4	0.940273
GO:0006220_pyrimidine_nucleotide_metabolism	6	1	1.87574	-0.368286	403	322.46	378.93	435.4	0.940273
GO:0006730_one-carbon_compound_metabolism	6	1	1.87574	-0.368286	403	322.46	378.93	435.4	0.940273
GO:0006879_iron_ion_homeostasis	6	1	1.87574	-0.368286	403	322.46	378.93	435.4	0.940273
GO:0007179_transforming_growth_factor_beta_receptor_signaling_pathway	6	1	1.87574	-0.368286	403	322.46	378.93	435.4	0.940273
GO:0007519_striated_muscle_development	6	1	1.87574	-0.368286	403	322.46	378.93	435.4	0.940273
GO:0008016_regulation_of_heart_contraction	6	1	1.87574	-0.368286	403	322.46	378.93	435.4	0.940273
GO:0008629_induction_of_apoptosis_by_intracellular_signals	6	1	1.87574	-0.368286	403	322.46	378.93	435.4	0.940273
GO:0016032_viral_life_cycle	6	1	1.87574	-0.368286	403	322.46	378.93	435.4	0.940273
GO:0018108_peptidyl-tyrosine_phosphorylation	6	1	1.87574	-0.368286	403	322.46	378.93	435.4	0.940273
GO:0019882_antigen_presentation	6	1	1.87574	-0.368286	403	322.46	378.93	435.4	0.940273
GO:0031570_DNA_integrity_checkpoint	6	1	1.87574	-0.368286	403	322.46	378.93	435.4	0.940273
GO:0042398_amino_acid_derivative_biosynthesis	6	1	1.87574	-0.368286	403	322.46	378.93	435.4	0.940273
GO:0042770_DNA_damage_response__signal_transduction	6	1	1.87574	-0.368286	403	322.46	378.93	435.4	0.940273
GO:0046039_GTP_metabolism	6	1	1.87574	-0.368286	403	322.46	378.93	435.4	0.940273
GO:0046916_transition_metal_ion_homeostasis	6	1	1.87574	-0.368286	403	322.46	378.93	435.4	0.940273
GO:0043065_positive_regulation_of_apoptosis	36	5	1.56312	-0.676409	208	154.516	195.64	236.764	0.940577
GO:0043068_positive_regulation_of_programmed_cell_death	36	5	1.56312	-0.676409	208	154.516	195.64	236.764	0.940577
GO:0000902_cellular_morphogenesis	49	5	1.14841	-0.352857	407	326.383	382.93	439.477	0.94086
GO:0008219_cell_death	122	14	1.29149	-0.725837	204	151.482	191.95	232.418	0.940931
GO:0016265_death	122	14	1.29149	-0.725837	204	151.482	191.95	232.418	0.940931
GO:0044265_cellular_macromolecule_catabolism	67	7	1.17584	-0.414224	371	294.567	349.16	403.753	0.941132
GO:0042060_wound_healing	25	3	1.35053	-0.413533	372	295.594	350.23	404.866	0.941478
GO:0050896_response_to_stimulus	292	27	1.04065	-0.354187	406	325.766	382.29	438.814	0.941601
GO:0016043_cell_organization_and_biogenesis	253	23	1.02313	-0.311109	444	360.752	418.13	475.508	0.941734
GO:0009100_glycoprotein_metabolism	19	2	1.18468	-0.288974	453	369.181	426.65	484.119	0.941832
GO:0009152_purine_ribonucleotide_biosynthesis	19	2	1.18468	-0.288974	453	369.181	426.65	484.119	0.941832
GO:0015674_di-__tri-valent_inorganic_cation_transport	19	2	1.18468	-0.288974	453	369.181	426.65	484.119	0.941832
GO:0043122_regulation_of_I-kappaB_kinase_NF-kappaB_cascade	19	2	1.18468	-0.288974	453	369.181	426.65	484.119	0.941832
GO:0048699_neurogenesis	19	2	1.18468	-0.288974	453	369.181	426.65	484.119	0.941832
GO:0050801_ion_homeostasis	19	2	1.18468	-0.288974	453	369.181	426.65	484.119	0.941832
GO:0009653_morphogenesis	99	10	1.13681	-0.416442	370	294.114	348.77	403.426	0.942622
GO:0006606_protein_import_into_nucleus	15	2	1.50059	-0.408407	375	298.677	353.56	408.443	0.942827
GO:0019730_antimicrobial_humoral_response	15	2	1.50059	-0.408407	375	298.677	353.56	408.443	0.942827
GO:0019735_antimicrobial_humoral_response_(sensu_Vertebrata)	15	2	1.50059	-0.408407	375	298.677	353.56	408.443	0.942827
GO:0006486_protein_amino_acid_glycosylation	18	2	1.25049	-0.31453	443	360.493	417.81	475.127	0.943138
GO:0009101_glycoprotein_biosynthesis	18	2	1.25049	-0.31453	443	360.493	417.81	475.127	0.943138
GO:0009141_nucleoside_triphosphate_metabolism	18	2	1.25049	-0.31453	443	360.493	417.81	475.127	0.943138
GO:0009144_purine_nucleoside_triphosphate_metabolism	18	2	1.25049	-0.31453	443	360.493	417.81	475.127	0.943138
GO:0009199_ribonucleoside_triphosphate_metabolism	18	2	1.25049	-0.31453	443	360.493	417.81	475.127	0.943138
GO:0009205_purine_ribonucleoside_triphosphate_metabolism	18	2	1.25049	-0.31453	443	360.493	417.81	475.127	0.943138
GO:0009790_embryonic_development	18	2	1.25049	-0.31453	443	360.493	417.81	475.127	0.943138
GO:0043123_positive_regulation_of_I-kappaB_kinase_NF-kappaB_cascade	18	2	1.25049	-0.31453	443	360.493	417.81	475.127	0.943138
GO:0043413_biopolymer_glycosylation	18	2	1.25049	-0.31453	443	360.493	417.81	475.127	0.943138
GO:0006955_immune_response	113	13	1.29476	-0.705139	205	152.515	193.42	234.325	0.943512
GO:0009117_nucleotide_metabolism	38	4	1.18468	-0.355625	405	325.705	382.15	438.595	0.94358
GO:0000096_sulfur_amino_acid_metabolism	5	1	2.25089	-0.429048	368	292.612	347.58	402.548	0.944511
GO:0000184_mRNA_catabolism__nonsense-mediated_decay	5	1	2.25089	-0.429048	368	292.612	347.58	402.548	0.944511
GO:0006221_pyrimidine_nucleotide_biosynthesis	5	1	2.25089	-0.429048	368	292.612	347.58	402.548	0.944511
GO:0006402_mRNA_catabolism	5	1	2.25089	-0.429048	368	292.612	347.58	402.548	0.944511
GO:0006612_protein_targeting_to_membrane	5	1	2.25089	-0.429048	368	292.612	347.58	402.548	0.944511
GO:0006650_glycerophospholipid_metabolism	5	1	2.25089	-0.429048	368	292.612	347.58	402.548	0.944511
GO:0006690_icosanoid_metabolism	5	1	2.25089	-0.429048	368	292.612	347.58	402.548	0.944511
GO:0006749_glutathione_metabolism	5	1	2.25089	-0.429048	368	292.612	347.58	402.548	0.944511
GO:0006750_glutathione_biosynthesis	5	1	2.25089	-0.429048	368	292.612	347.58	402.548	0.944511
GO:0007051_spindle_organization_and_biogenesis	5	1	2.25089	-0.429048	368	292.612	347.58	402.548	0.944511
GO:0007157_heterophilic_cell_adhesion	5	1	2.25089	-0.429048	368	292.612	347.58	402.548	0.944511
GO:0007219_Notch_signaling_pathway	5	1	2.25089	-0.429048	368	292.612	347.58	402.548	0.944511
GO:0007222_frizzled_signaling_pathway	5	1	2.25089	-0.429048	368	292.612	347.58	402.548	0.944511
GO:0008277_regulation_of_G-protein_coupled_receptor_protein_signaling_pathway	5	1	2.25089	-0.429048	368	292.612	347.58	402.548	0.944511
GO:0009187_cyclic_nucleotide_metabolism	5	1	2.25089	-0.429048	368	292.612	347.58	402.548	0.944511
GO:0009225_nucleotide-sugar_metabolism	5	1	2.25089	-0.429048	368	292.612	347.58	402.548	0.944511
GO:0009792_embryonic_development_(sensu_Metazoa)	5	1	2.25089	-0.429048	368	292.612	347.58	402.548	0.944511
GO:0016569_covalent_chromatin_modification	5	1	2.25089	-0.429048	368	292.612	347.58	402.548	0.944511
GO:0016570_histone_modification	5	1	2.25089	-0.429048	368	292.612	347.58	402.548	0.944511
GO:0031279_regulation_of_cyclase_activity	5	1	2.25089	-0.429048	368	292.612	347.58	402.548	0.944511
GO:0035295_tube_development	5	1	2.25089	-0.429048	368	292.612	347.58	402.548	0.944511
GO:0042446_hormone_biosynthesis	5	1	2.25089	-0.429048	368	292.612	347.58	402.548	0.944511
GO:0043281_regulation_of_caspase_activity	5	1	2.25089	-0.429048	368	292.612	347.58	402.548	0.944511
GO:0045761_regulation_of_adenylate_cyclase_activity	5	1	2.25089	-0.429048	368	292.612	347.58	402.548	0.944511
GO:0048469_cell_maturation	5	1	2.25089	-0.429048	368	292.612	347.58	402.548	0.944511
GO:0051339_regulation_of_lyase_activity	5	1	2.25089	-0.429048	368	292.612	347.58	402.548	0.944511
GO:0051345_positive_regulation_of_hydrolase_activity	5	1	2.25089	-0.429048	368	292.612	347.58	402.548	0.944511
GO:0019932_second-messenger-mediated_signaling	25	4	1.80071	-0.754028	195	144.642	184.19	223.738	0.944564
GO:0000070_mitotic_sister_chromatid_segregation	2	1	5.62722	-0.769921	194	143.948	183.26	222.572	0.944639
GO:0000097_sulfur_amino_acid_biosynthesis	2	1	5.62722	-0.769921	194	143.948	183.26	222.572	0.944639
GO:0000819_sister_chromatid_segregation	2	1	5.62722	-0.769921	194	143.948	183.26	222.572	0.944639
GO:0001704_formation_of_primary_germ_layer	2	1	5.62722	-0.769921	194	143.948	183.26	222.572	0.944639
GO:0001707_mesoderm_formation	2	1	5.62722	-0.769921	194	143.948	183.26	222.572	0.944639
GO:0001709_cell_fate_determination	2	1	5.62722	-0.769921	194	143.948	183.26	222.572	0.944639
GO:0006100_tricarboxylic_acid_cycle_intermediate_metabolism	2	1	5.62722	-0.769921	194	143.948	183.26	222.572	0.944639
GO:0006207_'de_novo'_pyrimidine_base_biosynthesis	2	1	5.62722	-0.769921	194	143.948	183.26	222.572	0.944639
GO:0006213_pyrimidine_nucleoside_metabolism	2	1	5.62722	-0.769921	194	143.948	183.26	222.572	0.944639
GO:0006491_N-glycan_processing	2	1	5.62722	-0.769921	194	143.948	183.26	222.572	0.944639
GO:0006515_misfolded_or_incompletely_synthesized_protein_catabolism	2	1	5.62722	-0.769921	194	143.948	183.26	222.572	0.944639
GO:0006555_methionine_metabolism	2	1	5.62722	-0.769921	194	143.948	183.26	222.572	0.944639
GO:0006656_phosphatidylcholine_biosynthesis	2	1	5.62722	-0.769921	194	143.948	183.26	222.572	0.944639
GO:0006663_platelet_activating_factor_biosynthesis	2	1	5.62722	-0.769921	194	143.948	183.26	222.572	0.944639
GO:0006702_androgen_biosynthesis	2	1	5.62722	-0.769921	194	143.948	183.26	222.572	0.944639
GO:0006957_complement_activation__alternative_pathway	2	1	5.62722	-0.769921	194	143.948	183.26	222.572	0.944639
GO:0006997_nuclear_organization_and_biogenesis	2	1	5.62722	-0.769921	194	143.948	183.26	222.572	0.944639
GO:0007020_microtubule_nucleation	2	1	5.62722	-0.769921	194	143.948	183.26	222.572	0.944639
GO:0007159_leukocyte_adhesion	2	1	5.62722	-0.769921	194	143.948	183.26	222.572	0.944639
GO:0007257_activation_of_JNK_activity	2	1	5.62722	-0.769921	194	143.948	183.26	222.572	0.944639
GO:0007262_STAT_protein_nuclear_translocation	2	1	5.62722	-0.769921	194	143.948	183.26	222.572	0.944639
GO:0007369_gastrulation	2	1	5.62722	-0.769921	194	143.948	183.26	222.572	0.944639
GO:0007548_sex_differentiation	2	1	5.62722	-0.769921	194	143.948	183.26	222.572	0.944639
GO:0008209_androgen_metabolism	2	1	5.62722	-0.769921	194	143.948	183.26	222.572	0.944639
GO:0008543_fibroblast_growth_factor_receptor_signaling_pathway	2	1	5.62722	-0.769921	194	143.948	183.26	222.572	0.944639
GO:0009067_aspartate_family_amino_acid_biosynthesis	2	1	5.62722	-0.769921	194	143.948	183.26	222.572	0.944639
GO:0009894_regulation_of_catabolism	2	1	5.62722	-0.769921	194	143.948	183.26	222.572	0.944639
GO:0009913_epidermal_cell_differentiation	2	1	5.62722	-0.769921	194	143.948	183.26	222.572	0.944639
GO:0016575_histone_deacetylation	2	1	5.62722	-0.769921	194	143.948	183.26	222.572	0.944639
GO:0019317_fucose_catabolism	2	1	5.62722	-0.769921	194	143.948	183.26	222.572	0.944639
GO:0019856_pyrimidine_base_biosynthesis	2	1	5.62722	-0.769921	194	143.948	183.26	222.572	0.944639
GO:0030433_ER-associated_protein_catabolism	2	1	5.62722	-0.769921	194	143.948	183.26	222.572	0.944639
GO:0031424_keratinization	2	1	5.62722	-0.769921	194	143.948	183.26	222.572	0.944639
GO:0035239_tube_morphogenesis	2	1	5.62722	-0.769921	194	143.948	183.26	222.572	0.944639
GO:0042355_L-fucose_catabolism	2	1	5.62722	-0.769921	194	143.948	183.26	222.572	0.944639
GO:0042742_defense_response_to_bacteria	2	1	5.62722	-0.769921	194	143.948	183.26	222.572	0.944639
GO:0043506_regulation_of_JNK_activity	2	1	5.62722	-0.769921	194	143.948	183.26	222.572	0.944639
GO:0043507_positive_regulation_of_JNK_activity	2	1	5.62722	-0.769921	194	143.948	183.26	222.572	0.944639
GO:0045445_myoblast_differentiation	2	1	5.62722	-0.769921	194	143.948	183.26	222.572	0.944639
GO:0045596_negative_regulation_of_cell_differentiation	2	1	5.62722	-0.769921	194	143.948	183.26	222.572	0.944639
GO:0046330_positive_regulation_of_JNK_cascade	2	1	5.62722	-0.769921	194	143.948	183.26	222.572	0.944639
GO:0046469_platelet_activating_factor_metabolism	2	1	5.62722	-0.769921	194	143.948	183.26	222.572	0.944639
GO:0046470_phosphatidylcholine_metabolism	2	1	5.62722	-0.769921	194	143.948	183.26	222.572	0.944639
GO:0048332_mesoderm_morphogenesis	2	1	5.62722	-0.769921	194	143.948	183.26	222.572	0.944639
GO:0048568_embryonic_organ_development	2	1	5.62722	-0.769921	194	143.948	183.26	222.572	0.944639
GO:0048646_anatomical_structure_formation	2	1	5.62722	-0.769921	194	143.948	183.26	222.572	0.944639
GO:0043285_biopolymer_catabolism	56	6	1.20583	-0.421198	369	293.882	348.59	403.298	0.944688
GO:0030518_steroid_hormone_receptor_signaling_pathway	8	2	2.81361	-0.812131	142	101.606	134.36	167.114	0.946197
GO:0045087_innate_immune_response	7	2	3.21555	-0.911872	131	92.8343	123.99	155.146	0.946489
GO:0044248_cellular_catabolism	98	9	1.03357	-0.290684	447	365.815	423.1	480.385	0.946532
GO:0007154_cell_communication	476	44	1.04033	-0.390832	377	301.857	356.95	412.043	0.946817
GO:0000059_protein_import_into_nucleus__docking	7	0	0	0	814	733.243	770.8	808.357	0.946929
GO:0000082_G1_S_transition_of_mitotic_cell_cycle	7	0	0	0	814	733.243	770.8	808.357	0.946929
GO:0006298_mismatch_repair	7	0	0	0	814	733.243	770.8	808.357	0.946929
GO:0006302_double-strand_break_repair	7	0	0	0	814	733.243	770.8	808.357	0.946929
GO:0006406_mRNA_export_from_nucleus	7	0	0	0	814	733.243	770.8	808.357	0.946929
GO:0006469_negative_regulation_of_protein_kinase_activity	7	0	0	0	814	733.243	770.8	808.357	0.946929
GO:0006821_chloride_transport	7	0	0	0	814	733.243	770.8	808.357	0.946929
GO:0006836_neurotransmitter_transport	7	0	0	0	814	733.243	770.8	808.357	0.946929
GO:0007588_excretion	7	0	0	0	814	733.243	770.8	808.357	0.946929
GO:0009451_RNA_modification	7	0	0	0	814	733.243	770.8	808.357	0.946929
GO:0016072_rRNA_metabolism	7	0	0	0	814	733.243	770.8	808.357	0.946929
GO:0016485_protein_processing	7	0	0	0	814	733.243	770.8	808.357	0.946929
GO:0030042_actin_filament_depolymerization	7	0	0	0	814	733.243	770.8	808.357	0.946929
GO:0030308_negative_regulation_of_cell_growth	7	0	0	0	814	733.243	770.8	808.357	0.946929
GO:0030834_regulation_of_actin_filament_depolymerization	7	0	0	0	814	733.243	770.8	808.357	0.946929
GO:0030835_negative_regulation_of_actin_filament_depolymerization	7	0	0	0	814	733.243	770.8	808.357	0.946929
GO:0042110_T_cell_activation	7	0	0	0	814	733.243	770.8	808.357	0.946929
GO:0042254_ribosome_biogenesis_and_assembly	7	0	0	0	814	733.243	770.8	808.357	0.946929
GO:0043414_biopolymer_methylation	7	0	0	0	814	733.243	770.8	808.357	0.946929
GO:0044242_cellular_lipid_catabolism	7	0	0	0	814	733.243	770.8	808.357	0.946929
GO:0045005_maintenance_of_fidelity_during_DNA-dependent_DNA_replication	7	0	0	0	814	733.243	770.8	808.357	0.946929
GO:0045792_negative_regulation_of_cell_size	7	0	0	0	814	733.243	770.8	808.357	0.946929
GO:0045926_negative_regulation_of_growth	7	0	0	0	814	733.243	770.8	808.357	0.946929
GO:0045944_positive_regulation_of_transcription_from_RNA_polymerase_II_promoter	7	0	0	0	814	733.243	770.8	808.357	0.946929
GO:0046849_bone_remodeling	7	0	0	0	814	733.243	770.8	808.357	0.946929
GO:0048771_tissue_remodeling	7	0	0	0	814	733.243	770.8	808.357	0.946929
GO:0051016_barbed-end_actin_filament_capping	7	0	0	0	814	733.243	770.8	808.357	0.946929
GO:0051028_mRNA_transport	7	0	0	0	814	733.243	770.8	808.357	0.946929
GO:0051129_negative_regulation_of_cell_organization_and_biogenesis	7	0	0	0	814	733.243	770.8	808.357	0.946929
GO:0051261_protein_depolymerization	7	0	0	0	814	733.243	770.8	808.357	0.946929
GO:0051348_negative_regulation_of_transferase_activity	7	0	0	0	814	733.243	770.8	808.357	0.946929
GO:0051693_actin_filament_capping	7	0	0	0	814	733.243	770.8	808.357	0.946929
GO:0009108_coenzyme_biosynthesis	26	3	1.29859	-0.386341	378	303.002	358.17	413.338	0.94754
GO:0006950_response_to_stress	188	17	1.01769	-0.292356	446	365.514	422.77	480.026	0.947915
GO:0006401_RNA_catabolism	7	1	1.60778	-0.319458	434	354.297	411.48	468.663	0.948111
GO:0006487_protein_amino_acid_N-linked_glycosylation	7	1	1.60778	-0.319458	434	354.297	411.48	468.663	0.948111
GO:0006826_iron_ion_transport	7	1	1.60778	-0.319458	434	354.297	411.48	468.663	0.948111
GO:0007126_meiosis	7	1	1.60778	-0.319458	434	354.297	411.48	468.663	0.948111
GO:0007178_transmembrane_receptor_protein_serine_threonine_kinase_signaling_pathway	7	1	1.60778	-0.319458	434	354.297	411.48	468.663	0.948111
GO:0007259_JAK-STAT_cascade	7	1	1.60778	-0.319458	434	354.297	411.48	468.663	0.948111
GO:0008652_amino_acid_biosynthesis	7	1	1.60778	-0.319458	434	354.297	411.48	468.663	0.948111
GO:0018212_peptidyl-tyrosine_modification	7	1	1.60778	-0.319458	434	354.297	411.48	468.663	0.948111
GO:0030521_androgen_receptor_signaling_pathway	7	1	1.60778	-0.319458	434	354.297	411.48	468.663	0.948111
GO:0042445_hormone_metabolism	7	1	1.60778	-0.319458	434	354.297	411.48	468.663	0.948111
GO:0043406_positive_regulation_of_MAPK_activity	7	1	1.60778	-0.319458	434	354.297	411.48	468.663	0.948111
GO:0051327_M_phase_of_meiotic_cell_cycle	7	1	1.60778	-0.319458	434	354.297	411.48	468.663	0.948111
GO:0050874_organismal_physiological_process	242	26	1.20915	-0.779234	146	105.355	138.43	171.505	0.948151
GO:0006457_protein_folding	37	4	1.2167	-0.376493	380	305.338	360.46	415.582	0.948579
GO:0040007_growth	37	4	1.2167	-0.376493	380	305.338	360.46	415.582	0.948579
GO:0000041_transition_metal_ion_transport	9	2	2.50099	-0.727972	202	151.257	191.63	232.003	0.948663
GO:0007188_G-protein_signaling__coupled_to_cAMP_nucleotide_second_messenger	9	2	2.50099	-0.727972	202	151.257	191.63	232.003	0.948663
GO:0019933_cAMP-mediated_signaling	9	2	2.50099	-0.727972	202	151.257	191.63	232.003	0.948663
GO:0030522_intracellular_receptor-mediated_signaling_pathway	9	2	2.50099	-0.727972	202	151.257	191.63	232.003	0.948663
GO:0006605_protein_targeting	30	3	1.12544	-0.295196	445	365.007	422.24	479.473	0.948854
GO:0044255_cellular_lipid_metabolism	90	9	1.12544	-0.3909	376	301.786	356.9	412.014	0.949202
GO:0006118_electron_transport	51	7	1.54473	-0.792798	143	102.878	135.8	168.722	0.94965
GO:0009613_response_to_pest__pathogen_or_parasite	73	8	1.23336	-0.495216	326	258.017	309.92	361.824	0.950675
GO:0007018_microtubule-based_movement	17	3	1.98608	-0.728117	198	148.295	188.44	228.585	0.951717
GO:0016052_carbohydrate_catabolism	17	3	1.98608	-0.728117	198	148.295	188.44	228.585	0.951717
GO:0044275_cellular_carbohydrate_catabolism	17	3	1.98608	-0.728117	198	148.295	188.44	228.585	0.951717
GO:0007242_intracellular_signaling_cascade	200	20	1.12544	-0.499197	325	257.624	309.39	361.156	0.951969
GO:0000079_regulation_of_cyclin_dependent_protein_kinase_activity	8	0	0	0	757	680.887	721.04	761.193	0.952497
GO:0006338_chromatin_remodeling	8	0	0	0	757	680.887	721.04	761.193	0.952497
GO:0006376_mRNA_splice_site_selection	8	0	0	0	757	680.887	721.04	761.193	0.952497
GO:0006405_RNA_export_from_nucleus	8	0	0	0	757	680.887	721.04	761.193	0.952497
GO:0006695_cholesterol_biosynthesis	8	0	0	0	757	680.887	721.04	761.193	0.952497
GO:0006986_response_to_unfolded_protein	8	0	0	0	757	680.887	721.04	761.193	0.952497
GO:0007028_cytoplasm_organization_and_biogenesis	8	0	0	0	757	680.887	721.04	761.193	0.952497
GO:0007200_G-protein_signaling__coupled_to_IP3_second_messenger_(phospholipase_C_activating)	8	0	0	0	757	680.887	721.04	761.193	0.952497
GO:0007565_pregnancy	8	0	0	0	757	680.887	721.04	761.193	0.952497
GO:0009968_negative_regulation_of_signal_transduction	8	0	0	0	757	680.887	721.04	761.193	0.952497
GO:0016567_protein_ubiquitination	8	0	0	0	757	680.887	721.04	761.193	0.952497
GO:0030198_extracellular_matrix_organization_and_biogenesis	8	0	0	0	757	680.887	721.04	761.193	0.952497
GO:0043062_extracellular_structure_organization_and_biogenesis	8	0	0	0	757	680.887	721.04	761.193	0.952497
GO:0050657_nucleic_acid_transport	8	0	0	0	757	680.887	721.04	761.193	0.952497
GO:0050658_RNA_transport	8	0	0	0	757	680.887	721.04	761.193	0.952497
GO:0050776_regulation_of_immune_response	8	0	0	0	757	680.887	721.04	761.193	0.952497
GO:0051052_regulation_of_DNA_metabolism	8	0	0	0	757	680.887	721.04	761.193	0.952497
GO:0051236_establishment_of_RNA_localization	8	0	0	0	757	680.887	721.04	761.193	0.952497
GO:0051789_response_to_protein_stimulus	8	0	0	0	757	680.887	721.04	761.193	0.952497
GO:0001505_regulation_of_neurotransmitter_levels	9	0	0	0	684	605.308	651.54	697.772	0.952544
GO:0006096_glycolysis	9	0	0	0	684	605.308	651.54	697.772	0.952544
GO:0006403_RNA_localization	9	0	0	0	684	605.308	651.54	697.772	0.952544
GO:0006576_biogenic_amine_metabolism	9	0	0	0	684	605.308	651.54	697.772	0.952544
GO:0007265_Ras_protein_signal_transduction	9	0	0	0	684	605.308	651.54	697.772	0.952544
GO:0008033_tRNA_processing	9	0	0	0	684	605.308	651.54	697.772	0.952544
GO:0009064_glutamine_family_amino_acid_metabolism	9	0	0	0	684	605.308	651.54	697.772	0.952544
GO:0009069_serine_family_amino_acid_metabolism	9	0	0	0	684	605.308	651.54	697.772	0.952544
GO:0009615_response_to_virus	9	0	0	0	684	605.308	651.54	697.772	0.952544
GO:0016126_sterol_biosynthesis	9	0	0	0	684	605.308	651.54	697.772	0.952544
GO:0043087_regulation_of_GTPase_activity	9	0	0	0	684	605.308	651.54	697.772	0.952544
GO:0045597_positive_regulation_of_cell_differentiation	9	0	0	0	684	605.308	651.54	697.772	0.952544
GO:0051168_nuclear_export	9	0	0	0	684	605.308	651.54	697.772	0.952544
GO:0051706_physiological_interaction_between_organisms	9	0	0	0	684	605.308	651.54	697.772	0.952544
GO:0007169_transmembrane_receptor_protein_tyrosine_kinase_signaling_pathway	32	4	1.40681	-0.501155	324	256.921	308.64	360.359	0.952593
GO:0040008_regulation_of_growth	32	4	1.40681	-0.501155	324	256.921	308.64	360.359	0.952593
GO:0007398_ectoderm_development	16	3	2.11021	-0.784864	145	105.13	138.23	171.33	0.95331
GO:0007517_muscle_development	16	3	2.11021	-0.784864	145	105.13	138.23	171.33	0.95331
GO:0009607_response_to_biotic_stimulus	125	13	1.17046	-0.502621	322	255.694	307.27	358.846	0.954255
GO:0001503_ossification	6	0	0	0	782	708.918	747.3	785.682	0.955627
GO:0006022_aminoglycan_metabolism	6	0	0	0	782	708.918	747.3	785.682	0.955627
GO:0006270_DNA_replication_initiation	6	0	0	0	782	708.918	747.3	785.682	0.955627
GO:0006352_transcription_initiation	6	0	0	0	782	708.918	747.3	785.682	0.955627
GO:0006364_rRNA_processing	6	0	0	0	782	708.918	747.3	785.682	0.955627
GO:0006446_regulation_of_translational_initiation	6	0	0	0	782	708.918	747.3	785.682	0.955627
GO:0006471_protein_amino_acid_ADP-ribosylation	6	0	0	0	782	708.918	747.3	785.682	0.955627
GO:0006766_vitamin_metabolism	6	0	0	0	782	708.918	747.3	785.682	0.955627
GO:0006891_intra-Golgi_vesicle-mediated_transport	6	0	0	0	782	708.918	747.3	785.682	0.955627
GO:0007015_actin_filament_organization	6	0	0	0	782	708.918	747.3	785.682	0.955627
GO:0007046_ribosome_biogenesis	6	0	0	0	782	708.918	747.3	785.682	0.955627
GO:0007173_epidermal_growth_factor_receptor_signaling_pathway	6	0	0	0	782	708.918	747.3	785.682	0.955627
GO:0007411_axon_guidance	6	0	0	0	782	708.918	747.3	785.682	0.955627
GO:0008643_carbohydrate_transport	6	0	0	0	782	708.918	747.3	785.682	0.955627
GO:0009060_aerobic_respiration	6	0	0	0	782	708.918	747.3	785.682	0.955627
GO:0009314_response_to_radiation	6	0	0	0	782	708.918	747.3	785.682	0.955627
GO:0009416_response_to_light_stimulus	6	0	0	0	782	708.918	747.3	785.682	0.955627
GO:0030041_actin_filament_polymerization	6	0	0	0	782	708.918	747.3	785.682	0.955627
GO:0030155_regulation_of_cell_adhesion	6	0	0	0	782	708.918	747.3	785.682	0.955627
GO:0031214_biomineral_formation	6	0	0	0	782	708.918	747.3	785.682	0.955627
GO:0045333_cellular_respiration	6	0	0	0	782	708.918	747.3	785.682	0.955627
GO:0050778_positive_regulation_of_immune_response	6	0	0	0	782	708.918	747.3	785.682	0.955627
GO:0051049_regulation_of_transport	6	0	0	0	782	708.918	747.3	785.682	0.955627
GO:0051090_regulation_of_transcription_factor_activity	6	0	0	0	782	708.918	747.3	785.682	0.955627
GO:0051240_positive_regulation_of_organismal_physiological_process	6	0	0	0	782	708.918	747.3	785.682	0.955627
GO:0006007_glucose_catabolism	10	0	0	0	693	616.519	662.34	708.161	0.955758
GO:0006413_translational_initiation	10	0	0	0	693	616.519	662.34	708.161	0.955758
GO:0006816_calcium_ion_transport	10	0	0	0	693	616.519	662.34	708.161	0.955758
GO:0006887_exocytosis	10	0	0	0	693	616.519	662.34	708.161	0.955758
GO:0040029_regulation_of_gene_expression__epigenetic	10	0	0	0	693	616.519	662.34	708.161	0.955758
GO:0043086_negative_regulation_of_enzyme_activity	10	0	0	0	693	616.519	662.34	708.161	0.955758
GO:0048609_reproductive_organismal_physiological_process	10	0	0	0	693	616.519	662.34	708.161	0.955758
GO:0050876_reproductive_physiological_process	10	0	0	0	693	616.519	662.34	708.161	0.955758
GO:0051094_positive_regulation_of_development	10	0	0	0	693	616.519	662.34	708.161	0.955758
GO:0006325_establishment_and_or_maintenance_of_chromatin_architecture	37	5	1.52087	-0.6433	214	163.703	204.57	245.437	0.955935
GO:0000060_protein_import_into_nucleus__translocation	4	1	2.81361	-0.507238	321	255.428	306.92	358.412	0.956137
GO:0000077_DNA_damage_checkpoint	4	1	2.81361	-0.507238	321	255.428	306.92	358.412	0.956137
GO:0000187_activation_of_MAPK_activity	4	1	2.81361	-0.507238	321	255.428	306.92	358.412	0.956137
GO:0000302_response_to_reactive_oxygen_species	4	1	2.81361	-0.507238	321	255.428	306.92	358.412	0.956137
GO:0006228_UTP_biosynthesis	4	1	2.81361	-0.507238	321	255.428	306.92	358.412	0.956137
GO:0006241_CTP_biosynthesis	4	1	2.81361	-0.507238	321	255.428	306.92	358.412	0.956137
GO:0006607_NLS-bearing_substrate_import_into_nucleus	4	1	2.81361	-0.507238	321	255.428	306.92	358.412	0.956137
GO:0006720_isoprenoid_metabolism	4	1	2.81361	-0.507238	321	255.428	306.92	358.412	0.956137
GO:0006919_caspase_activation	4	1	2.81361	-0.507238	321	255.428	306.92	358.412	0.956137
GO:0006941_striated_muscle_contraction	4	1	2.81361	-0.507238	321	255.428	306.92	358.412	0.956137
GO:0007004_telomerase-dependent_telomere_maintenance	4	1	2.81361	-0.507238	321	255.428	306.92	358.412	0.956137
GO:0007059_chromosome_segregation	4	1	2.81361	-0.507238	321	255.428	306.92	358.412	0.956137
GO:0007127_meiosis_I	4	1	2.81361	-0.507238	321	255.428	306.92	358.412	0.956137
GO:0007131_meiotic_recombination	4	1	2.81361	-0.507238	321	255.428	306.92	358.412	0.956137
GO:0007204_elevation_of_cytosolic_calcium_ion_concentration	4	1	2.81361	-0.507238	321	255.428	306.92	358.412	0.956137
GO:0007584_response_to_nutrient	4	1	2.81361	-0.507238	321	255.428	306.92	358.412	0.956137
GO:0008299_isoprenoid_biosynthesis	4	1	2.81361	-0.507238	321	255.428	306.92	358.412	0.956137
GO:0008637_apoptotic_mitochondrial_changes	4	1	2.81361	-0.507238	321	255.428	306.92	358.412	0.956137
GO:0009112_nucleobase_metabolism	4	1	2.81361	-0.507238	321	255.428	306.92	358.412	0.956137
GO:0009147_pyrimidine_nucleoside_triphosphate_metabolism	4	1	2.81361	-0.507238	321	255.428	306.92	358.412	0.956137
GO:0009208_pyrimidine_ribonucleoside_triphosphate_metabolism	4	1	2.81361	-0.507238	321	255.428	306.92	358.412	0.956137
GO:0009209_pyrimidine_ribonucleoside_triphosphate_biosynthesis	4	1	2.81361	-0.507238	321	255.428	306.92	358.412	0.956137
GO:0009218_pyrimidine_ribonucleotide_metabolism	4	1	2.81361	-0.507238	321	255.428	306.92	358.412	0.956137
GO:0009220_pyrimidine_ribonucleotide_biosynthesis	4	1	2.81361	-0.507238	321	255.428	306.92	358.412	0.956137
GO:0009617_response_to_bacteria	4	1	2.81361	-0.507238	321	255.428	306.92	358.412	0.956137
GO:0009725_response_to_hormone_stimulus	4	1	2.81361	-0.507238	321	255.428	306.92	358.412	0.956137
GO:0009991_response_to_extracellular_stimulus	4	1	2.81361	-0.507238	321	255.428	306.92	358.412	0.956137
GO:0019319_hexose_biosynthesis	4	1	2.81361	-0.507238	321	255.428	306.92	358.412	0.956137
GO:0019395_fatty_acid_oxidation	4	1	2.81361	-0.507238	321	255.428	306.92	358.412	0.956137
GO:0019883_antigen_presentation__endogenous_antigen	4	1	2.81361	-0.507238	321	255.428	306.92	358.412	0.956137
GO:0019885_antigen_processing__endogenous_antigen_via_MHC_class_I	4	1	2.81361	-0.507238	321	255.428	306.92	358.412	0.956137
GO:0030333_antigen_processing	4	1	2.81361	-0.507238	321	255.428	306.92	358.412	0.956137
GO:0031667_response_to_nutrient_levels	4	1	2.81361	-0.507238	321	255.428	306.92	358.412	0.956137
GO:0042113_B_cell_activation	4	1	2.81361	-0.507238	321	255.428	306.92	358.412	0.956137
GO:0043280_positive_regulation_of_caspase_activity	4	1	2.81361	-0.507238	321	255.428	306.92	358.412	0.956137
GO:0043449_alkene_metabolism	4	1	2.81361	-0.507238	321	255.428	306.92	358.412	0.956137
GO:0043450_alkene_biosynthesis	4	1	2.81361	-0.507238	321	255.428	306.92	358.412	0.956137
GO:0044403_symbiosis__encompassing_mutualism_through_parasitism	4	1	2.81361	-0.507238	321	255.428	306.92	358.412	0.956137
GO:0044419_interspecies_interaction_between_organisms	4	1	2.81361	-0.507238	321	255.428	306.92	358.412	0.956137
GO:0045664_regulation_of_neuron_differentiation	4	1	2.81361	-0.507238	321	255.428	306.92	358.412	0.956137
GO:0046036_CTP_metabolism	4	1	2.81361	-0.507238	321	255.428	306.92	358.412	0.956137
GO:0046051_UTP_metabolism	4	1	2.81361	-0.507238	321	255.428	306.92	358.412	0.956137
GO:0046165_alcohol_biosynthesis	4	1	2.81361	-0.507238	321	255.428	306.92	358.412	0.956137
GO:0046328_regulation_of_JNK_cascade	4	1	2.81361	-0.507238	321	255.428	306.92	358.412	0.956137
GO:0046364_monosaccharide_biosynthesis	4	1	2.81361	-0.507238	321	255.428	306.92	358.412	0.956137
GO:0046456_icosanoid_biosynthesis	4	1	2.81361	-0.507238	321	255.428	306.92	358.412	0.956137
GO:0046474_glycerophospholipid_biosynthesis	4	1	2.81361	-0.507238	321	255.428	306.92	358.412	0.956137
GO:0048598_embryonic_morphogenesis	4	1	2.81361	-0.507238	321	255.428	306.92	358.412	0.956137
GO:0048637_skeletal_muscle_development	4	1	2.81361	-0.507238	321	255.428	306.92	358.412	0.956137
GO:0048741_skeletal_muscle_fiber_development	4	1	2.81361	-0.507238	321	255.428	306.92	358.412	0.956137
GO:0048747_muscle_fiber_development	4	1	2.81361	-0.507238	321	255.428	306.92	358.412	0.956137
GO:0051480_cytosolic_calcium_ion_homeostasis	4	1	2.81361	-0.507238	321	255.428	306.92	358.412	0.956137
GO:0051701_interaction_with_host	4	1	2.81361	-0.507238	321	255.428	306.92	358.412	0.956137
GO:0006874_calcium_ion_homeostasis	8	1	1.40681	-0.279286	457	379.497	437.3	495.103	0.956893
GO:0006944_membrane_fusion	8	1	1.40681	-0.279286	457	379.497	437.3	495.103	0.956893
GO:0007218_neuropeptide_signaling_pathway	8	1	1.40681	-0.279286	457	379.497	437.3	495.103	0.956893
GO:0051321_meiotic_cell_cycle	8	1	1.40681	-0.279286	457	379.497	437.3	495.103	0.956893
GO:0006898_receptor_mediated_endocytosis	10	2	2.25089	-0.655833	213	163.093	203.95	244.807	0.957512
GO:0008624_induction_of_apoptosis_by_extracellular_signals	10	2	2.25089	-0.655833	213	163.093	203.95	244.807	0.957512
GO:0007264_small_GTPase_mediated_signal_transduction	55	5	1.02313	-0.260359	465	387.784	445.36	502.936	0.957763
GO:0000165_MAPKKK_cascade	20	2	1.12544	-0.265732	464	387.168	444.77	502.372	0.958556
GO:0007156_homophilic_cell_adhesion	20	2	1.12544	-0.265732	464	387.168	444.77	502.372	0.958556
GO:0008203_cholesterol_metabolism	20	2	1.12544	-0.265732	464	387.168	444.77	502.372	0.958556
GO:0009150_purine_ribonucleotide_metabolism	20	2	1.12544	-0.265732	464	387.168	444.77	502.372	0.958556
GO:0009260_ribonucleotide_biosynthesis	20	2	1.12544	-0.265732	464	387.168	444.77	502.372	0.958556
GO:0006366_transcription_from_RNA_polymerase_II_promoter	93	5	0.605077	-0.031961	647	569.272	620.21	671.148	0.958594
GO:0006508_proteolysis	111	10	1.01391	-0.27327	458	381.571	439.25	496.929	0.959061
GO:0006928_cell_motility	43	3	0.785193	-0.124268	571	491.314	547.72	604.126	0.959229
GO:0040011_locomotion	43	3	0.785193	-0.124268	571	491.314	547.72	604.126	0.959229
GO:0044257_cellular_protein_catabolism	43	3	0.785193	-0.124268	571	491.314	547.72	604.126	0.959229
GO:0051603_proteolysis_during_cellular_protein_catabolism	43	3	0.785193	-0.124268	571	491.314	547.72	604.126	0.959229
GO:0051674_localization_of_cell	43	3	0.785193	-0.124268	571	491.314	547.72	604.126	0.959229
GO:0006092_main_pathways_of_carbohydrate_metabolism	15	1	0.750296	-0.122803	575	495.357	551.57	607.783	0.959252
GO:0006119_oxidative_phosphorylation	15	1	0.750296	-0.122803	575	495.357	551.57	607.783	0.959252
GO:0006445_regulation_of_translation	15	1	0.750296	-0.122803	575	495.357	551.57	607.783	0.959252
GO:0016051_carbohydrate_biosynthesis	15	1	0.750296	-0.122803	575	495.357	551.57	607.783	0.959252
GO:0016070_RNA_metabolism	92	1	0.122331	-6.7e-05	670	596.309	643.12	689.931	0.959881
GO:0043549_regulation_of_kinase_activity	28	1	0.401944	-0.032657	646	569.079	620.09	671.101	0.959892
GO:0045859_regulation_of_protein_kinase_activity	28	1	0.401944	-0.032657	646	569.079	620.09	671.101	0.959892
GO:0051338_regulation_of_transferase_activity	28	1	0.401944	-0.032657	646	569.079	620.09	671.101	0.959892
GO:0007243_protein_kinase_cascade	56	5	1.00486	-0.247377	468	391.822	449.26	506.698	0.959957
GO:0006139_nucleobase__nucleoside__nucleotide_and_nucleic_acid_metabolism	540	39	0.812821	-0.019075	656	579.901	629.85	679.799	0.960137
GO:0006357_regulation_of_transcription_from_RNA_polymerase_II_promoter	55	2	0.409252	-0.016021	658	582.178	631.82	681.462	0.960213
GO:0044238_primary_metabolism	1160	94	0.911998	-0.025787	650	573.712	624.31	674.908	0.960477
GO:0044237_cellular_metabolism	1193	96	0.905638	-0.018143	657	581.392	631.04	680.688	0.960487
GO:0006629_lipid_metabolism	102	9	0.993039	-0.249615	467	391.093	448.62	506.147	0.960642
GO:0006470_protein_amino_acid_dephosphorylation	30	1	0.375148	-0.026853	649	572.943	623.66	674.377	0.960955
GO:0016311_dephosphorylation	30	1	0.375148	-0.026853	649	572.943	623.66	674.377	0.960955
GO:0006163_purine_nucleotide_metabolism	23	3	1.46797	-0.474406	330	264.734	317.13	369.526	0.961
GO:0007599_hemostasis	23	3	1.46797	-0.474406	330	264.734	317.13	369.526	0.961
GO:0006974_response_to_DNA_damage_stimulus	57	2	0.394893	-0.013606	660	584.935	634.27	683.605	0.961015
GO:0006818_hydrogen_transport	14	1	0.803888	-0.136985	563	484.062	541.1	598.138	0.961101
GO:0006935_chemotaxis	14	1	0.803888	-0.136985	563	484.062	541.1	598.138	0.961101
GO:0007229_integrin-mediated_signaling_pathway	14	1	0.803888	-0.136985	563	484.062	541.1	598.138	0.961101
GO:0007266_Rho_protein_signal_transduction	14	1	0.803888	-0.136985	563	484.062	541.1	598.138	0.961101
GO:0007626_locomotory_behavior	14	1	0.803888	-0.136985	563	484.062	541.1	598.138	0.961101
GO:0015992_proton_transport	14	1	0.803888	-0.136985	563	484.062	541.1	598.138	0.961101
GO:0042330_taxis	14	1	0.803888	-0.136985	563	484.062	541.1	598.138	0.961101
GO:0045595_regulation_of_cell_differentiation	14	1	0.803888	-0.136985	563	484.062	541.1	598.138	0.961101
GO:0046164_alcohol_catabolism	14	1	0.803888	-0.136985	563	484.062	541.1	598.138	0.961101
GO:0046365_monosaccharide_catabolism	14	1	0.803888	-0.136985	563	484.062	541.1	598.138	0.961101
GO:0046467_membrane_lipid_biosynthesis	14	1	0.803888	-0.136985	563	484.062	541.1	598.138	0.961101
GO:0048666_neuron_development	14	1	0.803888	-0.136985	563	484.062	541.1	598.138	0.961101
GO:0051336_regulation_of_hydrolase_activity	14	1	0.803888	-0.136985	563	484.062	541.1	598.138	0.961101
GO:0051704_interaction_between_organisms	14	1	0.803888	-0.136985	563	484.062	541.1	598.138	0.961101
GO:0006800_oxygen_and_reactive_oxygen_species_metabolism	14	2	1.60778	-0.446891	339	272.78	325.82	378.86	0.961121
GO:0006875_metal_ion_homeostasis	14	2	1.60778	-0.446891	339	272.78	325.82	378.86	0.961121
GO:0007254_JNK_cascade	14	2	1.60778	-0.446891	339	272.78	325.82	378.86	0.961121
GO:0007605_sensory_perception_of_sound	14	2	1.60778	-0.446891	339	272.78	325.82	378.86	0.961121
GO:0008632_apoptotic_program	14	2	1.60778	-0.446891	339	272.78	325.82	378.86	0.961121
GO:0030005_di-__tri-valent_inorganic_cation_homeostasis	14	2	1.60778	-0.446891	339	272.78	325.82	378.86	0.961121
GO:0031098_stress-activated_protein_kinase_signaling_pathway	14	2	1.60778	-0.446891	339	272.78	325.82	378.86	0.961121
GO:0050954_sensory_perception_of_mechanical_stimulus	14	2	1.60778	-0.446891	339	272.78	325.82	378.86	0.961121
GO:0009719_response_to_endogenous_stimulus	62	3	0.54457	-0.03377	643	566.55	618.05	669.55	0.961198
GO:0050877_neurophysiological_process	62	3	0.54457	-0.03377	643	566.55	618.05	669.55	0.961198
GO:0043170_macromolecule_metabolism	750	56	0.840331	-0.014174	659	583.965	633.43	682.895	0.961199
GO:0043118_negative_regulation_of_physiological_process	138	3	0.244662	-8.3e-05	669	596.305	643.11	689.915	0.9613
GO:0050875_cellular_physiological_process	1602	135	0.948408	-0.019863	655	579.738	629.71	679.682	0.961389
GO:0000122_negative_regulation_of_transcription_from_RNA_polymerase_II_promoter	14	0	0	0	738	668.719	709.85	750.981	0.961856
GO:0000245_spliceosome_assembly	11	0	0	0	738	668.719	709.85	750.981	0.961856
GO:0000375_RNA_splicing__via_transesterification_reactions	24	0	0	0	738	668.719	709.85	750.981	0.961856
GO:0000377_RNA_splicing__via_transesterification_reactions_with_bulged_adenosine_as_nucleophile	24	0	0	0	738	668.719	709.85	750.981	0.961856
GO:0000398_nuclear_mRNA_splicing__via_spliceosome	24	0	0	0	738	668.719	709.85	750.981	0.961856
GO:0001525_angiogenesis	11	0	0	0	738	668.719	709.85	750.981	0.961856
GO:0001568_blood_vessel_development	12	0	0	0	738	668.719	709.85	750.981	0.961856
GO:0001944_vasculature_development	12	0	0	0	738	668.719	709.85	750.981	0.961856
GO:0006006_glucose_metabolism	13	0	0	0	738	668.719	709.85	750.981	0.961856
GO:0006261_DNA-dependent_DNA_replication	22	0	0	0	738	668.719	709.85	750.981	0.961856
GO:0006281_DNA_repair	50	0	0	0	738	668.719	709.85	750.981	0.961856
GO:0006396_RNA_processing	70	0	0	0	738	668.719	709.85	750.981	0.961856
GO:0006397_mRNA_processing	45	0	0	0	738	668.719	709.85	750.981	0.961856
GO:0006399_tRNA_metabolism	23	0	0	0	738	668.719	709.85	750.981	0.961856
GO:0006418_tRNA_aminoacylation_for_protein_translation	13	0	0	0	738	668.719	709.85	750.981	0.961856
GO:0006665_sphingolipid_metabolism	11	0	0	0	738	668.719	709.85	750.981	0.961856
GO:0006869_lipid_transport	12	0	0	0	738	668.719	709.85	750.981	0.961856
GO:0007050_cell_cycle_arrest	16	0	0	0	738	668.719	709.85	750.981	0.961856
GO:0007160_cell-matrix_adhesion	11	0	0	0	738	668.719	709.85	750.981	0.961856
GO:0007268_synaptic_transmission	27	0	0	0	738	668.719	709.85	750.981	0.961856
GO:0008064_regulation_of_actin_polymerization_and_or_depolymerization	11	0	0	0	738	668.719	709.85	750.981	0.961856
GO:0008150_biological_process	1902	169	1	0	738	668.719	709.85	750.981	0.961856
GO:0008154_actin_polymerization_and_or_depolymerization	14	0	0	0	738	668.719	709.85	750.981	0.961856
GO:0008284_positive_regulation_of_cell_proliferation	24	0	0	0	738	668.719	709.85	750.981	0.961856
GO:0008380_RNA_splicing	30	0	0	0	738	668.719	709.85	750.981	0.961856
GO:0009892_negative_regulation_of_metabolism	49	0	0	0	738	668.719	709.85	750.981	0.961856
GO:0016477_cell_migration	19	0	0	0	738	668.719	709.85	750.981	0.961856
GO:0016481_negative_regulation_of_transcription	34	0	0	0	738	668.719	709.85	750.981	0.961856
GO:0019226_transmission_of_nerve_impulse	28	0	0	0	738	668.719	709.85	750.981	0.961856
GO:0030097_hemopoiesis	11	0	0	0	738	668.719	709.85	750.981	0.961856
GO:0030832_regulation_of_actin_filament_length	12	0	0	0	738	668.719	709.85	750.981	0.961856
GO:0031324_negative_regulation_of_cellular_metabolism	42	0	0	0	738	668.719	709.85	750.981	0.961856
GO:0031589_cell-substrate_adhesion	11	0	0	0	738	668.719	709.85	750.981	0.961856
GO:0043038_amino_acid_activation	13	0	0	0	738	668.719	709.85	750.981	0.961856
GO:0043039_tRNA_aminoacylation	13	0	0	0	738	668.719	709.85	750.981	0.961856
GO:0045786_negative_regulation_of_progression_through_cell_cycle	43	0	0	0	738	668.719	709.85	750.981	0.961856
GO:0045892_negative_regulation_of_transcription__DNA-dependent	21	0	0	0	738	668.719	709.85	750.981	0.961856
GO:0045934_negative_regulation_of_nucleobase__nucleoside__nucleotide_and_nucleic_acid_metabolism	38	0	0	0	738	668.719	709.85	750.981	0.961856
GO:0048514_blood_vessel_morphogenesis	12	0	0	0	738	668.719	709.85	750.981	0.961856
GO:0048534_hemopoietic_or_lymphoid_organ_development	11	0	0	0	738	668.719	709.85	750.981	0.961856
GO:0051128_regulation_of_cell_organization_and_biogenesis	13	0	0	0	738	668.719	709.85	750.981	0.961856
GO:0051248_negative_regulation_of_protein_metabolism	12	0	0	0	738	668.719	709.85	750.981	0.961856
GO:0051258_protein_polymerization	11	0	0	0	738	668.719	709.85	750.981	0.961856
GO:0051325_interphase	15	0	0	0	738	668.719	709.85	750.981	0.961856
GO:0051329_interphase_of_mitotic_cell_cycle	15	0	0	0	738	668.719	709.85	750.981	0.961856
GO:0030029_actin_filament-based_process	32	1	0.351701	-0.022102	653	577.822	628.11	678.398	0.961884
GO:0030036_actin_cytoskeleton_organization_and_biogenesis	32	1	0.351701	-0.022102	653	577.822	628.11	678.398	0.961884
GO:0043037_translation	32	1	0.351701	-0.022102	653	577.822	628.11	678.398	0.961884
GO:0007049_cell_cycle	144	8	0.625247	-0.020364	654	579.07	629.14	679.21	0.961988
GO:0051707_response_to_other_organism	74	8	1.2167	-0.476794	327	262.409	314.6	366.791	0.96208
GO:0008104_protein_localization	123	11	1.00649	-0.267295	459	384.041	441.62	499.199	0.962135
GO:0006810_transport	398	35	0.989712	-0.250394	466	390.906	448.38	505.854	0.962189
GO:0006259_DNA_metabolism	118	9	0.858389	-0.131471	565	486.895	543.72	600.545	0.962336
GO:0007167_enzyme_linked_receptor_protein_signaling_pathway	43	5	1.30866	-0.47659	328	263.428	315.76	368.092	0.962683
GO:0051243_negative_regulation_of_cellular_physiological_process	134	3	0.251965	-0.000118	668	596.259	643.09	689.921	0.96271
GO:0009628_response_to_abiotic_stimulus	58	4	0.776168	-0.111647	578	500.281	556.56	612.839	0.962907
GO:0006916_anti-apoptosis	29	2	0.776168	-0.128046	566	488.679	545.24	601.801	0.963322
GO:0006260_DNA_replication	42	3	0.803888	-0.132856	564	486.528	543.33	600.132	0.963351
GO:0009987_cellular_process	1789	153	0.962509	-0.008208	662	589.49	637.91	686.33	0.96361
GO:0008152_metabolism	1266	101	0.897866	-0.009369	661	588.318	636.98	685.642	0.963661
GO:0007165_signal_transduction	436	41	1.05833	-0.439821	341	275.473	328.62	381.767	0.963695
GO:0050789_regulation_of_biological_process	605	46	0.855709	-0.033908	641	566.372	617.86	669.348	0.9639
GO:0006793_phosphorus_metabolism	187	15	0.902762	-0.14905	547	469.661	527.3	584.939	0.963985
GO:0006796_phosphate_metabolism	187	15	0.902762	-0.14905	547	469.661	527.3	584.939	0.963985
GO:0048519_negative_regulation_of_biological_process	152	4	0.296169	-0.00014	667	596.218	643.07	689.922	0.964123
GO:0008610_lipid_biosynthesis	44	5	1.27891	-0.453361	331	266.605	319.2	371.795	0.96435
GO:0006512_ubiquitin_cycle	84	6	0.803888	-0.111655	577	500.118	556.44	612.762	0.964367
GO:0051242_positive_regulation_of_cellular_physiological_process	84	6	0.803888	-0.111655	577	500.118	556.44	612.762	0.964367
GO:0050878_regulation_of_body_fluids	24	3	1.40681	-0.44282	340	274.858	327.93	381.002	0.9645
GO:0016071_mRNA_metabolism	52	1	0.216431	-0.00322	665	594.315	641.66	689.005	0.964902
GO:0048522_positive_regulation_of_cellular_process	104	8	0.865726	-0.141428	548	471.572	528.85	586.128	0.965055
GO:0019222_regulation_of_metabolism	365	26	0.801686	-0.033914	640	566.343	617.85	669.357	0.965391
GO:0048523_negative_regulation_of_cellular_process	143	4	0.314809	-0.000288	666	596.154	643	689.846	0.965465
GO:0015698_inorganic_anion_transport	19	3	1.77702	-0.628967	216	167.249	208.56	249.871	0.965556
GO:0043085_positive_regulation_of_enzyme_activity	19	3	1.77702	-0.628967	216	167.249	208.56	249.871	0.965556
GO:0006732_coenzyme_metabolism	33	3	1.02313	-0.24171	477	402.705	460.87	519.035	0.966184
GO:0008202_steroid_metabolism	33	3	1.02313	-0.24171	477	402.705	460.87	519.035	0.966184
GO:0043283_biopolymer_metabolism	512	33	0.725384	-0.003347	664	594.187	641.58	688.973	0.966235
GO:0006979_response_to_oxidative_stress	13	1	0.865726	-0.153105	544	467.916	525.69	583.465	0.966342
GO:0008654_phospholipid_biosynthesis	13	1	0.865726	-0.153105	544	467.916	525.69	583.465	0.966342
GO:0009063_amino_acid_catabolism	13	1	0.865726	-0.153105	544	467.916	525.69	583.465	0.966342
GO:0009310_amine_catabolism	13	1	0.865726	-0.153105	544	467.916	525.69	583.465	0.966342
GO:0016053_organic_acid_biosynthesis	13	1	0.865726	-0.153105	544	467.916	525.69	583.465	0.966342
GO:0019320_hexose_catabolism	13	1	0.865726	-0.153105	544	467.916	525.69	583.465	0.966342
GO:0043405_regulation_of_MAPK_activity	13	1	0.865726	-0.153105	544	467.916	525.69	583.465	0.966342
GO:0044270_nitrogen_compound_catabolism	13	1	0.865726	-0.153105	544	467.916	525.69	583.465	0.966342
GO:0046394_carboxylic_acid_biosynthesis	13	1	0.865726	-0.153105	544	467.916	525.69	583.465	0.966342
GO:0006807_nitrogen_compound_metabolism	73	6	0.925022	-0.191603	514	438.891	496.74	554.589	0.96642
GO:0016192_vesicle-mediated_transport	77	4	0.584646	-0.034479	639	566.143	617.59	669.037	0.966495
GO:0000087_M_phase_of_mitotic_cell_cycle	32	2	0.703402	-0.100879	586	510.626	566.43	622.234	0.966604
GO:0007067_mitosis	32	2	0.703402	-0.100879	586	510.626	566.43	622.234	0.966604
GO:0016568_chromatin_modification	27	2	0.833662	-0.150229	545	469.209	526.96	584.711	0.966899
GO:0043119_positive_regulation_of_physiological_process	86	6	0.785193	-0.100904	584	509.188	564.79	620.392	0.967106
GO:0042127_regulation_of_cell_proliferation	50	1	0.225089	-0.003903	663	593.683	641.2	688.717	0.967119
GO:0006633_fatty_acid_biosynthesis	11	1	1.02313	-0.192664	513	438.436	496.31	554.184	0.967466
GO:0006753_nucleoside_phosphate_metabolism	11	1	1.02313	-0.192664	513	438.436	496.31	554.184	0.967466
GO:0006754_ATP_biosynthesis	11	1	1.02313	-0.192664	513	438.436	496.31	554.184	0.967466
GO:0015931_nucleobase__nucleoside__nucleotide_and_nucleic_acid_transport	11	1	1.02313	-0.192664	513	438.436	496.31	554.184	0.967466
GO:0016042_lipid_catabolism	11	1	1.02313	-0.192664	513	438.436	496.31	554.184	0.967466
GO:0046649_lymphocyte_activation	11	1	1.02313	-0.192664	513	438.436	496.31	554.184	0.967466
GO:0048015_phosphoinositide-mediated_signaling	11	1	1.02313	-0.192664	513	438.436	496.31	554.184	0.967466
GO:0009058_biosynthesis	214	18	0.946635	-0.192768	506	431.537	489.57	547.603	0.96753
GO:0030163_protein_catabolism	45	3	0.750296	-0.10868	582	507.368	563.17	618.972	0.967646
GO:0000074_regulation_of_progression_through_cell_cycle	106	6	0.637044	-0.034624	638	566.066	617.51	668.954	0.967884
GO:0051726_regulation_of_cell_cycle	106	6	0.637044	-0.034624	638	566.066	617.51	668.954	0.967884
GO:0000904_cellular_morphogenesis_during_differentiation	10	1	1.12544	-0.217124	498	423.567	482.02	540.473	0.967912
GO:0005977_glycogen_metabolism	10	1	1.12544	-0.217124	498	423.567	482.02	540.473	0.967912
GO:0006073_glucan_metabolism	10	1	1.12544	-0.217124	498	423.567	482.02	540.473	0.967912
GO:0006310_DNA_recombination	10	1	1.12544	-0.217124	498	423.567	482.02	540.473	0.967912
GO:0006865_amino_acid_transport	10	1	1.12544	-0.217124	498	423.567	482.02	540.473	0.967912
GO:0007088_regulation_of_mitosis	10	1	1.12544	-0.217124	498	423.567	482.02	540.473	0.967912
GO:0007409_axonogenesis	10	1	1.12544	-0.217124	498	423.567	482.02	540.473	0.967912
GO:0007420_brain_development	10	1	1.12544	-0.217124	498	423.567	482.02	540.473	0.967912
GO:0015837_amine_transport	10	1	1.12544	-0.217124	498	423.567	482.02	540.473	0.967912
GO:0015985_energy_coupled_proton_transport__down_electrochemical_gradient	10	1	1.12544	-0.217124	498	423.567	482.02	540.473	0.967912
GO:0015986_ATP_synthesis_coupled_proton_transport	10	1	1.12544	-0.217124	498	423.567	482.02	540.473	0.967912
GO:0031175_neurite_morphogenesis	10	1	1.12544	-0.217124	498	423.567	482.02	540.473	0.967912
GO:0035023_regulation_of_Rho_protein_signal_transduction	10	1	1.12544	-0.217124	498	423.567	482.02	540.473	0.967912
GO:0048667_neuron_morphogenesis_during_differentiation	10	1	1.12544	-0.217124	498	423.567	482.02	540.473	0.967912
GO:0006913_nucleocytoplasmic_transport	24	2	0.93787	-0.191304	515	440.897	498.54	556.183	0.968039
GO:0006082_organic_acid_metabolism	91	8	0.989401	-0.244504	475	401.887	460.03	518.173	0.968484
GO:0019752_carboxylic_acid_metabolism	91	8	0.989401	-0.244504	475	401.887	460.03	518.173	0.968484
GO:0050790_regulation_of_enzyme_activity	46	3	0.733985	-0.101613	583	509.042	564.69	620.338	0.968593
GO:0006897_endocytosis	31	2	0.726093	-0.109213	581	506.975	562.77	618.565	0.968623
GO:0009887_organ_morphogenesis	31	2	0.726093	-0.109213	581	506.975	562.77	618.565	0.968623
GO:0051179_localization	441	38	0.96977	-0.206714	502	428.162	486.25	544.338	0.968625
GO:0048518_positive_regulation_of_biological_process	117	9	0.865726	-0.137065	549	474.879	531.87	588.861	0.968798
GO:0045184_establishment_of_protein_localization	120	10	0.93787	-0.195925	505	431.229	489.34	547.451	0.96899
GO:0015031_protein_transport	118	10	0.953766	-0.211244	499	425.171	483.58	541.989	0.969098
GO:0006468_protein_amino_acid_phosphorylation	139	12	0.971606	-0.228809	479	406.101	464.33	522.559	0.969374
GO:0043066_negative_regulation_of_apoptosis	33	2	0.682087	-0.093188	592	518.491	573.87	629.249	0.969375
GO:0006412_protein_biosynthesis	100	7	0.787811	-0.095579	590	516.256	571.95	627.644	0.969407
GO:0007600_sensory_perception	34	3	0.993039	-0.226169	480	406.844	465.32	523.796	0.969417
GO:0001501_skeletal_development	23	2	0.978647	-0.207513	501	427.711	485.84	543.969	0.969741
GO:0051169_nuclear_transport	23	2	0.978647	-0.207513	501	427.711	485.84	543.969	0.969741
GO:0006888_ER_to_Golgi_vesicle-mediated_transport	16	1	0.703402	-0.110275	579	505.717	561.51	617.303	0.969793
GO:0006519_amino_acid_and_derivative_metabolism	61	4	0.737996	-0.093286	591	517.721	573.19	628.659	0.969865
GO:0031323_regulation_of_cellular_metabolism	351	25	0.801598	-0.035963	636	565.32	616.84	668.36	0.969874
GO:0009059_macromolecule_biosynthesis	112	8	0.803888	-0.099106	589	515.662	571.32	626.978	0.969983
GO:0007267_cell-cell_signaling	69	6	0.978647	-0.231664	478	405.388	463.66	521.932	0.97
GO:0016310_phosphorylation	155	13	0.943921	-0.197313	504	431.002	489.11	547.218	0.970456
GO:0044249_cellular_biosynthesis	185	15	0.912522	-0.159211	535	461.224	519.27	577.316	0.970598
GO:0009893_positive_regulation_of_metabolism	27	1	0.416831	-0.03603	635	565.036	616.66	668.284	0.971118
GO:0044267_cellular_protein_metabolism	508	38	0.841867	-0.036326	634	563.976	615.78	667.584	0.971262
GO:0006511_ubiquitin-dependent_protein_catabolism	39	3	0.865726	-0.162252	534	460.57	518.73	576.89	0.971404
GO:0019941_modification-dependent_protein_catabolism	39	3	0.865726	-0.162252	534	460.57	518.73	576.89	0.971404
GO:0043632_modification-dependent_macromolecule_catabolism	39	3	0.865726	-0.162252	534	460.57	518.73	576.89	0.971404
GO:0006644_phospholipid_metabolism	17	1	0.662026	-0.099169	588	515.578	571.24	626.902	0.971497
GO:0050793_regulation_of_development	17	1	0.662026	-0.099169	588	515.578	571.24	626.902	0.971497
GO:0051186_cofactor_metabolism	36	3	0.93787	-0.19804	503	430.701	488.78	546.859	0.97173
GO:0007249_I-kappaB_kinase_NF-kappaB_cascade	21	2	1.07185	-0.24455	473	401.662	459.83	517.998	0.972156
GO:0016125_sterol_metabolism	21	2	1.07185	-0.24455	473	401.662	459.83	517.998	0.972156
GO:0019725_cell_homeostasis	21	2	1.07185	-0.24455	473	401.662	459.83	517.998	0.972156
GO:0000075_cell_cycle_checkpoint	9	1	1.25049	-0.245655	470	399.114	457.01	514.906	0.972362
GO:0000723_telomere_maintenance	9	1	1.25049	-0.245655	470	399.114	457.01	514.906	0.972362
GO:0050791_regulation_of_physiological_process	542	41	0.85135	-0.038181	633	563.775	615.55	667.325	0.972433
GO:0006725_aromatic_compound_metabolism	22	2	1.02313	-0.225207	483	411.393	469.77	528.147	0.972609
GO:0009259_ribonucleotide_metabolism	22	2	1.02313	-0.225207	483	411.393	469.77	528.147	0.972609
GO:0016055_Wnt_receptor_signaling_pathway	22	2	1.02313	-0.225207	483	411.393	469.77	528.147	0.972609
GO:0045449_regulation_of_transcription	325	24	0.831097	-0.057129	620	549.822	603.07	656.318	0.972694
GO:0042221_response_to_chemical_stimulus	51	4	0.882701	-0.168568	531	458.353	516.52	574.687	0.972731
GO:0051234_establishment_of_localization	438	37	0.950717	-0.171239	530	457.814	515.92	574.026	0.973434
GO:0046903_secretion	44	2	0.511565	-0.0389	632	563.387	615.24	667.093	0.973481
GO:0009308_amine_metabolism	70	6	0.964666	-0.22099	484	412.7	471.21	529.72	0.973574
GO:0008283_cell_proliferation	83	5	0.677978	-0.057487	619	549.347	602.74	656.133	0.973732
GO:0006351_transcription__DNA-dependent	313	24	0.86296	-0.083507	596	525.397	580.44	635.483	0.973893
GO:0019538_protein_metabolism	553	42	0.854767	-0.039135	631	562.99	614.93	666.87	0.974532
GO:0006417_regulation_of_protein_biosynthesis	20	1	0.562722	-0.072626	606	536.292	590.71	645.128	0.974769
GO:0007601_visual_perception	20	1	0.562722	-0.072626	606	536.292	590.71	645.128	0.974769
GO:0050953_sensory_perception_of_light_stimulus	20	1	0.562722	-0.072626	606	536.292	590.71	645.128	0.974769
GO:0006355_regulation_of_transcription__DNA-dependent	307	23	0.843166	-0.069058	607	537.269	591.71	646.151	0.974811
GO:0001775_cell_activation	12	1	0.93787	-0.171516	529	457.602	515.74	573.878	0.974934
GO:0006575_amino_acid_derivative_metabolism	12	1	0.93787	-0.171516	529	457.602	515.74	573.878	0.974934
GO:0009309_amine_biosynthesis	12	1	0.93787	-0.171516	529	457.602	515.74	573.878	0.974934
GO:0015849_organic_acid_transport	12	1	0.93787	-0.171516	529	457.602	515.74	573.878	0.974934
GO:0016044_membrane_organization_and_biogenesis	12	1	0.93787	-0.171516	529	457.602	515.74	573.878	0.974934
GO:0018193_peptidyl-amino_acid_modification	12	1	0.93787	-0.171516	529	457.602	515.74	573.878	0.974934
GO:0044271_nitrogen_compound_biosynthesis	12	1	0.93787	-0.171516	529	457.602	515.74	573.878	0.974934
GO:0045321_immune_cell_activation	12	1	0.93787	-0.171516	529	457.602	515.74	573.878	0.974934
GO:0045860_positive_regulation_of_protein_kinase_activity	12	1	0.93787	-0.171516	529	457.602	515.74	573.878	0.974934
GO:0046034_ATP_metabolism	12	1	0.93787	-0.171516	529	457.602	515.74	573.878	0.974934
GO:0046942_carboxylic_acid_transport	12	1	0.93787	-0.171516	529	457.602	515.74	573.878	0.974934
GO:0051347_positive_regulation_of_transferase_activity	12	1	0.93787	-0.171516	529	457.602	515.74	573.878	0.974934
GO:0007610_behavior	22	1	0.511565	-0.05927	617	548.096	601.56	655.024	0.974976
GO:0009889_regulation_of_biosynthesis	22	1	0.511565	-0.05927	617	548.096	601.56	655.024	0.974976
GO:0045935_positive_regulation_of_nucleobase__nucleoside__nucleotide_and_nucleic_acid_metabolism	22	1	0.511565	-0.05927	617	548.096	601.56	655.024	0.974976
GO:0045941_positive_regulation_of_transcription	22	1	0.511565	-0.05927	617	548.096	601.56	655.024	0.974976
GO:0045045_secretory_pathway	39	2	0.577151	-0.057915	618	549.235	602.64	656.045	0.975146
GO:0007582_physiological_process	1730	151	0.982324	-0.086844	594	524.363	579.32	634.277	0.975286
GO:0043069_negative_regulation_of_programmed_cell_death	34	2	0.662026	-0.086087	595	525.278	580.3	635.322	0.975294
GO:0006464_protein_modification	311	23	0.832322	-0.06065	613	544.315	597.93	651.545	0.975416
GO:0006461_protein_complex_assembly	50	4	0.900355	-0.178656	516	445.414	503.39	561.366	0.975562
GO:0051056_regulation_of_small_GTPase_mediated_signal_transduction	18	1	0.625247	-0.089294	593	523.446	578.55	633.654	0.975632
GO:0044260_cellular_macromolecule_metabolism	519	41	0.889079	-0.072996	603	534.141	588.37	642.599	0.975738
GO:0006350_transcription	334	25	0.842398	-0.063183	611	542.389	596.22	650.051	0.97581
GO:0006643_membrane_lipid_metabolism	26	1	0.432863	-0.039765	630	562.976	614.9	666.824	0.976032
GO:0008285_negative_regulation_of_cell_proliferation	26	1	0.432863	-0.039765	630	562.976	614.9	666.824	0.976032
GO:0007417_central_nervous_system_development	19	1	0.592339	-0.080491	599	530.112	584.84	639.568	0.976361
GO:0045893_positive_regulation_of_transcription__DNA-dependent	19	1	0.592339	-0.080491	599	530.112	584.84	639.568	0.976361
GO:0051239_regulation_of_organismal_physiological_process	19	1	0.592339	-0.080491	599	530.112	584.84	639.568	0.976361
GO:0051641_cellular_localization	109	7	0.722762	-0.06137	612	544.054	597.66	651.266	0.976569
GO:0046907_intracellular_transport	108	7	0.729454	-0.064533	610	542.204	596.05	649.896	0.977131
GO:0051649_establishment_of_cellular_localization	108	7	0.729454	-0.064533	610	542.204	596.05	649.896	0.977131
GO:0051246_regulation_of_protein_metabolism	36	2	0.625247	-0.07347	602	534.111	588.32	642.529	0.977276
GO:0051301_cell_division	36	2	0.625247	-0.07347	602	534.111	588.32	642.529	0.977276
GO:0006520_amino_acid_metabolism	50	3	0.675266	-0.077526	600	532.007	586.44	640.873	0.9774
GO:0051244_regulation_of_cellular_physiological_process	528	40	0.852609	-0.040709	628	561.917	614	666.083	0.977707
GO:0006886_intracellular_protein_transport	59	3	0.57226	-0.041693	627	561.718	613.76	665.802	0.978884
GO:0031326_regulation_of_cellular_biosynthesis	21	1	0.535926	-0.065585	608	541.279	595.25	649.221	0.97903
GO:0000012_single_strand_break_repair	1	0	0	0	1426	1370.53	1396.34	1422.15	0.979201
GO:0000018_regulation_of_DNA_recombination	1	0	0	0	1426	1370.53	1396.34	1422.15	0.979201
GO:0000019_regulation_of_mitotic_recombination	1	0	0	0	1426	1370.53	1396.34	1422.15	0.979201
GO:0000038_very-long-chain_fatty_acid_metabolism	1	0	0	0	1426	1370.53	1396.34	1422.15	0.979201
GO:0000101_sulfur_amino_acid_transport	1	0	0	0	1426	1370.53	1396.34	1422.15	0.979201
GO:0000115_S-phase-specific_transcription_in_mitotic_cell_cycle	1	0	0	0	1426	1370.53	1396.34	1422.15	0.979201
GO:0000154_rRNA_modification	1	0	0	0	1426	1370.53	1396.34	1422.15	0.979201
GO:0000209_protein_polyubiquitination	1	0	0	0	1426	1370.53	1396.34	1422.15	0.979201
GO:0000212_meiotic_spindle_organization_and_biogenesis	1	0	0	0	1426	1370.53	1396.34	1422.15	0.979201
GO:0000244_assembly_of_spliceosomal_tri-snRNP	1	0	0	0	1426	1370.53	1396.34	1422.15	0.979201
GO:0000266_mitochondrial_fission	1	0	0	0	1426	1370.53	1396.34	1422.15	0.979201
GO:0000273_lipoic_acid_metabolism	1	0	0	0	1426	1370.53	1396.34	1422.15	0.979201
GO:0000305_response_to_oxygen_radical	1	0	0	0	1426	1370.53	1396.34	1422.15	0.979201
GO:0000354_cis_assembly_of_pre-catalytic_spliceosome	1	0	0	0	1426	1370.53	1396.34	1422.15	0.979201
GO:0000360_cis_assembly_of_U2-type_pre-catalytic_spliceosome	1	0	0	0	1426	1370.53	1396.34	1422.15	0.979201
GO:0000387_spliceosomal_snRNP_biogenesis	1	0	0	0	1426	1370.53	1396.34	1422.15	0.979201
GO:0000726_non-recombinational_repair	1	0	0	0	1426	1370.53	1396.34	1422.15	0.979201
GO:0000910_cytokinesis	1	0	0	0	1426	1370.53	1396.34	1422.15	0.979201
GO:0001502_cartilage_condensation	1	0	0	0	1426	1370.53	1396.34	1422.15	0.979201
GO:0001516_prostaglandin_biosynthesis	1	0	0	0	1426	1370.53	1396.34	1422.15	0.979201
GO:0001570_vasculogenesis	1	0	0	0	1426	1370.53	1396.34	1422.15	0.979201
GO:0001659_thermoregulation	1	0	0	0	1426	1370.53	1396.34	1422.15	0.979201
GO:0001660_fever	1	0	0	0	1426	1370.53	1396.34	1422.15	0.979201
GO:0001666_response_to_hypoxia	1	0	0	0	1426	1370.53	1396.34	1422.15	0.979201
GO:0001672_regulation_of_chromatin_assembly_or_disassembly	1	0	0	0	1426	1370.53	1396.34	1422.15	0.979201
GO:0001754_eye_photoreceptor_cell_differentiation	1	0	0	0	1426	1370.53	1396.34	1422.15	0.979201
GO:0001818_negative_regulation_of_cytokine_production	1	0	0	0	1426	1370.53	1396.34	1422.15	0.979201
GO:0001824_blastocyst_development	1	0	0	0	1426	1370.53	1396.34	1422.15	0.979201
GO:0001832_blastocyst_growth	1	0	0	0	1426	1370.53	1396.34	1422.15	0.979201
GO:0001838_embryonic_epithelial_tube_formation	1	0	0	0	1426	1370.53	1396.34	1422.15	0.979201
GO:0001839_neural_plate_morphogenesis	1	0	0	0	1426	1370.53	1396.34	1422.15	0.979201
GO:0001841_neural_tube_formation	1	0	0	0	1426	1370.53	1396.34	1422.15	0.979201
GO:0001843_neural_tube_closure	1	0	0	0	1426	1370.53	1396.34	1422.15	0.979201
GO:0001933_negative_regulation_of_protein_amino_acid_phosphorylation	1	0	0	0	1426	1370.53	1396.34	1422.15	0.979201
GO:0001942_hair_follicle_development	1	0	0	0	1426	1370.53	1396.34	1422.15	0.979201
GO:0001943_hair_follicle_maturation	1	0	0	0	1426	1370.53	1396.34	1422.15	0.979201
GO:0005980_glycogen_catabolism	1	0	0	0	1426	1370.53	1396.34	1422.15	0.979201
GO:0006002_fructose_6-phosphate_metabolism	1	0	0	0	1426	1370.53	1396.34	1422.15	0.979201
GO:0006014_D-ribose_metabolism	1	0	0	0	1426	1370.53	1396.34	1422.15	0.979201
GO:0006020_myo-inositol_metabolism	1	0	0	0	1426	1370.53	1396.34	1422.15	0.979201
GO:0006042_glucosamine_biosynthesis	1	0	0	0	1426	1370.53	1396.34	1422.15	0.979201
GO:0006045_N-acetylglucosamine_biosynthesis	1	0	0	0	1426	1370.53	1396.34	1422.15	0.979201
GO:0006048_UDP-N-acetylglucosamine_biosynthesis	1	0	0	0	1426	1370.53	1396.34	1422.15	0.979201
GO:0006110_regulation_of_glycolysis	1	0	0	0	1426	1370.53	1396.34	1422.15	0.979201
GO:0006144_purine_base_metabolism	1	0	0	0	1426	1370.53	1396.34	1422.15	0.979201
GO:0006177_GMP_biosynthesis	1	0	0	0	1426	1370.53	1396.34	1422.15	0.979201
GO:0006265_DNA_topological_change	1	0	0	0	1426	1370.53	1396.34	1422.15	0.979201
GO:0006278_RNA-dependent_DNA_replication	1	0	0	0	1426	1370.53	1396.34	1422.15	0.979201
GO:0006282_regulation_of_DNA_repair	1	0	0	0	1426	1370.53	1396.34	1422.15	0.979201
GO:0006283_transcription-coupled_nucleotide-excision_repair	1	0	0	0	1426	1370.53	1396.34	1422.15	0.979201
GO:0006303_double-strand_break_repair_via_nonhomologous_end_joining	1	0	0	0	1426	1370.53	1396.34	1422.15	0.979201
GO:0006307_DNA_dealkylation	1	0	0	0	1426	1370.53	1396.34	1422.15	0.979201
GO:0006308_DNA_catabolism	1	0	0	0	1426	1370.53	1396.34	1422.15	0.979201
GO:0006309_DNA_fragmentation_during_apoptosis	1	0	0	0	1426	1370.53	1396.34	1422.15	0.979201
GO:0006312_mitotic_recombination	1	0	0	0	1426	1370.53	1396.34	1422.15	0.979201
GO:0006337_nucleosome_disassembly	1	0	0	0	1426	1370.53	1396.34	1422.15	0.979201
GO:0006342_chromatin_silencing	1	0	0	0	1426	1370.53	1396.34	1422.15	0.979201
GO:0006345_loss_of_chromatin_silencing	1	0	0	0	1426	1370.53	1396.34	1422.15	0.979201
GO:0006369_transcription_termination_from_RNA_polymerase_II_promoter	1	0	0	0	1426	1370.53	1396.34	1422.15	0.979201
GO:0006374_nuclear_mRNA_splicing_via_U2-type_spliceosome	1	0	0	0	1426	1370.53	1396.34	1422.15	0.979201
GO:0006378_mRNA_polyadenylylation	1	0	0	0	1426	1370.53	1396.34	1422.15	0.979201
GO:0006379_mRNA_cleavage	1	0	0	0	1426	1370.53	1396.34	1422.15	0.979201
GO:0006414_translational_elongation	1	0	0	0	1426	1370.53	1396.34	1422.15	0.979201
GO:0006419_alanyl-tRNA_aminoacylation	1	0	0	0	1426	1370.53	1396.34	1422.15	0.979201
GO:0006421_asparaginyl-tRNA_aminoacylation	1	0	0	0	1426	1370.53	1396.34	1422.15	0.979201
GO:0006422_aspartyl-tRNA_aminoacylation	1	0	0	0	1426	1370.53	1396.34	1422.15	0.979201
GO:0006424_glutamyl-tRNA_aminoacylation	1	0	0	0	1426	1370.53	1396.34	1422.15	0.979201
GO:0006425_glutaminyl-tRNA_aminoacylation	1	0	0	0	1426	1370.53	1396.34	1422.15	0.979201
GO:0006426_glycyl-tRNA_aminoacylation	1	0	0	0	1426	1370.53	1396.34	1422.15	0.979201
GO:0006429_leucyl-tRNA_aminoacylation	1	0	0	0	1426	1370.53	1396.34	1422.15	0.979201
GO:0006432_phenylalanyl-tRNA_aminoacylation	1	0	0	0	1426	1370.53	1396.34	1422.15	0.979201
GO:0006434_seryl-tRNA_aminoacylation	1	0	0	0	1426	1370.53	1396.34	1422.15	0.979201
GO:0006437_tyrosyl-tRNA_aminoacylation	1	0	0	0	1426	1370.53	1396.34	1422.15	0.979201
GO:0006438_valyl-tRNA_aminoacylation	1	0	0	0	1426	1370.53	1396.34	1422.15	0.979201
GO:0006465_signal_peptide_processing	1	0	0	0	1426	1370.53	1396.34	1422.15	0.979201
GO:0006475_internal_protein_amino_acid_acetylation	1	0	0	0	1426	1370.53	1396.34	1422.15	0.979201
GO:0006478_peptidyl-tyrosine_sulfation	1	0	0	0	1426	1370.53	1396.34	1422.15	0.979201
GO:0006481_C-terminal_protein_amino_acid_methylation	1	0	0	0	1426	1370.53	1396.34	1422.15	0.979201
GO:0006482_protein_amino_acid_demethylation	1	0	0	0	1426	1370.53	1396.34	1422.15	0.979201
GO:0006505_GPI_anchor_metabolism	1	0	0	0	1426	1370.53	1396.34	1422.15	0.979201
GO:0006506_GPI_anchor_biosynthesis	1	0	0	0	1426	1370.53	1396.34	1422.15	0.979201
GO:0006510_ATP-dependent_proteolysis	1	0	0	0	1426	1370.53	1396.34	1422.15	0.979201
GO:0006528_asparagine_metabolism	1	0	0	0	1426	1370.53	1396.34	1422.15	0.979201
GO:0006529_asparagine_biosynthesis	1	0	0	0	1426	1370.53	1396.34	1422.15	0.979201
GO:0006538_glutamate_catabolism	1	0	0	0	1426	1370.53	1396.34	1422.15	0.979201
GO:0006543_glutamine_catabolism	1	0	0	0	1426	1370.53	1396.34	1422.15	0.979201
GO:0006545_glycine_biosynthesis	1	0	0	0	1426	1370.53	1396.34	1422.15	0.979201
GO:0006564_L-serine_biosynthesis	1	0	0	0	1426	1370.53	1396.34	1422.15	0.979201
GO:0006569_tryptophan_catabolism	1	0	0	0	1426	1370.53	1396.34	1422.15	0.979201
GO:0006570_tyrosine_metabolism	1	0	0	0	1426	1370.53	1396.34	1422.15	0.979201
GO:0006572_tyrosine_catabolism	1	0	0	0	1426	1370.53	1396.34	1422.15	0.979201
GO:0006573_valine_metabolism	1	0	0	0	1426	1370.53	1396.34	1422.15	0.979201
GO:0006580_ethanolamine_metabolism	1	0	0	0	1426	1370.53	1396.34	1422.15	0.979201
GO:0006595_polyamine_metabolism	1	0	0	0	1426	1370.53	1396.34	1422.15	0.979201
GO:0006596_polyamine_biosynthesis	1	0	0	0	1426	1370.53	1396.34	1422.15	0.979201
GO:0006610_ribosomal_protein_import_into_nucleus	1	0	0	0	1426	1370.53	1396.34	1422.15	0.979201
GO:0006621_protein_retention_in_ER	1	0	0	0	1426	1370.53	1396.34	1422.15	0.979201
GO:0006646_phosphatidylethanolamine_biosynthesis	1	0	0	0	1426	1370.53	1396.34	1422.15	0.979201
GO:0006654_phosphatidic_acid_biosynthesis	1	0	0	0	1426	1370.53	1396.34	1422.15	0.979201
GO:0006677_glycosylceramide_metabolism	1	0	0	0	1426	1370.53	1396.34	1422.15	0.979201
GO:0006678_glucosylceramide_metabolism	1	0	0	0	1426	1370.53	1396.34	1422.15	0.979201
GO:0006679_glucosylceramide_biosynthesis	1	0	0	0	1426	1370.53	1396.34	1422.15	0.979201
GO:0006688_glycosphingolipid_biosynthesis	1	0	0	0	1426	1370.53	1396.34	1422.15	0.979201
GO:0006692_prostanoid_metabolism	1	0	0	0	1426	1370.53	1396.34	1422.15	0.979201
GO:0006693_prostaglandin_metabolism	1	0	0	0	1426	1370.53	1396.34	1422.15	0.979201
GO:0006696_ergosterol_biosynthesis	1	0	0	0	1426	1370.53	1396.34	1422.15	0.979201
GO:0006699_bile_acid_biosynthesis	1	0	0	0	1426	1370.53	1396.34	1422.15	0.979201
GO:0006703_estrogen_biosynthesis	1	0	0	0	1426	1370.53	1396.34	1422.15	0.979201
GO:0006707_cholesterol_catabolism	1	0	0	0	1426	1370.53	1396.34	1422.15	0.979201
GO:0006721_terpenoid_metabolism	1	0	0	0	1426	1370.53	1396.34	1422.15	0.979201
GO:0006729_tetrahydrobiopterin_biosynthesis	1	0	0	0	1426	1370.53	1396.34	1422.15	0.979201
GO:0006775_fat-soluble_vitamin_metabolism	1	0	0	0	1426	1370.53	1396.34	1422.15	0.979201
GO:0006776_vitamin_A_metabolism	1	0	0	0	1426	1370.53	1396.34	1422.15	0.979201
GO:0006805_xenobiotic_metabolism	1	0	0	0	1426	1370.53	1396.34	1422.15	0.979201
GO:0006825_copper_ion_transport	1	0	0	0	1426	1370.53	1396.34	1422.15	0.979201
GO:0006833_water_transport	1	0	0	0	1426	1370.53	1396.34	1422.15	0.979201
GO:0006839_mitochondrial_transport	1	0	0	0	1426	1370.53	1396.34	1422.15	0.979201
GO:0006878_copper_ion_homeostasis	1	0	0	0	1426	1370.53	1396.34	1422.15	0.979201
GO:0006893_Golgi_to_plasma_membrane_transport	1	0	0	0	1426	1370.53	1396.34	1422.15	0.979201
GO:0006906_vesicle_fusion	1	0	0	0	1426	1370.53	1396.34	1422.15	0.979201
GO:0006921_disassembly_of_cell_structures_during_apoptosis	1	0	0	0	1426	1370.53	1396.34	1422.15	0.979201
GO:0006927_transformed_cell_apoptosis	1	0	0	0	1426	1370.53	1396.34	1422.15	0.979201
GO:0006929_substrate-bound_cell_migration	1	0	0	0	1426	1370.53	1396.34	1422.15	0.979201
GO:0006930_substrate-bound_cell_migration__cell_extension	1	0	0	0	1426	1370.53	1396.34	1422.15	0.979201
GO:0006939_smooth_muscle_contraction	1	0	0	0	1426	1370.53	1396.34	1422.15	0.979201
GO:0006942_regulation_of_striated_muscle_contraction	1	0	0	0	1426	1370.53	1396.34	1422.15	0.979201
GO:0006980_redox_signal_response	1	0	0	0	1426	1370.53	1396.34	1422.15	0.979201
GO:0006982_response_to_lipid_hydroperoxide	1	0	0	0	1426	1370.53	1396.34	1422.15	0.979201
GO:0006987_unfolded_protein_response__activation_of_signaling_protein_activity	1	0	0	0	1426	1370.53	1396.34	1422.15	0.979201
GO:0006999_nuclear_pore_organization_and_biogenesis	1	0	0	0	1426	1370.53	1396.34	1422.15	0.979201
GO:0007023_post-chaperonin_tubulin_folding_pathway	1	0	0	0	1426	1370.53	1396.34	1422.15	0.979201
GO:0007025_beta-tubulin_folding	1	0	0	0	1426	1370.53	1396.34	1422.15	0.979201
GO:0007031_peroxisome_organization_and_biogenesis	1	0	0	0	1426	1370.53	1396.34	1422.15	0.979201
GO:0007032_endosome_organization_and_biogenesis	1	0	0	0	1426	1370.53	1396.34	1422.15	0.979201
GO:0007041_lysosomal_transport	1	0	0	0	1426	1370.53	1396.34	1422.15	0.979201
GO:0007043_intercellular_junction_assembly	1	0	0	0	1426	1370.53	1396.34	1422.15	0.979201
GO:0007090_regulation_of_S_phase_of_mitotic_cell_cycle	1	0	0	0	1426	1370.53	1396.34	1422.15	0.979201
GO:0007094_mitotic_spindle_checkpoint	1	0	0	0	1426	1370.53	1396.34	1422.15	0.979201
GO:0007095_mitotic_G2_checkpoint	1	0	0	0	1426	1370.53	1396.34	1422.15	0.979201
GO:0007168_receptor_guanylyl_cyclase_signaling_pathway	1	0	0	0	1426	1370.53	1396.34	1422.15	0.979201
GO:0007171_transmembrane_receptor_protein_tyrosine_kinase_activation_(dimerization)	1	0	0	0	1426	1370.53	1396.34	1422.15	0.979201
GO:0007172_signal_complex_formation	1	0	0	0	1426	1370.53	1396.34	1422.15	0.979201
GO:0007175_negative_regulation_of_epidermal_growth_factor_receptor_activity	1	0	0	0	1426	1370.53	1396.34	1422.15	0.979201
GO:0007181_transforming_growth_factor_beta_receptor_complex_assembly	1	0	0	0	1426	1370.53	1396.34	1422.15	0.979201
GO:0007206_metabotropic_glutamate_receptor__phospholipase_C_activating_pathway	1	0	0	0	1426	1370.53	1396.34	1422.15	0.979201
GO:0007210_serotonin_receptor_signaling_pathway	1	0	0	0	1426	1370.53	1396.34	1422.15	0.979201
GO:0007213_acetylcholine_receptor_signaling__muscarinic_pathway	1	0	0	0	1426	1370.53	1396.34	1422.15	0.979201
GO:0007216_metabotropic_glutamate_receptor_signaling_pathway	1	0	0	0	1426	1370.53	1396.34	1422.15	0.979201
GO:0007224_smoothened_signaling_pathway	1	0	0	0	1426	1370.53	1396.34	1422.15	0.979201
GO:0007252_I-kappaB_phosphorylation	1	0	0	0	1426	1370.53	1396.34	1422.15	0.979201
GO:0007271_synaptic_transmission__cholinergic	1	0	0	0	1426	1370.53	1396.34	1422.15	0.979201
GO:0007274_neuromuscular_synaptic_transmission	1	0	0	0	1426	1370.53	1396.34	1422.15	0.979201
GO:0007292_female_gamete_generation	1	0	0	0	1426	1370.53	1396.34	1422.15	0.979201
GO:0007320_insemination	1	0	0	0	1426	1370.53	1396.34	1422.15	0.979201
GO:0007339_binding_of_sperm_to_zona_pellucida	1	0	0	0	1426	1370.53	1396.34	1422.15	0.979201
GO:0007350_blastoderm_segmentation	1	0	0	0	1426	1370.53	1396.34	1422.15	0.979201
GO:0007365_periodic_partitioning	1	0	0	0	1426	1370.53	1396.34	1422.15	0.979201
GO:0007367_segment_polarity_determination	1	0	0	0	1426	1370.53	1396.34	1422.15	0.979201
GO:0007386_compartment_specification	1	0	0	0	1426	1370.53	1396.34	1422.15	0.979201
GO:0007387_anterior_compartment_specification	1	0	0	0	1426	1370.53	1396.34	1422.15	0.979201
GO:0007388_posterior_compartment_specification	1	0	0	0	1426	1370.53	1396.34	1422.15	0.979201
GO:0007422_peripheral_nervous_system_development	1	0	0	0	1426	1370.53	1396.34	1422.15	0.979201
GO:0007456_eye_development_(sensu_Endopterygota)	1	0	0	0	1426	1370.53	1396.34	1422.15	0.979201
GO:0007516_hemocyte_development_(sensu_Arthropoda)	1	0	0	0	1426	1370.53	1396.34	1422.15	0.979201
GO:0007525_somatic_muscle_development	1	0	0	0	1426	1370.53	1396.34	1422.15	0.979201
GO:0007549_dosage_compensation	1	0	0	0	1426	1370.53	1396.34	1422.15	0.979201
GO:0007567_parturition	1	0	0	0	1426	1370.53	1396.34	1422.15	0.979201
GO:0007568_aging	1	0	0	0	1426	1370.53	1396.34	1422.15	0.979201
GO:0007569_cell_aging	1	0	0	0	1426	1370.53	1396.34	1422.15	0.979201
GO:0007589_fluid_secretion	1	0	0	0	1426	1370.53	1396.34	1422.15	0.979201
GO:0007595_lactation	1	0	0	0	1426	1370.53	1396.34	1422.15	0.979201
GO:0007603_phototransduction__visible_light	1	0	0	0	1426	1370.53	1396.34	1422.15	0.979201
GO:0007606_sensory_perception_of_chemical_stimulus	1	0	0	0	1426	1370.53	1396.34	1422.15	0.979201
GO:0007617_mating_behavior	1	0	0	0	1426	1370.53	1396.34	1422.15	0.979201
GO:0007631_feeding_behavior	1	0	0	0	1426	1370.53	1396.34	1422.15	0.979201
GO:0007632_visual_behavior	1	0	0	0	1426	1370.53	1396.34	1422.15	0.979201
GO:0007638_mechanosensory_behavior	1	0	0	0	1426	1370.53	1396.34	1422.15	0.979201
GO:0008037_cell_recognition	1	0	0	0	1426	1370.53	1396.34	1422.15	0.979201
GO:0008038_neuron_recognition	1	0	0	0	1426	1370.53	1396.34	1422.15	0.979201
GO:0008053_mitochondrial_fusion	1	0	0	0	1426	1370.53	1396.34	1422.15	0.979201
GO:0008089_anterograde_axon_cargo_transport	1	0	0	0	1426	1370.53	1396.34	1422.15	0.979201
GO:0008204_ergosterol_metabolism	1	0	0	0	1426	1370.53	1396.34	1422.15	0.979201
GO:0008206_bile_acid_metabolism	1	0	0	0	1426	1370.53	1396.34	1422.15	0.979201
GO:0008210_estrogen_metabolism	1	0	0	0	1426	1370.53	1396.34	1422.15	0.979201
GO:0008214_protein_amino_acid_dealkylation	1	0	0	0	1426	1370.53	1396.34	1422.15	0.979201
GO:0008217_blood_pressure_regulation	1	0	0	0	1426	1370.53	1396.34	1422.15	0.979201
GO:0008272_sulfate_transport	1	0	0	0	1426	1370.53	1396.34	1422.15	0.979201
GO:0008298_intracellular_mRNA_localization	1	0	0	0	1426	1370.53	1396.34	1422.15	0.979201
GO:0008333_endosome_to_lysosome_transport	1	0	0	0	1426	1370.53	1396.34	1422.15	0.979201
GO:0008334_histone_mRNA_metabolism	1	0	0	0	1426	1370.53	1396.34	1422.15	0.979201
GO:0008535_cytochrome_c_oxidase_complex_assembly	1	0	0	0	1426	1370.53	1396.34	1422.15	0.979201
GO:0008582_regulation_of_synaptic_growth_at_neuromuscular_junction	1	0	0	0	1426	1370.53	1396.34	1422.15	0.979201
GO:0008589_regulation_of_smoothened_signaling_pathway	1	0	0	0	1426	1370.53	1396.34	1422.15	0.979201
GO:0008616_queuosine_biosynthesis	1	0	0	0	1426	1370.53	1396.34	1422.15	0.979201
GO:0008617_guanosine_metabolism	1	0	0	0	1426	1370.53	1396.34	1422.15	0.979201
GO:0008618_7-methylguanosine_metabolism	1	0	0	0	1426	1370.53	1396.34	1422.15	0.979201
GO:0008630_DNA_damage_response__signal_transduction_resulting_in_induction_of_apoptosis	1	0	0	0	1426	1370.53	1396.34	1422.15	0.979201
GO:0008631_induction_of_apoptosis_by_oxidative_stress	1	0	0	0	1426	1370.53	1396.34	1422.15	0.979201
GO:0009052_pentose-phosphate_shunt__non-oxidative_branch	1	0	0	0	1426	1370.53	1396.34	1422.15	0.979201
GO:0009083_branched_chain_family_amino_acid_catabolism	1	0	0	0	1426	1370.53	1396.34	1422.15	0.979201
GO:0009105_lipoic_acid_biosynthesis	1	0	0	0	1426	1370.53	1396.34	1422.15	0.979201
GO:0009106_lipoate_metabolism	1	0	0	0	1426	1370.53	1396.34	1422.15	0.979201
GO:0009107_lipoate_biosynthesis	1	0	0	0	1426	1370.53	1396.34	1422.15	0.979201
GO:0009110_vitamin_biosynthesis	1	0	0	0	1426	1370.53	1396.34	1422.15	0.979201
GO:0009113_purine_base_biosynthesis	1	0	0	0	1426	1370.53	1396.34	1422.15	0.979201
GO:0009119_ribonucleoside_metabolism	1	0	0	0	1426	1370.53	1396.34	1422.15	0.979201
GO:0009132_nucleoside_diphosphate_metabolism	1	0	0	0	1426	1370.53	1396.34	1422.15	0.979201
GO:0009134_nucleoside_diphosphate_catabolism	1	0	0	0	1426	1370.53	1396.34	1422.15	0.979201
GO:0009163_nucleoside_biosynthesis	1	0	0	0	1426	1370.53	1396.34	1422.15	0.979201
GO:0009185_ribonucleoside_diphosphate_metabolism	1	0	0	0	1426	1370.53	1396.34	1422.15	0.979201
GO:0009191_ribonucleoside_diphosphate_catabolism	1	0	0	0	1426	1370.53	1396.34	1422.15	0.979201
GO:0009214_cyclic_nucleotide_catabolism	1	0	0	0	1426	1370.53	1396.34	1422.15	0.979201
GO:0009241_polyisoprenoid_biosynthesis	1	0	0	0	1426	1370.53	1396.34	1422.15	0.979201
GO:0009247_glycolipid_biosynthesis	1	0	0	0	1426	1370.53	1396.34	1422.15	0.979201
GO:0009251_glucan_catabolism	1	0	0	0	1426	1370.53	1396.34	1422.15	0.979201
GO:0009261_ribonucleotide_catabolism	1	0	0	0	1426	1370.53	1396.34	1422.15	0.979201
GO:0009266_response_to_temperature_stimulus	1	0	0	0	1426	1370.53	1396.34	1422.15	0.979201
GO:0009306_protein_secretion	1	0	0	0	1426	1370.53	1396.34	1422.15	0.979201
GO:0009311_oligosaccharide_metabolism	1	0	0	0	1426	1370.53	1396.34	1422.15	0.979201
GO:0009395_phospholipid_catabolism	1	0	0	0	1426	1370.53	1396.34	1422.15	0.979201
GO:0009409_response_to_cold	1	0	0	0	1426	1370.53	1396.34	1422.15	0.979201
GO:0009410_response_to_xenobiotic_stimulus	1	0	0	0	1426	1370.53	1396.34	1422.15	0.979201
GO:0009435_NAD_biosynthesis	1	0	0	0	1426	1370.53	1396.34	1422.15	0.979201
GO:0009584_detection_of_visible_light	1	0	0	0	1426	1370.53	1396.34	1422.15	0.979201
GO:0009586_rhodopsin_mediated_phototransduction	1	0	0	0	1426	1370.53	1396.34	1422.15	0.979201
GO:0009593_detection_of_chemical_stimulus	1	0	0	0	1426	1370.53	1396.34	1422.15	0.979201
GO:0009596_detection_of_pest__pathogen_or_parasite	1	0	0	0	1426	1370.53	1396.34	1422.15	0.979201
GO:0009598_detection_of_pathogenic_bacteria	1	0	0	0	1426	1370.53	1396.34	1422.15	0.979201
GO:0009612_response_to_mechanical_stimulus	1	0	0	0	1426	1370.53	1396.34	1422.15	0.979201
GO:0009743_response_to_carbohydrate_stimulus	1	0	0	0	1426	1370.53	1396.34	1422.15	0.979201
GO:0009746_response_to_hexose_stimulus	1	0	0	0	1426	1370.53	1396.34	1422.15	0.979201
GO:0009749_response_to_glucose_stimulus	1	0	0	0	1426	1370.53	1396.34	1422.15	0.979201
GO:0009880_embryonic_pattern_specification	1	0	0	0	1426	1370.53	1396.34	1422.15	0.979201
GO:0009992_cellular_osmoregulation	1	0	0	0	1426	1370.53	1396.34	1422.15	0.979201
GO:0010035_response_to_inorganic_substance	1	0	0	0	1426	1370.53	1396.34	1422.15	0.979201
GO:0010224_response_to_UV-B	1	0	0	0	1426	1370.53	1396.34	1422.15	0.979201
GO:0014020_primary_neural_tube_formation	1	0	0	0	1426	1370.53	1396.34	1422.15	0.979201
GO:0015015_heparan_sulfate_proteoglycan_biosynthesis__enzymatic_modification	1	0	0	0	1426	1370.53	1396.34	1422.15	0.979201
GO:0015074_DNA_integration	1	0	0	0	1426	1370.53	1396.34	1422.15	0.979201
GO:0015695_organic_cation_transport	1	0	0	0	1426	1370.53	1396.34	1422.15	0.979201
GO:0015696_ammonium_transport	1	0	0	0	1426	1370.53	1396.34	1422.15	0.979201
GO:0015721_bile_acid_transport	1	0	0	0	1426	1370.53	1396.34	1422.15	0.979201
GO:0015722_canalicular_bile_acid_transport	1	0	0	0	1426	1370.53	1396.34	1422.15	0.979201
GO:0015782_CMP-sialic_acid_transport	1	0	0	0	1426	1370.53	1396.34	1422.15	0.979201
GO:0015788_UDP-N-acetylglucosamine_transport	1	0	0	0	1426	1370.53	1396.34	1422.15	0.979201
GO:0015800_acidic_amino_acid_transport	1	0	0	0	1426	1370.53	1396.34	1422.15	0.979201
GO:0015804_neutral_amino_acid_transport	1	0	0	0	1426	1370.53	1396.34	1422.15	0.979201
GO:0015811_L-cystine_transport	1	0	0	0	1426	1370.53	1396.34	1422.15	0.979201
GO:0015813_L-glutamate_transport	1	0	0	0	1426	1370.53	1396.34	1422.15	0.979201
GO:0015860_purine_nucleoside_transport	1	0	0	0	1426	1370.53	1396.34	1422.15	0.979201
GO:0015893_drug_transport	1	0	0	0	1426	1370.53	1396.34	1422.15	0.979201
GO:0015904_tetracycline_transport	1	0	0	0	1426	1370.53	1396.34	1422.15	0.979201
GO:0015918_sterol_transport	1	0	0	0	1426	1370.53	1396.34	1422.15	0.979201
GO:0015942_formate_metabolism	1	0	0	0	1426	1370.53	1396.34	1422.15	0.979201
GO:0015988_energy_coupled_proton_transport__against_electrochemical_gradient	1	0	0	0	1426	1370.53	1396.34	1422.15	0.979201
GO:0015991_ATP_hydrolysis_coupled_proton_transport	1	0	0	0	1426	1370.53	1396.34	1422.15	0.979201
GO:0016045_detection_of_bacteria	1	0	0	0	1426	1370.53	1396.34	1422.15	0.979201
GO:0016050_vesicle_organization_and_biogenesis	1	0	0	0	1426	1370.53	1396.34	1422.15	0.979201
GO:0016056_rhodopsin_mediated_signaling	1	0	0	0	1426	1370.53	1396.34	1422.15	0.979201
GO:0016080_synaptic_vesicle_targeting	1	0	0	0	1426	1370.53	1396.34	1422.15	0.979201
GO:0016081_synaptic_vesicle_docking_during_exocytosis	1	0	0	0	1426	1370.53	1396.34	1422.15	0.979201
GO:0016096_polyisoprenoid_metabolism	1	0	0	0	1426	1370.53	1396.34	1422.15	0.979201
GO:0016108_tetraterpenoid_metabolism	1	0	0	0	1426	1370.53	1396.34	1422.15	0.979201
GO:0016109_tetraterpenoid_biosynthesis	1	0	0	0	1426	1370.53	1396.34	1422.15	0.979201
GO:0016114_terpenoid_biosynthesis	1	0	0	0	1426	1370.53	1396.34	1422.15	0.979201
GO:0016116_carotenoid_metabolism	1	0	0	0	1426	1370.53	1396.34	1422.15	0.979201
GO:0016117_carotenoid_biosynthesis	1	0	0	0	1426	1370.53	1396.34	1422.15	0.979201
GO:0016127_sterol_catabolism	1	0	0	0	1426	1370.53	1396.34	1422.15	0.979201
GO:0016189_synaptic_vesicle_to_endosome_fusion	1	0	0	0	1426	1370.53	1396.34	1422.15	0.979201
GO:0016246_RNA_interference	1	0	0	0	1426	1370.53	1396.34	1422.15	0.979201
GO:0016255_attachment_of_GPI_anchor_to_protein	1	0	0	0	1426	1370.53	1396.34	1422.15	0.979201
GO:0016331_morphogenesis_of_embryonic_epithelium	1	0	0	0	1426	1370.53	1396.34	1422.15	0.979201
GO:0016441_posttranscriptional_gene_silencing	1	0	0	0	1426	1370.53	1396.34	1422.15	0.979201
GO:0016444_somatic_cell_DNA_recombination	1	0	0	0	1426	1370.53	1396.34	1422.15	0.979201
GO:0016445_generation_of_antibody_gene_diversity	1	0	0	0	1426	1370.53	1396.34	1422.15	0.979201
GO:0016446_somatic_hypermutation_of_antibody_genes	1	0	0	0	1426	1370.53	1396.34	1422.15	0.979201
GO:0016482_cytoplasmic_transport	1	0	0	0	1426	1370.53	1396.34	1422.15	0.979201
GO:0016486_peptide_hormone_processing	1	0	0	0	1426	1370.53	1396.34	1422.15	0.979201
GO:0016525_negative_regulation_of_angiogenesis	1	0	0	0	1426	1370.53	1396.34	1422.15	0.979201
GO:0016553_base_conversion_or_substitution_editing	1	0	0	0	1426	1370.53	1396.34	1422.15	0.979201
GO:0016571_histone_methylation	1	0	0	0	1426	1370.53	1396.34	1422.15	0.979201
GO:0016572_histone_phosphorylation	1	0	0	0	1426	1370.53	1396.34	1422.15	0.979201
GO:0016573_histone_acetylation	1	0	0	0	1426	1370.53	1396.34	1422.15	0.979201
GO:0016601_Rac_protein_signal_transduction	1	0	0	0	1426	1370.53	1396.34	1422.15	0.979201
GO:0016998_cell_wall_catabolism	1	0	0	0	1426	1370.53	1396.34	1422.15	0.979201
GO:0017145_stem_cell_division	1	0	0	0	1426	1370.53	1396.34	1422.15	0.979201
GO:0017187_peptidyl-glutamic_acid_carboxylation	1	0	0	0	1426	1370.53	1396.34	1422.15	0.979201
GO:0018146_keratan_sulfate_biosynthesis	1	0	0	0	1426	1370.53	1396.34	1422.15	0.979201
GO:0018196_peptidyl-asparagine_modification	1	0	0	0	1426	1370.53	1396.34	1422.15	0.979201
GO:0018200_peptidyl-glutamic_acid_modification	1	0	0	0	1426	1370.53	1396.34	1422.15	0.979201
GO:0018214_protein_amino_acid_carboxylation	1	0	0	0	1426	1370.53	1396.34	1422.15	0.979201
GO:0018279_protein_amino_acid_N-linked_glycosylation_via_asparagine	1	0	0	0	1426	1370.53	1396.34	1422.15	0.979201
GO:0018298_protein-chromophore_linkage	1	0	0	0	1426	1370.53	1396.34	1422.15	0.979201
GO:0018344_protein_geranylgeranylation	1	0	0	0	1426	1370.53	1396.34	1422.15	0.979201
GO:0018348_protein_amino_acid_geranylgeranylation	1	0	0	0	1426	1370.53	1396.34	1422.15	0.979201
GO:0018410_peptide_or_protein_carboxyl-terminal_blocking	1	0	0	0	1426	1370.53	1396.34	1422.15	0.979201
GO:0018987_osmoregulation	1	0	0	0	1426	1370.53	1396.34	1422.15	0.979201
GO:0019098_reproductive_behavior	1	0	0	0	1426	1370.53	1396.34	1422.15	0.979201
GO:0019218_regulation_of_steroid_metabolism	1	0	0	0	1426	1370.53	1396.34	1422.15	0.979201
GO:0019303_D-ribose_catabolism	1	0	0	0	1426	1370.53	1396.34	1422.15	0.979201
GO:0019307_mannose_biosynthesis	1	0	0	0	1426	1370.53	1396.34	1422.15	0.979201
GO:0019310_myo-inositol_catabolism	1	0	0	0	1426	1370.53	1396.34	1422.15	0.979201
GO:0019321_pentose_metabolism	1	0	0	0	1426	1370.53	1396.34	1422.15	0.979201
GO:0019323_pentose_catabolism	1	0	0	0	1426	1370.53	1396.34	1422.15	0.979201
GO:0019344_cysteine_biosynthesis	1	0	0	0	1426	1370.53	1396.34	1422.15	0.979201
GO:0019363_pyridine_nucleotide_biosynthesis	1	0	0	0	1426	1370.53	1396.34	1422.15	0.979201
GO:0019478_D-amino_acid_catabolism	1	0	0	0	1426	1370.53	1396.34	1422.15	0.979201
GO:0019642_anaerobic_glycolysis	1	0	0	0	1426	1370.53	1396.34	1422.15	0.979201
GO:0019674_NAD_metabolism	1	0	0	0	1426	1370.53	1396.34	1422.15	0.979201
GO:0019835_cytolysis	1	0	0	0	1426	1370.53	1396.34	1422.15	0.979201
GO:0019859_thymine_metabolism	1	0	0	0	1426	1370.53	1396.34	1422.15	0.979201
GO:0019896_axon_transport_of_mitochondrion	1	0	0	0	1426	1370.53	1396.34	1422.15	0.979201
GO:0030011_maintenance_of_cell_polarity	1	0	0	0	1426	1370.53	1396.34	1422.15	0.979201
GO:0030048_actin_filament-based_movement	1	0	0	0	1426	1370.53	1396.34	1422.15	0.979201
GO:0030101_natural_killer_cell_activation	1	0	0	0	1426	1370.53	1396.34	1422.15	0.979201
GO:0030149_sphingolipid_catabolism	1	0	0	0	1426	1370.53	1396.34	1422.15	0.979201
GO:0030150_protein_import_into_mitochondrial_matrix	1	0	0	0	1426	1370.53	1396.34	1422.15	0.979201
GO:0030174_regulation_of_DNA_replication_initiation	1	0	0	0	1426	1370.53	1396.34	1422.15	0.979201
GO:0030183_B_cell_differentiation	1	0	0	0	1426	1370.53	1396.34	1422.15	0.979201
GO:0030204_chondroitin_sulfate_metabolism	1	0	0	0	1426	1370.53	1396.34	1422.15	0.979201
GO:0030206_chondroitin_sulfate_biosynthesis	1	0	0	0	1426	1370.53	1396.34	1422.15	0.979201
GO:0030216_keratinocyte_differentiation	1	0	0	0	1426	1370.53	1396.34	1422.15	0.979201
GO:0030219_megakaryocyte_differentiation	1	0	0	0	1426	1370.53	1396.34	1422.15	0.979201
GO:0030224_monocyte_differentiation	1	0	0	0	1426	1370.53	1396.34	1422.15	0.979201
GO:0030263_apoptotic_chromosome_condensation	1	0	0	0	1426	1370.53	1396.34	1422.15	0.979201
GO:0030301_cholesterol_transport	1	0	0	0	1426	1370.53	1396.34	1422.15	0.979201
GO:0030317_sperm_motility	1	0	0	0	1426	1370.53	1396.34	1422.15	0.979201
GO:0030318_melanocyte_differentiation	1	0	0	0	1426	1370.53	1396.34	1422.15	0.979201
GO:0030323_respiratory_tube_development	1	0	0	0	1426	1370.53	1396.34	1422.15	0.979201
GO:0030324_lung_development	1	0	0	0	1426	1370.53	1396.34	1422.15	0.979201
GO:0030326_embryonic_limb_morphogenesis	1	0	0	0	1426	1370.53	1396.34	1422.15	0.979201
GO:0030327_prenylated_protein_catabolism	1	0	0	0	1426	1370.53	1396.34	1422.15	0.979201
GO:0030329_prenylcysteine_metabolism	1	0	0	0	1426	1370.53	1396.34	1422.15	0.979201
GO:0030335_positive_regulation_of_cell_migration	1	0	0	0	1426	1370.53	1396.34	1422.15	0.979201
GO:0030336_negative_regulation_of_cell_migration	1	0	0	0	1426	1370.53	1396.34	1422.15	0.979201
GO:0030384_phosphoinositide_metabolism	1	0	0	0	1426	1370.53	1396.34	1422.15	0.979201
GO:0030423_RNA_interference__targeting_of_mRNA_for_destruction	1	0	0	0	1426	1370.53	1396.34	1422.15	0.979201
GO:0030503_regulation_of_cell_redox_homeostasis	1	0	0	0	1426	1370.53	1396.34	1422.15	0.979201
GO:0030516_regulation_of_axon_extension	1	0	0	0	1426	1370.53	1396.34	1422.15	0.979201
GO:0030573_bile_acid_catabolism	1	0	0	0	1426	1370.53	1396.34	1422.15	0.979201
GO:0030579_ubiquitin-dependent_SMAD_protein_catabolism	1	0	0	0	1426	1370.53	1396.34	1422.15	0.979201
GO:0030879_mammary_gland_development	1	0	0	0	1426	1370.53	1396.34	1422.15	0.979201
GO:0030888_regulation_of_B_cell_proliferation	1	0	0	0	1426	1370.53	1396.34	1422.15	0.979201
GO:0030890_positive_regulation_of_B_cell_proliferation	1	0	0	0	1426	1370.53	1396.34	1422.15	0.979201
GO:0030970_retrograde_protein_transport__ER_to_cytosol	1	0	0	0	1426	1370.53	1396.34	1422.15	0.979201
GO:0031047_RNA-mediated_gene_silencing	1	0	0	0	1426	1370.53	1396.34	1422.15	0.979201
GO:0031069_hair_follicle_morphogenesis	1	0	0	0	1426	1370.53	1396.34	1422.15	0.979201
GO:0031099_regeneration	1	0	0	0	1426	1370.53	1396.34	1422.15	0.979201
GO:0031123_RNA_3'-end_processing	1	0	0	0	1426	1370.53	1396.34	1422.15	0.979201
GO:0031124_mRNA_3'-end_processing	1	0	0	0	1426	1370.53	1396.34	1422.15	0.979201
GO:0031334_positive_regulation_of_protein_complex_assembly	1	0	0	0	1426	1370.53	1396.34	1422.15	0.979201
GO:0031399_regulation_of_protein_modification	1	0	0	0	1426	1370.53	1396.34	1422.15	0.979201
GO:0031401_positive_regulation_of_protein_modification	1	0	0	0	1426	1370.53	1396.34	1422.15	0.979201
GO:0031498_chromatin_disassembly	1	0	0	0	1426	1370.53	1396.34	1422.15	0.979201
GO:0031507_heterochromatin_formation	1	0	0	0	1426	1370.53	1396.34	1422.15	0.979201
GO:0031529_ruffle_organization_and_biogenesis	1	0	0	0	1426	1370.53	1396.34	1422.15	0.979201
GO:0031572_G2_M_transition_DNA_damage_checkpoint	1	0	0	0	1426	1370.53	1396.34	1422.15	0.979201
GO:0031575_G1_S_transition_checkpoint	1	0	0	0	1426	1370.53	1396.34	1422.15	0.979201
GO:0031576_G2_M_transition_checkpoint	1	0	0	0	1426	1370.53	1396.34	1422.15	0.979201
GO:0031577_spindle_checkpoint	1	0	0	0	1426	1370.53	1396.34	1422.15	0.979201
GO:0031649_heat_generation	1	0	0	0	1426	1370.53	1396.34	1422.15	0.979201
GO:0035020_regulation_of_Rac_protein_signal_transduction	1	0	0	0	1426	1370.53	1396.34	1422.15	0.979201
GO:0035036_sperm-egg_recognition	1	0	0	0	1426	1370.53	1396.34	1422.15	0.979201
GO:0035088_establishment_and_or_maintenance_of_apical_basal_cell_polarity	1	0	0	0	1426	1370.53	1396.34	1422.15	0.979201
GO:0035090_maintenance_of_apical_basal_cell_polarity	1	0	0	0	1426	1370.53	1396.34	1422.15	0.979201
GO:0035107_appendage_morphogenesis	1	0	0	0	1426	1370.53	1396.34	1422.15	0.979201
GO:0035108_limb_morphogenesis	1	0	0	0	1426	1370.53	1396.34	1422.15	0.979201
GO:0035113_embryonic_appendage_morphogenesis	1	0	0	0	1426	1370.53	1396.34	1422.15	0.979201
GO:0035162_embryonic_hemopoiesis	1	0	0	0	1426	1370.53	1396.34	1422.15	0.979201
GO:0035194_RNA-mediated_posttranscriptional_gene_silencing	1	0	0	0	1426	1370.53	1396.34	1422.15	0.979201
GO:0035235_ionotropic_glutamate_receptor_signaling_pathway	1	0	0	0	1426	1370.53	1396.34	1422.15	0.979201
GO:0035282_segmentation	1	0	0	0	1426	1370.53	1396.34	1422.15	0.979201
GO:0040013_negative_regulation_of_locomotion	1	0	0	0	1426	1370.53	1396.34	1422.15	0.979201
GO:0040017_positive_regulation_of_locomotion	1	0	0	0	1426	1370.53	1396.34	1422.15	0.979201
GO:0042036_negative_regulation_of_cytokine_biosynthesis	1	0	0	0	1426	1370.53	1396.34	1422.15	0.979201
GO:0042044_fluid_transport	1	0	0	0	1426	1370.53	1396.34	1422.15	0.979201
GO:0042055_neuron_lineage_restriction	1	0	0	0	1426	1370.53	1396.34	1422.15	0.979201
GO:0042062_long-term_strengthening_of_neuromuscular_junction	1	0	0	0	1426	1370.53	1396.34	1422.15	0.979201
GO:0042087_cell-mediated_immune_response	1	0	0	0	1426	1370.53	1396.34	1422.15	0.979201
GO:0042088_T-helper_1_type_immune_response	1	0	0	0	1426	1370.53	1396.34	1422.15	0.979201
GO:0042093_T-helper_cell_differentiation	1	0	0	0	1426	1370.53	1396.34	1422.15	0.979201
GO:0042094_interleukin-2_biosynthesis	1	0	0	0	1426	1370.53	1396.34	1422.15	0.979201
GO:0042100_B_cell_proliferation	1	0	0	0	1426	1370.53	1396.34	1422.15	0.979201
GO:0042116_macrophage_activation	1	0	0	0	1426	1370.53	1396.34	1422.15	0.979201
GO:0042135_neurotransmitter_catabolism	1	0	0	0	1426	1370.53	1396.34	1422.15	0.979201
GO:0042136_neurotransmitter_biosynthesis	1	0	0	0	1426	1370.53	1396.34	1422.15	0.979201
GO:0042147_retrograde_transport__endosome_to_Golgi	1	0	0	0	1426	1370.53	1396.34	1422.15	0.979201
GO:0042214_terpene_metabolism	1	0	0	0	1426	1370.53	1396.34	1422.15	0.979201
GO:0042219_amino_acid_derivative_catabolism	1	0	0	0	1426	1370.53	1396.34	1422.15	0.979201
GO:0042226_interleukin-6_biosynthesis	1	0	0	0	1426	1370.53	1396.34	1422.15	0.979201
GO:0042246_tissue_regeneration	1	0	0	0	1426	1370.53	1396.34	1422.15	0.979201
GO:0042253_granulocyte_macrophage_colony-stimulating_factor_biosynthesis	1	0	0	0	1426	1370.53	1396.34	1422.15	0.979201
GO:0042276_error-prone_postreplication_DNA_repair	1	0	0	0	1426	1370.53	1396.34	1422.15	0.979201
GO:0042278_purine_nucleoside_metabolism	1	0	0	0	1426	1370.53	1396.34	1422.15	0.979201
GO:0042303_molting_cycle	1	0	0	0	1426	1370.53	1396.34	1422.15	0.979201
GO:0042310_vasoconstriction	1	0	0	0	1426	1370.53	1396.34	1422.15	0.979201
GO:0042312_regulation_of_vasodilation	1	0	0	0	1426	1370.53	1396.34	1422.15	0.979201
GO:0042326_negative_regulation_of_phosphorylation	1	0	0	0	1426	1370.53	1396.34	1422.15	0.979201
GO:0042339_keratan_sulfate_metabolism	1	0	0	0	1426	1370.53	1396.34	1422.15	0.979201
GO:0042364_water-soluble_vitamin_biosynthesis	1	0	0	0	1426	1370.53	1396.34	1422.15	0.979201
GO:0042386_hemocyte_differentiation_(sensu_Arthropoda)	1	0	0	0	1426	1370.53	1396.34	1422.15	0.979201
GO:0042402_biogenic_amine_catabolism	1	0	0	0	1426	1370.53	1396.34	1422.15	0.979201
GO:0042416_dopamine_biosynthesis	1	0	0	0	1426	1370.53	1396.34	1422.15	0.979201
GO:0042417_dopamine_metabolism	1	0	0	0	1426	1370.53	1396.34	1422.15	0.979201
GO:0042423_catecholamine_biosynthesis	1	0	0	0	1426	1370.53	1396.34	1422.15	0.979201
GO:0042436_indole_derivative_catabolism	1	0	0	0	1426	1370.53	1396.34	1422.15	0.979201
GO:0042439_ethanolamine_and_derivative_metabolism	1	0	0	0	1426	1370.53	1396.34	1422.15	0.979201
GO:0042451_purine_nucleoside_biosynthesis	1	0	0	0	1426	1370.53	1396.34	1422.15	0.979201
GO:0042455_ribonucleoside_biosynthesis	1	0	0	0	1426	1370.53	1396.34	1422.15	0.979201
GO:0042461_photoreceptor_cell_development	1	0	0	0	1426	1370.53	1396.34	1422.15	0.979201
GO:0042462_eye_photoreceptor_cell_development	1	0	0	0	1426	1370.53	1396.34	1422.15	0.979201
GO:0042471_ear_morphogenesis	1	0	0	0	1426	1370.53	1396.34	1422.15	0.979201
GO:0042472_inner_ear_morphogenesis	1	0	0	0	1426	1370.53	1396.34	1422.15	0.979201
GO:0042493_response_to_drug	1	0	0	0	1426	1370.53	1396.34	1422.15	0.979201
GO:0042494_detection_of_bacterial_lipoprotein	1	0	0	0	1426	1370.53	1396.34	1422.15	0.979201
GO:0042495_detection_of_triacylated_bacterial_lipoprotein	1	0	0	0	1426	1370.53	1396.34	1422.15	0.979201
GO:0042503_tyrosine_phosphorylation_of_Stat3_protein	1	0	0	0	1426	1370.53	1396.34	1422.15	0.979201
GO:0042509_regulation_of_tyrosine_phosphorylation_of_STAT_protein	1	0	0	0	1426	1370.53	1396.34	1422.15	0.979201
GO:0042516_regulation_of_tyrosine_phosphorylation_of_Stat3_protein	1	0	0	0	1426	1370.53	1396.34	1422.15	0.979201
GO:0042518_negative_regulation_of_tyrosine_phosphorylation_of_Stat3_protein	1	0	0	0	1426	1370.53	1396.34	1422.15	0.979201
GO:0042532_negative_regulation_of_tyrosine_phosphorylation_of_STAT_protein	1	0	0	0	1426	1370.53	1396.34	1422.15	0.979201
GO:0042533_tumor_necrosis_factor-alpha_biosynthesis	1	0	0	0	1426	1370.53	1396.34	1422.15	0.979201
GO:0042534_regulation_of_tumor_necrosis_factor-alpha_biosynthesis	1	0	0	0	1426	1370.53	1396.34	1422.15	0.979201
GO:0042535_positive_regulation_of_tumor_necrosis_factor-alpha_biosynthesis	1	0	0	0	1426	1370.53	1396.34	1422.15	0.979201
GO:0042572_retinol_metabolism	1	0	0	0	1426	1370.53	1396.34	1422.15	0.979201
GO:0042633_hair_cycle	1	0	0	0	1426	1370.53	1396.34	1422.15	0.979201
GO:0042637_catagen	1	0	0	0	1426	1370.53	1396.34	1422.15	0.979201
GO:0042670_retinal_cone_cell_differentiation	1	0	0	0	1426	1370.53	1396.34	1422.15	0.979201
GO:0042675_cone_cell_differentiation	1	0	0	0	1426	1370.53	1396.34	1422.15	0.979201
GO:0042787_protein_ubiquitination_during_ubiquitin-dependent_protein_catabolism	1	0	0	0	1426	1370.53	1396.34	1422.15	0.979201
GO:0042953_lipoprotein_transport	1	0	0	0	1426	1370.53	1396.34	1422.15	0.979201
GO:0043006_calcium-dependent_phospholipase_A2_activation	1	0	0	0	1426	1370.53	1396.34	1422.15	0.979201
GO:0043114_regulation_of_vascular_permeability	1	0	0	0	1426	1370.53	1396.34	1422.15	0.979201
GO:0043154_negative_regulation_of_caspase_activity	1	0	0	0	1426	1370.53	1396.34	1422.15	0.979201
GO:0043241_protein_complex_disassembly	1	0	0	0	1426	1370.53	1396.34	1422.15	0.979201
GO:0043254_regulation_of_protein_complex_assembly	1	0	0	0	1426	1370.53	1396.34	1422.15	0.979201
GO:0043299_immune_cell_degranulation	1	0	0	0	1426	1370.53	1396.34	1422.15	0.979201
GO:0043303_mast_cell_degranulation	1	0	0	0	1426	1370.53	1396.34	1422.15	0.979201
GO:0043388_positive_regulation_of_DNA_binding	1	0	0	0	1426	1370.53	1396.34	1422.15	0.979201
GO:0043393_regulation_of_protein_binding	1	0	0	0	1426	1370.53	1396.34	1422.15	0.979201
GO:0043516_regulation_of_DNA_damage_response__signal_transduction_by_p53_class_mediator	1	0	0	0	1426	1370.53	1396.34	1422.15	0.979201
GO:0043517_positive_regulation_of_DNA_damage_response__signal_transduction_by_p53_class_mediator	1	0	0	0	1426	1370.53	1396.34	1422.15	0.979201
GO:0043526_neuroprotection	1	0	0	0	1426	1370.53	1396.34	1422.15	0.979201
GO:0043547_positive_regulation_of_GTPase_activity	1	0	0	0	1426	1370.53	1396.34	1422.15	0.979201
GO:0043583_ear_development	1	0	0	0	1426	1370.53	1396.34	1422.15	0.979201
GO:0043588_skin_development	1	0	0	0	1426	1370.53	1396.34	1422.15	0.979201
GO:0043631_RNA_polyadenylation	1	0	0	0	1426	1370.53	1396.34	1422.15	0.979201
GO:0045020_error-prone_DNA_repair	1	0	0	0	1426	1370.53	1396.34	1422.15	0.979201
GO:0045022_early_endosome_to_late_endosome_transport	1	0	0	0	1426	1370.53	1396.34	1422.15	0.979201
GO:0045039_protein_import_into_mitochondrial_inner_membrane	1	0	0	0	1426	1370.53	1396.34	1422.15	0.979201
GO:0045063_T-helper_1_cell_differentiation	1	0	0	0	1426	1370.53	1396.34	1422.15	0.979201
GO:0045065_cytotoxic_T_cell_differentiation	1	0	0	0	1426	1370.53	1396.34	1422.15	0.979201
GO:0045076_regulation_of_interleukin-2_biosynthesis	1	0	0	0	1426	1370.53	1396.34	1422.15	0.979201
GO:0045086_positive_regulation_of_interleukin-2_biosynthesis	1	0	0	0	1426	1370.53	1396.34	1422.15	0.979201
GO:0045090_retroviral_genome_replication	1	0	0	0	1426	1370.53	1396.34	1422.15	0.979201
GO:0045103_intermediate_filament-based_process	1	0	0	0	1426	1370.53	1396.34	1422.15	0.979201
GO:0045104_intermediate_filament_cytoskeleton_organization_and_biogenesis	1	0	0	0	1426	1370.53	1396.34	1422.15	0.979201
GO:0045162_clustering_of_voltage-gated_sodium_channels	1	0	0	0	1426	1370.53	1396.34	1422.15	0.979201
GO:0045185_maintenance_of_protein_localization	1	0	0	0	1426	1370.53	1396.34	1422.15	0.979201
GO:0045190_isotype_switching	1	0	0	0	1426	1370.53	1396.34	1422.15	0.979201
GO:0045197_establishment_and_or_maintenance_of_epithelial_cell_polarity	1	0	0	0	1426	1370.53	1396.34	1422.15	0.979201
GO:0045199_maintenance_of_epithelial_cell_polarity	1	0	0	0	1426	1370.53	1396.34	1422.15	0.979201
GO:0045216_intercellular_junction_assembly_and_maintenance	1	0	0	0	1426	1370.53	1396.34	1422.15	0.979201
GO:0045292_nuclear_mRNA_cis_splicing__via_U2-type_spliceosome	1	0	0	0	1426	1370.53	1396.34	1422.15	0.979201
GO:0045408_regulation_of_interleukin-6_biosynthesis	1	0	0	0	1426	1370.53	1396.34	1422.15	0.979201
GO:0045410_positive_regulation_of_interleukin-6_biosynthesis	1	0	0	0	1426	1370.53	1396.34	1422.15	0.979201
GO:0045423_regulation_of_granulocyte_macrophage_colony-stimulating_factor_biosynthesis	1	0	0	0	1426	1370.53	1396.34	1422.15	0.979201
GO:0045425_positive_regulation_of_granulocyte_macrophage_colony-stimulating_factor_biosynthesis	1	0	0	0	1426	1370.53	1396.34	1422.15	0.979201
GO:0045428_regulation_of_nitric_oxide_biosynthesis	1	0	0	0	1426	1370.53	1396.34	1422.15	0.979201
GO:0045429_positive_regulation_of_nitric_oxide_biosynthesis	1	0	0	0	1426	1370.53	1396.34	1422.15	0.979201
GO:0045453_bone_resorption	1	0	0	0	1426	1370.53	1396.34	1422.15	0.979201
GO:0045494_photoreceptor_maintenance	1	0	0	0	1426	1370.53	1396.34	1422.15	0.979201
GO:0045540_regulation_of_cholesterol_biosynthesis	1	0	0	0	1426	1370.53	1396.34	1422.15	0.979201
GO:0045583_regulation_of_cytotoxic_T_cell_differentiation	1	0	0	0	1426	1370.53	1396.34	1422.15	0.979201
GO:0045585_positive_regulation_of_cytotoxic_T_cell_differentiation	1	0	0	0	1426	1370.53	1396.34	1422.15	0.979201
GO:0045598_regulation_of_fat_cell_differentiation	1	0	0	0	1426	1370.53	1396.34	1422.15	0.979201
GO:0045600_positive_regulation_of_fat_cell_differentiation	1	0	0	0	1426	1370.53	1396.34	1422.15	0.979201
GO:0045601_regulation_of_endothelial_cell_differentiation	1	0	0	0	1426	1370.53	1396.34	1422.15	0.979201
GO:0045616_regulation_of_keratinocyte_differentiation	1	0	0	0	1426	1370.53	1396.34	1422.15	0.979201
GO:0045617_negative_regulation_of_keratinocyte_differentiation	1	0	0	0	1426	1370.53	1396.34	1422.15	0.979201
GO:0045622_regulation_of_T-helper_cell_differentiation	1	0	0	0	1426	1370.53	1396.34	1422.15	0.979201
GO:0045624_positive_regulation_of_T-helper_cell_differentiation	1	0	0	0	1426	1370.53	1396.34	1422.15	0.979201
GO:0045625_regulation_of_T-helper_1_cell_differentiation	1	0	0	0	1426	1370.53	1396.34	1422.15	0.979201
GO:0045627_positive_regulation_of_T-helper_1_cell_differentiation	1	0	0	0	1426	1370.53	1396.34	1422.15	0.979201
GO:0045646_regulation_of_erythrocyte_differentiation	1	0	0	0	1426	1370.53	1396.34	1422.15	0.979201
GO:0045648_positive_regulation_of_erythrocyte_differentiation	1	0	0	0	1426	1370.53	1396.34	1422.15	0.979201
GO:0045655_regulation_of_monocyte_differentiation	1	0	0	0	1426	1370.53	1396.34	1422.15	0.979201
GO:0045657_positive_regulation_of_monocyte_differentiation	1	0	0	0	1426	1370.53	1396.34	1422.15	0.979201
GO:0045666_positive_regulation_of_neuron_differentiation	1	0	0	0	1426	1370.53	1396.34	1422.15	0.979201
GO:0045736_negative_regulation_of_cyclin_dependent_protein_kinase_activity	1	0	0	0	1426	1370.53	1396.34	1422.15	0.979201
GO:0045763_negative_regulation_of_amino_acid_metabolism	1	0	0	0	1426	1370.53	1396.34	1422.15	0.979201
GO:0045766_positive_regulation_of_angiogenesis	1	0	0	0	1426	1370.53	1396.34	1422.15	0.979201
GO:0045806_negative_regulation_of_endocytosis	1	0	0	0	1426	1370.53	1396.34	1422.15	0.979201
GO:0045814_negative_regulation_of_gene_expression__epigenetic	1	0	0	0	1426	1370.53	1396.34	1422.15	0.979201
GO:0045823_positive_regulation_of_heart_contraction	1	0	0	0	1426	1370.53	1396.34	1422.15	0.979201
GO:0045840_positive_regulation_of_mitosis	1	0	0	0	1426	1370.53	1396.34	1422.15	0.979201
GO:0045851_pH_reduction	1	0	0	0	1426	1370.53	1396.34	1422.15	0.979201
GO:0045861_negative_regulation_of_proteolysis	1	0	0	0	1426	1370.53	1396.34	1422.15	0.979201
GO:0045936_negative_regulation_of_phosphate_metabolism	1	0	0	0	1426	1370.53	1396.34	1422.15	0.979201
GO:0045995_regulation_of_embryonic_development	1	0	0	0	1426	1370.53	1396.34	1422.15	0.979201
GO:0046037_GMP_metabolism	1	0	0	0	1426	1370.53	1396.34	1422.15	0.979201
GO:0046114_guanosine_biosynthesis	1	0	0	0	1426	1370.53	1396.34	1422.15	0.979201
GO:0046116_queuosine_metabolism	1	0	0	0	1426	1370.53	1396.34	1422.15	0.979201
GO:0046118_7-methylguanosine_biosynthesis	1	0	0	0	1426	1370.53	1396.34	1422.15	0.979201
GO:0046128_purine_ribonucleoside_metabolism	1	0	0	0	1426	1370.53	1396.34	1422.15	0.979201
GO:0046129_purine_ribonucleoside_biosynthesis	1	0	0	0	1426	1370.53	1396.34	1422.15	0.979201
GO:0046146_tetrahydrobiopterin_metabolism	1	0	0	0	1426	1370.53	1396.34	1422.15	0.979201
GO:0046218_indolalkylamine_catabolism	1	0	0	0	1426	1370.53	1396.34	1422.15	0.979201
GO:0046246_terpene_biosynthesis	1	0	0	0	1426	1370.53	1396.34	1422.15	0.979201
GO:0046335_ethanolamine_biosynthesis	1	0	0	0	1426	1370.53	1396.34	1422.15	0.979201
GO:0046337_phosphatidylethanolamine_metabolism	1	0	0	0	1426	1370.53	1396.34	1422.15	0.979201
GO:0046349_amino_sugar_biosynthesis	1	0	0	0	1426	1370.53	1396.34	1422.15	0.979201
GO:0046416_D-amino_acid_metabolism	1	0	0	0	1426	1370.53	1396.34	1422.15	0.979201
GO:0046425_regulation_of_JAK-STAT_cascade	1	0	0	0	1426	1370.53	1396.34	1422.15	0.979201
GO:0046426_negative_regulation_of_JAK-STAT_cascade	1	0	0	0	1426	1370.53	1396.34	1422.15	0.979201
GO:0046457_prostanoid_biosynthesis	1	0	0	0	1426	1370.53	1396.34	1422.15	0.979201
GO:0046473_phosphatidic_acid_metabolism	1	0	0	0	1426	1370.53	1396.34	1422.15	0.979201
GO:0046476_glycosylceramide_biosynthesis	1	0	0	0	1426	1370.53	1396.34	1422.15	0.979201
GO:0046489_phosphoinositide_biosynthesis	1	0	0	0	1426	1370.53	1396.34	1422.15	0.979201
GO:0046513_ceramide_biosynthesis	1	0	0	0	1426	1370.53	1396.34	1422.15	0.979201
GO:0046520_sphingoid_biosynthesis	1	0	0	0	1426	1370.53	1396.34	1422.15	0.979201
GO:0046530_photoreceptor_cell_differentiation	1	0	0	0	1426	1370.53	1396.34	1422.15	0.979201
GO:0046549_retinal_cone_cell_development	1	0	0	0	1426	1370.53	1396.34	1422.15	0.979201
GO:0046578_regulation_of_Ras_protein_signal_transduction	1	0	0	0	1426	1370.53	1396.34	1422.15	0.979201
GO:0046580_negative_regulation_of_Ras_protein_signal_transduction	1	0	0	0	1426	1370.53	1396.34	1422.15	0.979201
GO:0046626_regulation_of_insulin_receptor_signaling_pathway	1	0	0	0	1426	1370.53	1396.34	1422.15	0.979201
GO:0046651_lymphocyte_proliferation	1	0	0	0	1426	1370.53	1396.34	1422.15	0.979201
GO:0046676_negative_regulation_of_insulin_secretion	1	0	0	0	1426	1370.53	1396.34	1422.15	0.979201
GO:0046685_response_to_arsenic	1	0	0	0	1426	1370.53	1396.34	1422.15	0.979201
GO:0046697_decidualization	1	0	0	0	1426	1370.53	1396.34	1422.15	0.979201
GO:0046822_regulation_of_nucleocytoplasmic_transport	1	0	0	0	1426	1370.53	1396.34	1422.15	0.979201
GO:0046888_negative_regulation_of_hormone_secretion	1	0	0	0	1426	1370.53	1396.34	1422.15	0.979201
GO:0046890_regulation_of_lipid_biosynthesis	1	0	0	0	1426	1370.53	1396.34	1422.15	0.979201
GO:0046928_regulation_of_neurotransmitter_secretion	1	0	0	0	1426	1370.53	1396.34	1422.15	0.979201
GO:0046963_3'-phosphoadenosine_5'-phosphosulfate_transport	1	0	0	0	1426	1370.53	1396.34	1422.15	0.979201
GO:0048009_insulin-like_growth_factor_receptor_signaling_pathway	1	0	0	0	1426	1370.53	1396.34	1422.15	0.979201
GO:0048016_inositol_phosphate-mediated_signaling	1	0	0	0	1426	1370.53	1396.34	1422.15	0.979201
GO:0048024_regulation_of_nuclear_mRNA_splicing__via_spliceosome	1	0	0	0	1426	1370.53	1396.34	1422.15	0.979201
GO:0048025_negative_regulation_of_nuclear_mRNA_splicing__via_spliceosome	1	0	0	0	1426	1370.53	1396.34	1422.15	0.979201
GO:0048041_focal_adhesion_formation	1	0	0	0	1426	1370.53	1396.34	1422.15	0.979201
GO:0048096_chromatin-mediated_maintenance_of_transcription	1	0	0	0	1426	1370.53	1396.34	1422.15	0.979201
GO:0048103_somatic_stem_cell_division	1	0	0	0	1426	1370.53	1396.34	1422.15	0.979201
GO:0048147_negative_regulation_of_fibroblast_proliferation	1	0	0	0	1426	1370.53	1396.34	1422.15	0.979201
GO:0048167_regulation_of_synaptic_plasticity	1	0	0	0	1426	1370.53	1396.34	1422.15	0.979201
GO:0048168_regulation_of_neuronal_synaptic_plasticity	1	0	0	0	1426	1370.53	1396.34	1422.15	0.979201
GO:0048169_regulation_of_long-term_neuronal_synaptic_plasticity	1	0	0	0	1426	1370.53	1396.34	1422.15	0.979201
GO:0048170_positive_regulation_of_long-term_neuronal_synaptic_plasticity	1	0	0	0	1426	1370.53	1396.34	1422.15	0.979201
GO:0048240_sperm_capacitation	1	0	0	0	1426	1370.53	1396.34	1422.15	0.979201
GO:0048247_lymphocyte_chemotaxis	1	0	0	0	1426	1370.53	1396.34	1422.15	0.979201
GO:0048260_positive_regulation_of_receptor_mediated_endocytosis	1	0	0	0	1426	1370.53	1396.34	1422.15	0.979201
GO:0048261_negative_regulation_of_receptor_mediated_endocytosis	1	0	0	0	1426	1370.53	1396.34	1422.15	0.979201
GO:0048268_clathrin_cage_assembly	1	0	0	0	1426	1370.53	1396.34	1422.15	0.979201
GO:0048284_organelle_fusion	1	0	0	0	1426	1370.53	1396.34	1422.15	0.979201
GO:0048285_organelle_fission	1	0	0	0	1426	1370.53	1396.34	1422.15	0.979201
GO:0048388_endosomal_lumen_acidification	1	0	0	0	1426	1370.53	1396.34	1422.15	0.979201
GO:0048583_regulation_of_response_to_stimulus	1	0	0	0	1426	1370.53	1396.34	1422.15	0.979201
GO:0048584_positive_regulation_of_response_to_stimulus	1	0	0	0	1426	1370.53	1396.34	1422.15	0.979201
GO:0048592_eye_morphogenesis	1	0	0	0	1426	1370.53	1396.34	1422.15	0.979201
GO:0048663_neuron_fate_commitment	1	0	0	0	1426	1370.53	1396.34	1422.15	0.979201
GO:0048732_gland_development	1	0	0	0	1426	1370.53	1396.34	1422.15	0.979201
GO:0048736_appendage_development	1	0	0	0	1426	1370.53	1396.34	1422.15	0.979201
GO:0050650_chondroitin_sulfate_proteoglycan_biosynthesis	1	0	0	0	1426	1370.53	1396.34	1422.15	0.979201
GO:0050654_chondroitin_sulfate_proteoglycan_metabolism	1	0	0	0	1426	1370.53	1396.34	1422.15	0.979201
GO:0050670_regulation_of_lymphocyte_proliferation	1	0	0	0	1426	1370.53	1396.34	1422.15	0.979201
GO:0050671_positive_regulation_of_lymphocyte_proliferation	1	0	0	0	1426	1370.53	1396.34	1422.15	0.979201
GO:0050686_negative_regulation_of_mRNA_processing	1	0	0	0	1426	1370.53	1396.34	1422.15	0.979201
GO:0050708_regulation_of_protein_secretion	1	0	0	0	1426	1370.53	1396.34	1422.15	0.979201
GO:0050732_negative_regulation_of_peptidyl-tyrosine_phosphorylation	1	0	0	0	1426	1370.53	1396.34	1422.15	0.979201
GO:0050764_regulation_of_phagocytosis	1	0	0	0	1426	1370.53	1396.34	1422.15	0.979201
GO:0050766_positive_regulation_of_phagocytosis	1	0	0	0	1426	1370.53	1396.34	1422.15	0.979201
GO:0050768_negative_regulation_of_neurogenesis	1	0	0	0	1426	1370.53	1396.34	1422.15	0.979201
GO:0050769_positive_regulation_of_neurogenesis	1	0	0	0	1426	1370.53	1396.34	1422.15	0.979201
GO:0050771_negative_regulation_of_axonogenesis	1	0	0	0	1426	1370.53	1396.34	1422.15	0.979201
GO:0050810_regulation_of_steroid_biosynthesis	1	0	0	0	1426	1370.53	1396.34	1422.15	0.979201
GO:0050854_regulation_of_antigen_receptor_mediated_signaling_pathway	1	0	0	0	1426	1370.53	1396.34	1422.15	0.979201
GO:0050856_regulation_of_T_cell_receptor_signaling_pathway	1	0	0	0	1426	1370.53	1396.34	1422.15	0.979201
GO:0050858_negative_regulation_of_antigen_receptor_mediated_signaling_pathway	1	0	0	0	1426	1370.53	1396.34	1422.15	0.979201
GO:0050860_negative_regulation_of_T_cell_receptor_signaling_pathway	1	0	0	0	1426	1370.53	1396.34	1422.15	0.979201
GO:0050864_regulation_of_B_cell_activation	1	0	0	0	1426	1370.53	1396.34	1422.15	0.979201
GO:0050871_positive_regulation_of_B_cell_activation	1	0	0	0	1426	1370.53	1396.34	1422.15	0.979201
GO:0050906_detection_of_stimulus_during_sensory_perception	1	0	0	0	1426	1370.53	1396.34	1422.15	0.979201
GO:0050909_sensory_perception_of_taste	1	0	0	0	1426	1370.53	1396.34	1422.15	0.979201
GO:0050931_pigment_cell_differentiation	1	0	0	0	1426	1370.53	1396.34	1422.15	0.979201
GO:0050999_regulation_of_nitric-oxide_synthase_activity	1	0	0	0	1426	1370.53	1396.34	1422.15	0.979201
GO:0051048_negative_regulation_of_secretion	1	0	0	0	1426	1370.53	1396.34	1422.15	0.979201
GO:0051051_negative_regulation_of_transport	1	0	0	0	1426	1370.53	1396.34	1422.15	0.979201
GO:0051058_negative_regulation_of_small_GTPase_mediated_signal_transduction	1	0	0	0	1426	1370.53	1396.34	1422.15	0.979201
GO:0051099_positive_regulation_of_binding	1	0	0	0	1426	1370.53	1396.34	1422.15	0.979201
GO:0051101_regulation_of_DNA_binding	1	0	0	0	1426	1370.53	1396.34	1422.15	0.979201
GO:0051124_synaptic_growth_at_neuromuscular_junction	1	0	0	0	1426	1370.53	1396.34	1422.15	0.979201
GO:0051205_protein_insertion_into_membrane	1	0	0	0	1426	1370.53	1396.34	1422.15	0.979201
GO:0051253_negative_regulation_of_RNA_metabolism	1	0	0	0	1426	1370.53	1396.34	1422.15	0.979201
GO:0051271_negative_regulation_of_cell_motility	1	0	0	0	1426	1370.53	1396.34	1422.15	0.979201
GO:0051272_positive_regulation_of_cell_motility	1	0	0	0	1426	1370.53	1396.34	1422.15	0.979201
GO:0051279_regulation_of_release_of_sequestered_calcium_ion_into_cytoplasm	1	0	0	0	1426	1370.53	1396.34	1422.15	0.979201
GO:0051281_positive_regulation_of_release_of_sequestered_calcium_ion_into_cytosol	1	0	0	0	1426	1370.53	1396.34	1422.15	0.979201
GO:0051289_protein_homotetramerization	1	0	0	0	1426	1370.53	1396.34	1422.15	0.979201
GO:0051290_protein_heterotetramerization	1	0	0	0	1426	1370.53	1396.34	1422.15	0.979201
GO:0051341_regulation_of_oxidoreductase_activity	1	0	0	0	1426	1370.53	1396.34	1422.15	0.979201
GO:0051452_cellular_pH_reduction	1	0	0	0	1426	1370.53	1396.34	1422.15	0.979201
GO:0051453_regulation_of_cellular_pH	1	0	0	0	1426	1370.53	1396.34	1422.15	0.979201
GO:0051604_protein_maturation	1	0	0	0	1426	1370.53	1396.34	1422.15	0.979201
GO:0051607_defense_response_to_virus	1	0	0	0	1426	1370.53	1396.34	1422.15	0.979201
GO:0051668_localization_within_membrane	1	0	0	0	1426	1370.53	1396.34	1422.15	0.979201
GO:0051705_behavioral_interaction_between_organisms	1	0	0	0	1426	1370.53	1396.34	1422.15	0.979201
GO:0051775_response_to_redox_state	1	0	0	0	1426	1370.53	1396.34	1422.15	0.979201
GO:0051794_regulation_of_catagen	1	0	0	0	1426	1370.53	1396.34	1422.15	0.979201
GO:0051795_positive_regulation_of_catagen	1	0	0	0	1426	1370.53	1396.34	1422.15	0.979201
GO:0051797_regulation_of_hair_follicle_maturation	1	0	0	0	1426	1370.53	1396.34	1422.15	0.979201
GO:0051798_positive_regulation_of_hair_follicle_maturation	1	0	0	0	1426	1370.53	1396.34	1422.15	0.979201
GO:0051890_regulation_of_cardioblast_differentiation	1	0	0	0	1426	1370.53	1396.34	1422.15	0.979201
GO:0051891_positive_regulation_of_cardioblast_differentiation	1	0	0	0	1426	1370.53	1396.34	1422.15	0.979201
GO:0031325_positive_regulation_of_cellular_metabolism	25	1	0.450178	-0.043905	625	559.787	612.09	664.393	0.979344
GO:0048193_Golgi_vesicle_transport	25	1	0.450178	-0.043905	625	559.787	612.09	664.393	0.979344
GO:0043412_biopolymer_modification	322	23	0.803888	-0.041826	626	561.501	613.55	665.599	0.980112
GO:0050794_regulation_of_cellular_process	572	44	0.865726	-0.044696	623	558.28	610.75	663.22	0.980337
GO:0000279_M_phase	38	3	0.888508	-0.173405	517	448.731	506.87	565.009	0.980406
GO:0019219_regulation_of_nucleobase__nucleoside__nucleotide_and_nucleic_acid_metabolism	332	24	0.813574	-0.04526	622	557.922	610.44	662.958	0.981415
GO:0000278_mitotic_cell_cycle	42	2	0.535926	-0.045626	621	557.799	610.36	662.921	0.982866
GO:0000188_inactivation_of_MAPK_activity	5	0	0	0	1457	1411.89	1434.62	1457.35	0.98464
GO:0000389_nuclear_mRNA_3'-splice_site_recognition	5	0	0	0	1457	1411.89	1434.62	1457.35	0.98464
GO:0006023_aminoglycan_biosynthesis	5	0	0	0	1457	1411.89	1434.62	1457.35	0.98464
GO:0006084_acetyl-CoA_metabolism	5	0	0	0	1457	1411.89	1434.62	1457.35	0.98464
GO:0006275_regulation_of_DNA_replication	5	0	0	0	1457	1411.89	1434.62	1457.35	0.98464
GO:0006367_transcription_initiation_from_RNA_polymerase_II_promoter	5	0	0	0	1457	1411.89	1434.62	1457.35	0.98464
GO:0006544_glycine_metabolism	5	0	0	0	1457	1411.89	1434.62	1457.35	0.98464
GO:0006672_ceramide_metabolism	5	0	0	0	1457	1411.89	1434.62	1457.35	0.98464
GO:0006767_water-soluble_vitamin_metabolism	5	0	0	0	1457	1411.89	1434.62	1457.35	0.98464
GO:0006953_acute-phase_response	5	0	0	0	1457	1411.89	1434.62	1457.35	0.98464
GO:0007507_heart_development	5	0	0	0	1457	1411.89	1434.62	1457.35	0.98464
GO:0008286_insulin_receptor_signaling_pathway	5	0	0	0	1457	1411.89	1434.62	1457.35	0.98464
GO:0008360_regulation_of_cell_shape	5	0	0	0	1457	1411.89	1434.62	1457.35	0.98464
GO:0016197_endosome_transport	5	0	0	0	1457	1411.89	1434.62	1457.35	0.98464
GO:0019058_viral_infectious_cycle	5	0	0	0	1457	1411.89	1434.62	1457.35	0.98464
GO:0019722_calcium-mediated_signaling	5	0	0	0	1457	1411.89	1434.62	1457.35	0.98464
GO:0030098_lymphocyte_differentiation	5	0	0	0	1457	1411.89	1434.62	1457.35	0.98464
GO:0030100_regulation_of_endocytosis	5	0	0	0	1457	1411.89	1434.62	1457.35	0.98464
GO:0030203_glycosaminoglycan_metabolism	5	0	0	0	1457	1411.89	1434.62	1457.35	0.98464
GO:0042401_biogenic_amine_biosynthesis	5	0	0	0	1457	1411.89	1434.62	1457.35	0.98464
GO:0043407_negative_regulation_of_MAPK_activity	5	0	0	0	1457	1411.89	1434.62	1457.35	0.98464
GO:0045765_regulation_of_angiogenesis	5	0	0	0	1457	1411.89	1434.62	1457.35	0.98464
GO:0046519_sphingoid_metabolism	5	0	0	0	1457	1411.89	1434.62	1457.35	0.98464
GO:0048489_synaptic_vesicle_transport	5	0	0	0	1457	1411.89	1434.62	1457.35	0.98464
GO:0048511_rhythmic_process	5	0	0	0	1457	1411.89	1434.62	1457.35	0.98464
GO:0050863_regulation_of_T_cell_activation	5	0	0	0	1457	1411.89	1434.62	1457.35	0.98464
GO:0050865_regulation_of_cell_activation	5	0	0	0	1457	1411.89	1434.62	1457.35	0.98464
GO:0051247_positive_regulation_of_protein_metabolism	5	0	0	0	1457	1411.89	1434.62	1457.35	0.98464
GO:0051249_regulation_of_lymphocyte_activation	5	0	0	0	1457	1411.89	1434.62	1457.35	0.98464
GO:0051259_protein_oligomerization	5	0	0	0	1457	1411.89	1434.62	1457.35	0.98464
GO:0051606_detection_of_stimulus	5	0	0	0	1457	1411.89	1434.62	1457.35	0.98464
GO:0006631_fatty_acid_metabolism	29	4	1.55234	-0.596004	249	202.948	248.21	293.472	0.996827
GO:0000051_urea_cycle_intermediate_metabolism	4	0	0	0	1523	1501.73	1518.71	1535.69	0.997183
GO:0000086_G2_M_transition_of_mitotic_cell_cycle	4	0	0	0	1523	1501.73	1518.71	1535.69	0.997183
GO:0001932_regulation_of_protein_amino_acid_phosphorylation	4	0	0	0	1523	1501.73	1518.71	1535.69	0.997183
GO:0006024_glycosaminoglycan_biosynthesis	4	0	0	0	1523	1501.73	1518.71	1535.69	0.997183
GO:0006029_proteoglycan_metabolism	4	0	0	0	1523	1501.73	1518.71	1535.69	0.997183
GO:0006081_aldehyde_metabolism	4	0	0	0	1523	1501.73	1518.71	1535.69	0.997183
GO:0006099_tricarboxylic_acid_cycle	4	0	0	0	1523	1501.73	1518.71	1535.69	0.997183
GO:0006120_mitochondrial_electron_transport__NADH_to_ubiquinone	4	0	0	0	1523	1501.73	1518.71	1535.69	0.997183
GO:0006289_nucleotide-excision_repair	4	0	0	0	1523	1501.73	1518.71	1535.69	0.997183
GO:0006304_DNA_modification	4	0	0	0	1523	1501.73	1518.71	1535.69	0.997183
GO:0006354_RNA_elongation	4	0	0	0	1523	1501.73	1518.71	1535.69	0.997183
GO:0006473_protein_amino_acid_acetylation	4	0	0	0	1523	1501.73	1518.71	1535.69	0.997183
GO:0006479_protein_amino_acid_methylation	4	0	0	0	1523	1501.73	1518.71	1535.69	0.997183
GO:0006497_protein_amino_acid_lipidation	4	0	0	0	1523	1501.73	1518.71	1535.69	0.997183
GO:0006521_regulation_of_amino_acid_metabolism	4	0	0	0	1523	1501.73	1518.71	1535.69	0.997183
GO:0006525_arginine_metabolism	4	0	0	0	1523	1501.73	1518.71	1535.69	0.997183
GO:0006541_glutamine_metabolism	4	0	0	0	1523	1501.73	1518.71	1535.69	0.997183
GO:0006885_regulation_of_pH	4	0	0	0	1523	1501.73	1518.71	1535.69	0.997183
GO:0006892_post-Golgi_vesicle-mediated_transport	4	0	0	0	1523	1501.73	1518.71	1535.69	0.997183
GO:0006914_autophagy	4	0	0	0	1523	1501.73	1518.71	1535.69	0.997183
GO:0007052_mitotic_spindle_organization_and_biogenesis	4	0	0	0	1523	1501.73	1518.71	1535.69	0.997183
GO:0007205_protein_kinase_C_activation	4	0	0	0	1523	1501.73	1518.71	1535.69	0.997183
GO:0007215_glutamate_signaling_pathway	4	0	0	0	1523	1501.73	1518.71	1535.69	0.997183
GO:0007416_synaptogenesis	4	0	0	0	1523	1501.73	1518.71	1535.69	0.997183
GO:0007585_respiratory_gaseous_exchange	4	0	0	0	1523	1501.73	1518.71	1535.69	0.997183
GO:0008213_protein_amino_acid_alkylation	4	0	0	0	1523	1501.73	1518.71	1535.69	0.997183
GO:0009065_glutamine_family_amino_acid_catabolism	4	0	0	0	1523	1501.73	1518.71	1535.69	0.997183
GO:0009072_aromatic_amino_acid_family_metabolism	4	0	0	0	1523	1501.73	1518.71	1535.69	0.997183
GO:0009109_coenzyme_catabolism	4	0	0	0	1523	1501.73	1518.71	1535.69	0.997183
GO:0009123_nucleoside_monophosphate_metabolism	4	0	0	0	1523	1501.73	1518.71	1535.69	0.997183
GO:0009124_nucleoside_monophosphate_biosynthesis	4	0	0	0	1523	1501.73	1518.71	1535.69	0.997183
GO:0009156_ribonucleoside_monophosphate_biosynthesis	4	0	0	0	1523	1501.73	1518.71	1535.69	0.997183
GO:0009161_ribonucleoside_monophosphate_metabolism	4	0	0	0	1523	1501.73	1518.71	1535.69	0.997183
GO:0016054_organic_acid_catabolism	4	0	0	0	1523	1501.73	1518.71	1535.69	0.997183
GO:0016540_protein_autoprocessing	4	0	0	0	1523	1501.73	1518.71	1535.69	0.997183
GO:0019220_regulation_of_phosphate_metabolism	4	0	0	0	1523	1501.73	1518.71	1535.69	0.997183
GO:0019748_secondary_metabolism	4	0	0	0	1523	1501.73	1518.71	1535.69	0.997183
GO:0030111_regulation_of_Wnt_receptor_signaling_pathway	4	0	0	0	1523	1501.73	1518.71	1535.69	0.997183
GO:0030166_proteoglycan_biosynthesis	4	0	0	0	1523	1501.73	1518.71	1535.69	0.997183
GO:0030217_T_cell_differentiation	4	0	0	0	1523	1501.73	1518.71	1535.69	0.997183
GO:0030334_regulation_of_cell_migration	4	0	0	0	1523	1501.73	1518.71	1535.69	0.997183
GO:0040012_regulation_of_locomotion	4	0	0	0	1523	1501.73	1518.71	1535.69	0.997183
GO:0042157_lipoprotein_metabolism	4	0	0	0	1523	1501.73	1518.71	1535.69	0.997183
GO:0042158_lipoprotein_biosynthesis	4	0	0	0	1523	1501.73	1518.71	1535.69	0.997183
GO:0042325_regulation_of_phosphorylation	4	0	0	0	1523	1501.73	1518.71	1535.69	0.997183
GO:0042440_pigment_metabolism	4	0	0	0	1523	1501.73	1518.71	1535.69	0.997183
GO:0042551_neuron_maturation	4	0	0	0	1523	1501.73	1518.71	1535.69	0.997183
GO:0042773_ATP_synthesis_coupled_electron_transport	4	0	0	0	1523	1501.73	1518.71	1535.69	0.997183
GO:0042775_ATP_synthesis_coupled_electron_transport_(sensu_Eukaryota)	4	0	0	0	1523	1501.73	1518.71	1535.69	0.997183
GO:0043543_protein_amino_acid_acylation	4	0	0	0	1523	1501.73	1518.71	1535.69	0.997183
GO:0045055_regulated_secretory_pathway	4	0	0	0	1523	1501.73	1518.71	1535.69	0.997183
GO:0046148_pigment_biosynthesis	4	0	0	0	1523	1501.73	1518.71	1535.69	0.997183
GO:0046356_acetyl-CoA_catabolism	4	0	0	0	1523	1501.73	1518.71	1535.69	0.997183
GO:0046395_carboxylic_acid_catabolism	4	0	0	0	1523	1501.73	1518.71	1535.69	0.997183
GO:0046777_protein_amino_acid_autophosphorylation	4	0	0	0	1523	1501.73	1518.71	1535.69	0.997183
GO:0050730_regulation_of_peptidyl-tyrosine_phosphorylation	4	0	0	0	1523	1501.73	1518.71	1535.69	0.997183
GO:0050808_synapse_organization_and_biogenesis	4	0	0	0	1523	1501.73	1518.71	1535.69	0.997183
GO:0050867_positive_regulation_of_cell_activation	4	0	0	0	1523	1501.73	1518.71	1535.69	0.997183
GO:0050870_positive_regulation_of_T_cell_activation	4	0	0	0	1523	1501.73	1518.71	1535.69	0.997183
GO:0051046_regulation_of_secretion	4	0	0	0	1523	1501.73	1518.71	1535.69	0.997183
GO:0051091_positive_regulation_of_transcription_factor_activity	4	0	0	0	1523	1501.73	1518.71	1535.69	0.997183
GO:0051092_activation_of_NF-kappaB_transcription_factor	4	0	0	0	1523	1501.73	1518.71	1535.69	0.997183
GO:0051174_regulation_of_phosphorus_metabolism	4	0	0	0	1523	1501.73	1518.71	1535.69	0.997183
GO:0051187_cofactor_catabolism	4	0	0	0	1523	1501.73	1518.71	1535.69	0.997183
GO:0051251_positive_regulation_of_lymphocyte_activation	4	0	0	0	1523	1501.73	1518.71	1535.69	0.997183
GO:0051270_regulation_of_cell_motility	4	0	0	0	1523	1501.73	1518.71	1535.69	0.997183
GO:0006066_alcohol_metabolism	48	6	1.40681	-0.602401	248	202.523	247.78	293.037	0.999113
GO:0000080_G1_phase_of_mitotic_cell_cycle	3	0	0	0	1872	1871	1871	1871	0.999466
GO:0000090_mitotic_anaphase	3	0	0	0	1872	1871	1871	1871	0.999466
GO:0000271_polysaccharide_biosynthesis	3	0	0	0	1872	1871	1871	1871	0.999466
GO:0001654_eye_development	3	0	0	0	1872	1871	1871	1871	0.999466
GO:0001764_neuron_migration	3	0	0	0	1872	1871	1871	1871	0.999466
GO:0001816_cytokine_production	3	0	0	0	1872	1871	1871	1871	0.999466
GO:0001817_regulation_of_cytokine_production	3	0	0	0	1872	1871	1871	1871	0.999466
GO:0005978_glycogen_biosynthesis	3	0	0	0	1872	1871	1871	1871	0.999466
GO:0006000_fructose_metabolism	3	0	0	0	1872	1871	1871	1871	0.999466
GO:0006284_base-excision_repair	3	0	0	0	1872	1871	1871	1871	0.999466
GO:0006305_DNA_alkylation	3	0	0	0	1872	1871	1871	1871	0.999466
GO:0006306_DNA_methylation	3	0	0	0	1872	1871	1871	1871	0.999466
GO:0006353_transcription_termination	3	0	0	0	1872	1871	1871	1871	0.999466
GO:0006368_RNA_elongation_from_RNA_polymerase_II_promoter	3	0	0	0	1872	1871	1871	1871	0.999466
GO:0006383_transcription_from_RNA_polymerase_III_promoter	3	0	0	0	1872	1871	1871	1871	0.999466
GO:0006518_peptide_metabolism	3	0	0	0	1872	1871	1871	1871	0.999466
GO:0006534_cysteine_metabolism	3	0	0	0	1872	1871	1871	1871	0.999466
GO:0006546_glycine_catabolism	3	0	0	0	1872	1871	1871	1871	0.999466
GO:0006584_catecholamine_metabolism	3	0	0	0	1872	1871	1871	1871	0.999466
GO:0006626_protein_targeting_to_mitochondrion	3	0	0	0	1872	1871	1871	1871	0.999466
GO:0006635_fatty_acid_beta-oxidation	3	0	0	0	1872	1871	1871	1871	0.999466
GO:0006664_glycolipid_metabolism	3	0	0	0	1872	1871	1871	1871	0.999466
GO:0006687_glycosphingolipid_metabolism	3	0	0	0	1872	1871	1871	1871	0.999466
GO:0006733_oxidoreduction_coenzyme_metabolism	3	0	0	0	1872	1871	1871	1871	0.999466
GO:0006769_nicotinamide_metabolism	3	0	0	0	1872	1871	1871	1871	0.999466
GO:0006809_nitric_oxide_biosynthesis	3	0	0	0	1872	1871	1871	1871	0.999466
GO:0006890_retrograde_vesicle-mediated_transport__Golgi_to_ER	3	0	0	0	1872	1871	1871	1871	0.999466
GO:0006903_vesicle_targeting	3	0	0	0	1872	1871	1871	1871	0.999466
GO:0006904_vesicle_docking_during_exocytosis	3	0	0	0	1872	1871	1871	1871	0.999466
GO:0006909_phagocytosis	3	0	0	0	1872	1871	1871	1871	0.999466
GO:0006937_regulation_of_muscle_contraction	3	0	0	0	1872	1871	1871	1871	0.999466
GO:0007162_negative_regulation_of_cell_adhesion	3	0	0	0	1872	1871	1871	1871	0.999466
GO:0007163_establishment_and_or_maintenance_of_cell_polarity	3	0	0	0	1872	1871	1871	1871	0.999466
GO:0007185_transmembrane_receptor_protein_tyrosine_phosphatase_signaling_pathway	3	0	0	0	1872	1871	1871	1871	0.999466
GO:0007250_activation_of_NF-kappaB-inducing_kinase	3	0	0	0	1872	1871	1871	1871	0.999466
GO:0007269_neurotransmitter_secretion	3	0	0	0	1872	1871	1871	1871	0.999466
GO:0007338_fertilization_(sensu_Metazoa)	3	0	0	0	1872	1871	1871	1871	0.999466
GO:0007346_regulation_of_progression_through_mitotic_cell_cycle	3	0	0	0	1872	1871	1871	1871	0.999466
GO:0007389_pattern_specification	3	0	0	0	1872	1871	1871	1871	0.999466
GO:0007611_learning_and_or_memory	3	0	0	0	1872	1871	1871	1871	0.999466
GO:0007623_circadian_rhythm	3	0	0	0	1872	1871	1871	1871	0.999466
GO:0008156_negative_regulation_of_DNA_replication	3	0	0	0	1872	1871	1871	1871	0.999466
GO:0008645_hexose_transport	3	0	0	0	1872	1871	1871	1871	0.999466
GO:0009062_fatty_acid_catabolism	3	0	0	0	1872	1871	1871	1871	0.999466
GO:0009070_serine_family_amino_acid_biosynthesis	3	0	0	0	1872	1871	1871	1871	0.999466
GO:0009071_serine_family_amino_acid_catabolism	3	0	0	0	1872	1871	1871	1871	0.999466
GO:0009074_aromatic_amino_acid_family_catabolism	3	0	0	0	1872	1871	1871	1871	0.999466
GO:0009126_purine_nucleoside_monophosphate_metabolism	3	0	0	0	1872	1871	1871	1871	0.999466
GO:0009127_purine_nucleoside_monophosphate_biosynthesis	3	0	0	0	1872	1871	1871	1871	0.999466
GO:0009167_purine_ribonucleoside_monophosphate_metabolism	3	0	0	0	1872	1871	1871	1871	0.999466
GO:0009168_purine_ribonucleoside_monophosphate_biosynthesis	3	0	0	0	1872	1871	1871	1871	0.999466
GO:0009250_glucan_biosynthesis	3	0	0	0	1872	1871	1871	1871	0.999466
GO:0009411_response_to_UV	3	0	0	0	1872	1871	1871	1871	0.999466
GO:0009566_fertilization	3	0	0	0	1872	1871	1871	1871	0.999466
GO:0009581_detection_of_external_stimulus	3	0	0	0	1872	1871	1871	1871	0.999466
GO:0009582_detection_of_abiotic_stimulus	3	0	0	0	1872	1871	1871	1871	0.999466
GO:0009890_negative_regulation_of_biosynthesis	3	0	0	0	1872	1871	1871	1871	0.999466
GO:0009891_positive_regulation_of_biosynthesis	3	0	0	0	1872	1871	1871	1871	0.999466
GO:0010033_response_to_organic_substance	3	0	0	0	1872	1871	1871	1871	0.999466
GO:0015012_heparan_sulfate_proteoglycan_biosynthesis	3	0	0	0	1872	1871	1871	1871	0.999466
GO:0015749_monosaccharide_transport	3	0	0	0	1872	1871	1871	1871	0.999466
GO:0015758_glucose_transport	3	0	0	0	1872	1871	1871	1871	0.999466
GO:0015936_coenzyme_A_metabolism	3	0	0	0	1872	1871	1871	1871	0.999466
GO:0015937_coenzyme_A_biosynthesis	3	0	0	0	1872	1871	1871	1871	0.999466
GO:0016547_RNA_editing	3	0	0	0	1872	1871	1871	1871	0.999466
GO:0017148_negative_regulation_of_protein_biosynthesis	3	0	0	0	1872	1871	1871	1871	0.999466
GO:0018958_phenol_metabolism	3	0	0	0	1872	1871	1871	1871	0.999466
GO:0019059_initiation_of_viral_infection	3	0	0	0	1872	1871	1871	1871	0.999466
GO:0019362_pyridine_nucleotide_metabolism	3	0	0	0	1872	1871	1871	1871	0.999466
GO:0019438_aromatic_compound_biosynthesis	3	0	0	0	1872	1871	1871	1871	0.999466
GO:0019439_aromatic_compound_catabolism	3	0	0	0	1872	1871	1871	1871	0.999466
GO:0030030_cell_projection_organization_and_biogenesis	3	0	0	0	1872	1871	1871	1871	0.999466
GO:0030072_peptide_hormone_secretion	3	0	0	0	1872	1871	1871	1871	0.999466
GO:0030073_insulin_secretion	3	0	0	0	1872	1871	1871	1871	0.999466
GO:0030099_myeloid_cell_differentiation	3	0	0	0	1872	1871	1871	1871	0.999466
GO:0030148_sphingolipid_biosynthesis	3	0	0	0	1872	1871	1871	1871	0.999466
GO:0030168_platelet_activation	3	0	0	0	1872	1871	1871	1871	0.999466
GO:0030193_regulation_of_blood_coagulation	3	0	0	0	1872	1871	1871	1871	0.999466
GO:0030195_negative_regulation_of_blood_coagulation	3	0	0	0	1872	1871	1871	1871	0.999466
GO:0030201_heparan_sulfate_proteoglycan_metabolism	3	0	0	0	1872	1871	1871	1871	0.999466
GO:0030258_lipid_modification	3	0	0	0	1872	1871	1871	1871	0.999466
GO:0030260_entry_into_host_cell	3	0	0	0	1872	1871	1871	1871	0.999466
GO:0030262_apoptotic_nuclear_changes	3	0	0	0	1872	1871	1871	1871	0.999466
GO:0030574_collagen_catabolism	3	0	0	0	1872	1871	1871	1871	0.999466
GO:0030595_immune_cell_chemotaxis	3	0	0	0	1872	1871	1871	1871	0.999466
GO:0030833_regulation_of_actin_filament_polymerization	3	0	0	0	1872	1871	1871	1871	0.999466
GO:0031327_negative_regulation_of_cellular_biosynthesis	3	0	0	0	1872	1871	1871	1871	0.999466
GO:0042035_regulation_of_cytokine_biosynthesis	3	0	0	0	1872	1871	1871	1871	0.999466
GO:0042089_cytokine_biosynthesis	3	0	0	0	1872	1871	1871	1871	0.999466
GO:0042107_cytokine_metabolism	3	0	0	0	1872	1871	1871	1871	0.999466
GO:0042133_neurotransmitter_metabolism	3	0	0	0	1872	1871	1871	1871	0.999466
GO:0042327_positive_regulation_of_phosphorylation	3	0	0	0	1872	1871	1871	1871	0.999466
GO:0042558_pteridine_and_derivative_metabolism	3	0	0	0	1872	1871	1871	1871	0.999466
GO:0042559_pteridine_and_derivative_biosynthesis	3	0	0	0	1872	1871	1871	1871	0.999466
GO:0043284_biopolymer_biosynthesis	3	0	0	0	1872	1871	1871	1871	0.999466
GO:0043523_regulation_of_neuron_apoptosis	3	0	0	0	1872	1871	1871	1871	0.999466
GO:0044409_entry_into_host	3	0	0	0	1872	1871	1871	1871	0.999466
GO:0045580_regulation_of_T_cell_differentiation	3	0	0	0	1872	1871	1871	1871	0.999466
GO:0045582_positive_regulation_of_T_cell_differentiation	3	0	0	0	1872	1871	1871	1871	0.999466
GO:0045619_regulation_of_lymphocyte_differentiation	3	0	0	0	1872	1871	1871	1871	0.999466
GO:0045621_positive_regulation_of_lymphocyte_differentiation	3	0	0	0	1872	1871	1871	1871	0.999466
GO:0045767_regulation_of_anti-apoptosis	3	0	0	0	1872	1871	1871	1871	0.999466
GO:0045768_positive_regulation_of_anti-apoptosis	3	0	0	0	1872	1871	1871	1871	0.999466
GO:0045937_positive_regulation_of_phosphate_metabolism	3	0	0	0	1872	1871	1871	1871	0.999466
GO:0046209_nitric_oxide_metabolism	3	0	0	0	1872	1871	1871	1871	0.999466
GO:0046718_entry_of_virus_into_host_cell	3	0	0	0	1872	1871	1871	1871	0.999466
GO:0046839_phospholipid_dephosphorylation	3	0	0	0	1872	1871	1871	1871	0.999466
GO:0046879_hormone_secretion	3	0	0	0	1872	1871	1871	1871	0.999466
GO:0048278_vesicle_docking	3	0	0	0	1872	1871	1871	1871	0.999466
GO:0048589_developmental_growth	3	0	0	0	1872	1871	1871	1871	0.999466
GO:0050673_epithelial_cell_proliferation	3	0	0	0	1872	1871	1871	1871	0.999466
GO:0050678_regulation_of_epithelial_cell_proliferation	3	0	0	0	1872	1871	1871	1871	0.999466
GO:0050679_positive_regulation_of_epithelial_cell_proliferation	3	0	0	0	1872	1871	1871	1871	0.999466
GO:0050767_regulation_of_neurogenesis	3	0	0	0	1872	1871	1871	1871	0.999466
GO:0050818_regulation_of_coagulation	3	0	0	0	1872	1871	1871	1871	0.999466
GO:0050819_negative_regulation_of_coagulation	3	0	0	0	1872	1871	1871	1871	0.999466
GO:0050880_regulation_of_blood_vessel_size	3	0	0	0	1872	1871	1871	1871	0.999466
GO:0050900_immune_cell_migration	3	0	0	0	1872	1871	1871	1871	0.999466
GO:0051053_negative_regulation_of_DNA_metabolism	3	0	0	0	1872	1871	1871	1871	0.999466
GO:0051084_posttranslational_protein_folding	3	0	0	0	1872	1871	1871	1871	0.999466
GO:0051216_cartilage_development	3	0	0	0	1872	1871	1871	1871	0.999466
GO:0051235_maintenance_of_localization	3	0	0	0	1872	1871	1871	1871	0.999466
GO:0051262_protein_tetramerization	3	0	0	0	1872	1871	1871	1871	0.999466
GO:0051318_G1_phase	3	0	0	0	1872	1871	1871	1871	0.999466
GO:0051322_anaphase	3	0	0	0	1872	1871	1871	1871	0.999466
GO:0051402_neuron_apoptosis	3	0	0	0	1872	1871	1871	1871	0.999466
GO:0051806_entry_into_cell_of_other_organism_during_symbiotic_interaction	3	0	0	0	1872	1871	1871	1871	0.999466
GO:0051828_entry_into_other_organism_during_symbiotic_interaction	3	0	0	0	1872	1871	1871	1871	0.999466
GO:0016337_cell-cell_adhesion	38	5	1.48085	-0.611865	247	202.012	247.18	292.348	1.00073
GO:0000045_autophagic_vacuole_formation	2	0	0	0	1744	1737.68	1747.14	1756.6	1.0018
GO:0000050_urea_cycle	2	0	0	0	1744	1737.68	1747.14	1756.6	1.0018
GO:0000076_DNA_replication_checkpoint	2	0	0	0	1744	1737.68	1747.14	1756.6	1.0018
GO:0000084_S_phase_of_mitotic_cell_cycle	2	0	0	0	1744	1737.68	1747.14	1756.6	1.0018
GO:0000103_sulfate_assimilation	2	0	0	0	1744	1737.68	1747.14	1756.6	1.0018
GO:0000186_activation_of_MAPKK_activity	2	0	0	0	1744	1737.68	1747.14	1756.6	1.0018
GO:0000270_peptidoglycan_metabolism	2	0	0	0	1744	1737.68	1747.14	1756.6	1.0018
GO:0000394_RNA_splicing__via_endonucleolytic_cleavage_and_ligation	2	0	0	0	1744	1737.68	1747.14	1756.6	1.0018
GO:0001504_neurotransmitter_uptake	2	0	0	0	1744	1737.68	1747.14	1756.6	1.0018
GO:0001701_embryonic_development_(sensu_Mammalia)	2	0	0	0	1744	1737.68	1747.14	1756.6	1.0018
GO:0001819_positive_regulation_of_cytokine_production	2	0	0	0	1744	1737.68	1747.14	1756.6	1.0018
GO:0001934_positive_regulation_of_protein_amino_acid_phosphorylation	2	0	0	0	1744	1737.68	1747.14	1756.6	1.0018
GO:0002009_morphogenesis_of_an_epithelium	2	0	0	0	1744	1737.68	1747.14	1756.6	1.0018
GO:0006047_UDP-N-acetylglucosamine_metabolism	2	0	0	0	1744	1737.68	1747.14	1756.6	1.0018
GO:0006090_pyruvate_metabolism	2	0	0	0	1744	1737.68	1747.14	1756.6	1.0018
GO:0006094_gluconeogenesis	2	0	0	0	1744	1737.68	1747.14	1756.6	1.0018
GO:0006098_pentose-phosphate_shunt	2	0	0	0	1744	1737.68	1747.14	1756.6	1.0018
GO:0006182_cGMP_biosynthesis	2	0	0	0	1744	1737.68	1747.14	1756.6	1.0018
GO:0006268_DNA_unwinding_during_replication	2	0	0	0	1744	1737.68	1747.14	1756.6	1.0018
GO:0006280_mutagenesis	2	0	0	0	1744	1737.68	1747.14	1756.6	1.0018
GO:0006301_postreplication_repair	2	0	0	0	1744	1737.68	1747.14	1756.6	1.0018
GO:0006349_imprinting	2	0	0	0	1744	1737.68	1747.14	1756.6	1.0018
GO:0006381_mRNA_editing	2	0	0	0	1744	1737.68	1747.14	1756.6	1.0018
GO:0006388_tRNA_splicing	2	0	0	0	1744	1737.68	1747.14	1756.6	1.0018
GO:0006400_tRNA_modification	2	0	0	0	1744	1737.68	1747.14	1756.6	1.0018
GO:0006415_translational_termination	2	0	0	0	1744	1737.68	1747.14	1756.6	1.0018
GO:0006423_cysteinyl-tRNA_aminoacylation	2	0	0	0	1744	1737.68	1747.14	1756.6	1.0018
GO:0006427_histidyl-tRNA_aminoacylation	2	0	0	0	1744	1737.68	1747.14	1756.6	1.0018
GO:0006449_regulation_of_translational_termination	2	0	0	0	1744	1737.68	1747.14	1756.6	1.0018
GO:0006474_N-terminal_protein_amino_acid_acetylation	2	0	0	0	1744	1737.68	1747.14	1756.6	1.0018
GO:0006477_protein_amino_acid_sulfation	2	0	0	0	1744	1737.68	1747.14	1756.6	1.0018
GO:0006493_protein_amino_acid_O-linked_glycosylation	2	0	0	0	1744	1737.68	1747.14	1756.6	1.0018
GO:0006526_arginine_biosynthesis	2	0	0	0	1744	1737.68	1747.14	1756.6	1.0018
GO:0006527_arginine_catabolism	2	0	0	0	1744	1737.68	1747.14	1756.6	1.0018
GO:0006536_glutamate_metabolism	2	0	0	0	1744	1737.68	1747.14	1756.6	1.0018
GO:0006558_L-phenylalanine_metabolism	2	0	0	0	1744	1737.68	1747.14	1756.6	1.0018
GO:0006559_L-phenylalanine_catabolism	2	0	0	0	1744	1737.68	1747.14	1756.6	1.0018
GO:0006563_L-serine_metabolism	2	0	0	0	1744	1737.68	1747.14	1756.6	1.0018
GO:0006568_tryptophan_metabolism	2	0	0	0	1744	1737.68	1747.14	1756.6	1.0018
GO:0006586_indolalkylamine_metabolism	2	0	0	0	1744	1737.68	1747.14	1756.6	1.0018
GO:0006611_protein_export_from_nucleus	2	0	0	0	1744	1737.68	1747.14	1756.6	1.0018
GO:0006684_sphingomyelin_metabolism	2	0	0	0	1744	1737.68	1747.14	1756.6	1.0018
GO:0006686_sphingomyelin_biosynthesis	2	0	0	0	1744	1737.68	1747.14	1756.6	1.0018
GO:0006706_steroid_catabolism	2	0	0	0	1744	1737.68	1747.14	1756.6	1.0018
GO:0006739_NADP_metabolism	2	0	0	0	1744	1737.68	1747.14	1756.6	1.0018
GO:0006740_NADPH_regeneration	2	0	0	0	1744	1737.68	1747.14	1756.6	1.0018
GO:0006777_Mo-molybdopterin_cofactor_biosynthesis	2	0	0	0	1744	1737.68	1747.14	1756.6	1.0018
GO:0006778_porphyrin_metabolism	2	0	0	0	1744	1737.68	1747.14	1756.6	1.0018
GO:0006779_porphyrin_biosynthesis	2	0	0	0	1744	1737.68	1747.14	1756.6	1.0018
GO:0006783_heme_biosynthesis	2	0	0	0	1744	1737.68	1747.14	1756.6	1.0018
GO:0006791_sulfur_utilization	2	0	0	0	1744	1737.68	1747.14	1756.6	1.0018
GO:0006835_dicarboxylic_acid_transport	2	0	0	0	1744	1737.68	1747.14	1756.6	1.0018
GO:0006884_regulation_of_cell_volume	2	0	0	0	1744	1737.68	1747.14	1756.6	1.0018
GO:0006984_ER-nuclear_signaling_pathway	2	0	0	0	1744	1737.68	1747.14	1756.6	1.0018
GO:0007005_mitochondrion_organization_and_biogenesis	2	0	0	0	1744	1737.68	1747.14	1756.6	1.0018
GO:0007006_mitochondrial_membrane_organization_and_biogenesis	2	0	0	0	1744	1737.68	1747.14	1756.6	1.0018
GO:0007007_inner_mitochondrial_membrane_organization_and_biogenesis	2	0	0	0	1744	1737.68	1747.14	1756.6	1.0018
GO:0007016_cytoskeletal_anchoring	2	0	0	0	1744	1737.68	1747.14	1756.6	1.0018
GO:0007021_tubulin_folding	2	0	0	0	1744	1737.68	1747.14	1756.6	1.0018
GO:0007022_chaperonin-mediated_tubulin_folding	2	0	0	0	1744	1737.68	1747.14	1756.6	1.0018
GO:0007033_vacuole_organization_and_biogenesis	2	0	0	0	1744	1737.68	1747.14	1756.6	1.0018
GO:0007034_vacuolar_transport	2	0	0	0	1744	1737.68	1747.14	1756.6	1.0018
GO:0007040_lysosome_organization_and_biogenesis	2	0	0	0	1744	1737.68	1747.14	1756.6	1.0018
GO:0007089_traversing_start_control_point_of_mitotic_cell_cycle	2	0	0	0	1744	1737.68	1747.14	1756.6	1.0018
GO:0007091_mitotic_metaphase_anaphase_transition	2	0	0	0	1744	1737.68	1747.14	1756.6	1.0018
GO:0007093_mitotic_checkpoint	2	0	0	0	1744	1737.68	1747.14	1756.6	1.0018
GO:0007098_centrosome_cycle	2	0	0	0	1744	1737.68	1747.14	1756.6	1.0018
GO:0007158_neuron_adhesion	2	0	0	0	1744	1737.68	1747.14	1756.6	1.0018
GO:0007176_regulation_of_epidermal_growth_factor_receptor_activity	2	0	0	0	1744	1737.68	1747.14	1756.6	1.0018
GO:0007194_negative_regulation_of_adenylate_cyclase_activity	2	0	0	0	1744	1737.68	1747.14	1756.6	1.0018
GO:0007202_phospholipase_C_activation	2	0	0	0	1744	1737.68	1747.14	1756.6	1.0018
GO:0007214_gamma-aminobutyric_acid_signaling_pathway	2	0	0	0	1744	1737.68	1747.14	1756.6	1.0018
GO:0007263_nitric_oxide_mediated_signal_transduction	2	0	0	0	1744	1737.68	1747.14	1756.6	1.0018
GO:0007270_nerve-nerve_synaptic_transmission	2	0	0	0	1744	1737.68	1747.14	1756.6	1.0018
GO:0007413_axonal_fasciculation	2	0	0	0	1744	1737.68	1747.14	1756.6	1.0018
GO:0007528_neuromuscular_junction_development	2	0	0	0	1744	1737.68	1747.14	1756.6	1.0018
GO:0007566_embryo_implantation	2	0	0	0	1744	1737.68	1747.14	1756.6	1.0018
GO:0007602_phototransduction	2	0	0	0	1744	1737.68	1747.14	1756.6	1.0018
GO:0007612_learning	2	0	0	0	1744	1737.68	1747.14	1756.6	1.0018
GO:0008088_axon_cargo_transport	2	0	0	0	1744	1737.68	1747.14	1756.6	1.0018
GO:0008356_asymmetric_cell_division	2	0	0	0	1744	1737.68	1747.14	1756.6	1.0018
GO:0008366_nerve_ensheathment	2	0	0	0	1744	1737.68	1747.14	1756.6	1.0018
GO:0008634_negative_regulation_of_survival_gene_product_activity	2	0	0	0	1744	1737.68	1747.14	1756.6	1.0018
GO:0009081_branched_chain_family_amino_acid_metabolism	2	0	0	0	1744	1737.68	1747.14	1756.6	1.0018
GO:0009084_glutamine_family_amino_acid_biosynthesis	2	0	0	0	1744	1737.68	1747.14	1756.6	1.0018
GO:0009166_nucleotide_catabolism	2	0	0	0	1744	1737.68	1747.14	1756.6	1.0018
GO:0009190_cyclic_nucleotide_biosynthesis	2	0	0	0	1744	1737.68	1747.14	1756.6	1.0018
GO:0009437_carnitine_metabolism	2	0	0	0	1744	1737.68	1747.14	1756.6	1.0018
GO:0009583_detection_of_light_stimulus	2	0	0	0	1744	1737.68	1747.14	1756.6	1.0018
GO:0009595_detection_of_biotic_stimulus	2	0	0	0	1744	1737.68	1747.14	1756.6	1.0018
GO:0009618_response_to_pathogenic_bacteria	2	0	0	0	1744	1737.68	1747.14	1756.6	1.0018
GO:0009636_response_to_toxin	2	0	0	0	1744	1737.68	1747.14	1756.6	1.0018
GO:0010002_cardioblast_differentiation	2	0	0	0	1744	1737.68	1747.14	1756.6	1.0018
GO:0015718_monocarboxylic_acid_transport	2	0	0	0	1744	1737.68	1747.14	1756.6	1.0018
GO:0015780_nucleotide-sugar_transport	2	0	0	0	1744	1737.68	1747.14	1756.6	1.0018
GO:0015781_pyrimidine_nucleotide-sugar_transport	2	0	0	0	1744	1737.68	1747.14	1756.6	1.0018
GO:0015807_L-amino_acid_transport	2	0	0	0	1744	1737.68	1747.14	1756.6	1.0018
GO:0015884_folic_acid_transport	2	0	0	0	1744	1737.68	1747.14	1756.6	1.0018
GO:0015908_fatty_acid_transport	2	0	0	0	1744	1737.68	1747.14	1756.6	1.0018
GO:0015917_aminophospholipid_transport	2	0	0	0	1744	1737.68	1747.14	1756.6	1.0018
GO:0016066_cellular_defense_response_(sensu_Vertebrata)	2	0	0	0	1744	1737.68	1747.14	1756.6	1.0018
GO:0016079_synaptic_vesicle_exocytosis	2	0	0	0	1744	1737.68	1747.14	1756.6	1.0018
GO:0016236_macroautophagy	2	0	0	0	1744	1737.68	1747.14	1756.6	1.0018
GO:0016339_calcium-dependent_cell-cell_adhesion	2	0	0	0	1744	1737.68	1747.14	1756.6	1.0018
GO:0016458_gene_silencing	2	0	0	0	1744	1737.68	1747.14	1756.6	1.0018
GO:0016556_mRNA_modification	2	0	0	0	1744	1737.68	1747.14	1756.6	1.0018
GO:0018342_protein_prenylation	2	0	0	0	1744	1737.68	1747.14	1756.6	1.0018
GO:0018346_protein_amino_acid_prenylation	2	0	0	0	1744	1737.68	1747.14	1756.6	1.0018
GO:0018409_peptide_or_protein_amino-terminal_blocking	2	0	0	0	1744	1737.68	1747.14	1756.6	1.0018
GO:0019079_viral_genome_replication	2	0	0	0	1744	1737.68	1747.14	1756.6	1.0018
GO:0019216_regulation_of_lipid_metabolism	2	0	0	0	1744	1737.68	1747.14	1756.6	1.0018
GO:0019221_cytokine_and_chemokine_mediated_signaling_pathway	2	0	0	0	1744	1737.68	1747.14	1756.6	1.0018
GO:0019627_urea_metabolism	2	0	0	0	1744	1737.68	1747.14	1756.6	1.0018
GO:0019720_Mo-molybdopterin_cofactor_metabolism	2	0	0	0	1744	1737.68	1747.14	1756.6	1.0018
GO:0030004_monovalent_inorganic_cation_homeostasis	2	0	0	0	1744	1737.68	1747.14	1756.6	1.0018
GO:0030031_cell_projection_biogenesis	2	0	0	0	1744	1737.68	1747.14	1756.6	1.0018
GO:0030071_regulation_of_mitotic_metaphase_anaphase_transition	2	0	0	0	1744	1737.68	1747.14	1756.6	1.0018
GO:0030146_diuresis	2	0	0	0	1744	1737.68	1747.14	1756.6	1.0018
GO:0030147_natriuresis	2	0	0	0	1744	1737.68	1747.14	1756.6	1.0018
GO:0030162_regulation_of_proteolysis	2	0	0	0	1744	1737.68	1747.14	1756.6	1.0018
GO:0030178_negative_regulation_of_Wnt_receptor_signaling_pathway	2	0	0	0	1744	1737.68	1747.14	1756.6	1.0018
GO:0030199_collagen_fibril_organization	2	0	0	0	1744	1737.68	1747.14	1756.6	1.0018
GO:0030218_erythrocyte_differentiation	2	0	0	0	1744	1737.68	1747.14	1756.6	1.0018
GO:0030261_chromosome_condensation	2	0	0	0	1744	1737.68	1747.14	1756.6	1.0018
GO:0030307_positive_regulation_of_cell_growth	2	0	0	0	1744	1737.68	1747.14	1756.6	1.0018
GO:0030330_DNA_damage_response__signal_transduction_by_p53_class_mediator	2	0	0	0	1744	1737.68	1747.14	1756.6	1.0018
GO:0030593_neutrophil_chemotaxis	2	0	0	0	1744	1737.68	1747.14	1756.6	1.0018
GO:0030641_hydrogen_ion_homeostasis	2	0	0	0	1744	1737.68	1747.14	1756.6	1.0018
GO:0030838_positive_regulation_of_actin_filament_polymerization	2	0	0	0	1744	1737.68	1747.14	1756.6	1.0018
GO:0030865_cortical_cytoskeleton_organization_and_biogenesis	2	0	0	0	1744	1737.68	1747.14	1756.6	1.0018
GO:0030866_cortical_actin_cytoskeleton_organization_and_biogenesis	2	0	0	0	1744	1737.68	1747.14	1756.6	1.0018
GO:0030902_hindbrain_development	2	0	0	0	1744	1737.68	1747.14	1756.6	1.0018
GO:0030968_unfolded_protein_response	2	0	0	0	1744	1737.68	1747.14	1756.6	1.0018
GO:0031023_microtubule_organizing_center_organization_and_biogenesis	2	0	0	0	1744	1737.68	1747.14	1756.6	1.0018
GO:0031268_pseudopodium_organization_and_biogenesis	2	0	0	0	1744	1737.68	1747.14	1756.6	1.0018
GO:0031269_pseudopodium_formation	2	0	0	0	1744	1737.68	1747.14	1756.6	1.0018
GO:0031272_regulation_of_pseudopodium_formation	2	0	0	0	1744	1737.68	1747.14	1756.6	1.0018
GO:0031274_positive_regulation_of_pseudopodium_formation	2	0	0	0	1744	1737.68	1747.14	1756.6	1.0018
GO:0031280_negative_regulation_of_cyclase_activity	2	0	0	0	1744	1737.68	1747.14	1756.6	1.0018
GO:0031328_positive_regulation_of_cellular_biosynthesis	2	0	0	0	1744	1737.68	1747.14	1756.6	1.0018
GO:0031344_regulation_of_cell_projection_organization_and_biogenesis	2	0	0	0	1744	1737.68	1747.14	1756.6	1.0018
GO:0031346_positive_regulation_of_cell_projection_organization_and_biogenesis	2	0	0	0	1744	1737.68	1747.14	1756.6	1.0018
GO:0031365_N-terminal_protein_amino_acid_modification	2	0	0	0	1744	1737.68	1747.14	1756.6	1.0018
GO:0031644_regulation_of_neurophysiological_process	2	0	0	0	1744	1737.68	1747.14	1756.6	1.0018
GO:0031647_regulation_of_protein_stability	2	0	0	0	1744	1737.68	1747.14	1756.6	1.0018
GO:0035050_embryonic_heart_tube_development	2	0	0	0	1744	1737.68	1747.14	1756.6	1.0018
GO:0035051_cardiac_cell_differentiation	2	0	0	0	1744	1737.68	1747.14	1756.6	1.0018
GO:0042108_positive_regulation_of_cytokine_biosynthesis	2	0	0	0	1744	1737.68	1747.14	1756.6	1.0018
GO:0042168_heme_metabolism	2	0	0	0	1744	1737.68	1747.14	1756.6	1.0018
GO:0042311_vasodilation	2	0	0	0	1744	1737.68	1747.14	1756.6	1.0018
GO:0042430_indole_and_derivative_metabolism	2	0	0	0	1744	1737.68	1747.14	1756.6	1.0018
GO:0042434_indole_derivative_metabolism	2	0	0	0	1744	1737.68	1747.14	1756.6	1.0018
GO:0042542_response_to_hydrogen_peroxide	2	0	0	0	1744	1737.68	1747.14	1756.6	1.0018
GO:0042632_cholesterol_homeostasis	2	0	0	0	1744	1737.68	1747.14	1756.6	1.0018
GO:0042730_fibrinolysis	2	0	0	0	1744	1737.68	1747.14	1756.6	1.0018
GO:0042743_hydrogen_peroxide_metabolism	2	0	0	0	1744	1737.68	1747.14	1756.6	1.0018
GO:0042744_hydrogen_peroxide_catabolism	2	0	0	0	1744	1737.68	1747.14	1756.6	1.0018
GO:0042769_DNA_damage_response__detection_of_DNA_damage	2	0	0	0	1744	1737.68	1747.14	1756.6	1.0018
GO:0042828_response_to_pathogen	2	0	0	0	1744	1737.68	1747.14	1756.6	1.0018
GO:0043009_embryonic_development_(sensu_Vertebrata)	2	0	0	0	1744	1737.68	1747.14	1756.6	1.0018
GO:0043043_peptide_biosynthesis	2	0	0	0	1744	1737.68	1747.14	1756.6	1.0018
GO:0043433_negative_regulation_of_transcription_factor_activity	2	0	0	0	1744	1737.68	1747.14	1756.6	1.0018
GO:0043525_positive_regulation_of_neuron_apoptosis	2	0	0	0	1744	1737.68	1747.14	1756.6	1.0018
GO:0043545_molybdopterin_cofactor_metabolism	2	0	0	0	1744	1737.68	1747.14	1756.6	1.0018
GO:0045010_actin_nucleation	2	0	0	0	1744	1737.68	1747.14	1756.6	1.0018
GO:0045161_neuronal_ion_channel_clustering	2	0	0	0	1744	1737.68	1747.14	1756.6	1.0018
GO:0045329_carnitine_biosynthesis	2	0	0	0	1744	1737.68	1747.14	1756.6	1.0018
GO:0045444_fat_cell_differentiation	2	0	0	0	1744	1737.68	1747.14	1756.6	1.0018
GO:0045446_endothelial_cell_differentiation	2	0	0	0	1744	1737.68	1747.14	1756.6	1.0018
GO:0045454_cell_redox_homeostasis	2	0	0	0	1744	1737.68	1747.14	1756.6	1.0018
GO:0045576_mast_cell_activation	2	0	0	0	1744	1737.68	1747.14	1756.6	1.0018
GO:0045637_regulation_of_myeloid_cell_differentiation	2	0	0	0	1744	1737.68	1747.14	1756.6	1.0018
GO:0045639_positive_regulation_of_myeloid_cell_differentiation	2	0	0	0	1744	1737.68	1747.14	1756.6	1.0018
GO:0045727_positive_regulation_of_protein_biosynthesis	2	0	0	0	1744	1737.68	1747.14	1756.6	1.0018
GO:0045764_positive_regulation_of_amino_acid_metabolism	2	0	0	0	1744	1737.68	1747.14	1756.6	1.0018
GO:0045787_positive_regulation_of_progression_through_cell_cycle	2	0	0	0	1744	1737.68	1747.14	1756.6	1.0018
GO:0045793_positive_regulation_of_cell_size	2	0	0	0	1744	1737.68	1747.14	1756.6	1.0018
GO:0045807_positive_regulation_of_endocytosis	2	0	0	0	1744	1737.68	1747.14	1756.6	1.0018
GO:0045815_positive_regulation_of_gene_expression__epigenetic	2	0	0	0	1744	1737.68	1747.14	1756.6	1.0018
GO:0045884_regulation_of_survival_gene_product_activity	2	0	0	0	1744	1737.68	1747.14	1756.6	1.0018
GO:0045898_regulation_of_transcriptional_preinitiation_complex_formation	2	0	0	0	1744	1737.68	1747.14	1756.6	1.0018
GO:0045927_positive_regulation_of_growth	2	0	0	0	1744	1737.68	1747.14	1756.6	1.0018
GO:0046068_cGMP_metabolism	2	0	0	0	1744	1737.68	1747.14	1756.6	1.0018
GO:0046466_membrane_lipid_catabolism	2	0	0	0	1744	1737.68	1747.14	1756.6	1.0018
GO:0046883_regulation_of_hormone_secretion	2	0	0	0	1744	1737.68	1747.14	1756.6	1.0018
GO:0048144_fibroblast_proliferation	2	0	0	0	1744	1737.68	1747.14	1756.6	1.0018
GO:0048145_regulation_of_fibroblast_proliferation	2	0	0	0	1744	1737.68	1747.14	1756.6	1.0018
GO:0048259_regulation_of_receptor_mediated_endocytosis	2	0	0	0	1744	1737.68	1747.14	1756.6	1.0018
GO:0048488_synaptic_vesicle_endocytosis	2	0	0	0	1744	1737.68	1747.14	1756.6	1.0018
GO:0048675_axon_extension	2	0	0	0	1744	1737.68	1747.14	1756.6	1.0018
GO:0050684_regulation_of_mRNA_processing	2	0	0	0	1744	1737.68	1747.14	1756.6	1.0018
GO:0050731_positive_regulation_of_peptidyl-tyrosine_phosphorylation	2	0	0	0	1744	1737.68	1747.14	1756.6	1.0018
GO:0050770_regulation_of_axonogenesis	2	0	0	0	1744	1737.68	1747.14	1756.6	1.0018
GO:0050777_negative_regulation_of_immune_response	2	0	0	0	1744	1737.68	1747.14	1756.6	1.0018
GO:0050796_regulation_of_insulin_secretion	2	0	0	0	1744	1737.68	1747.14	1756.6	1.0018
GO:0050803_regulation_of_synapse_structure_and_function	2	0	0	0	1744	1737.68	1747.14	1756.6	1.0018
GO:0050804_regulation_of_synaptic_transmission	2	0	0	0	1744	1737.68	1747.14	1756.6	1.0018
GO:0050821_protein_stabilization	2	0	0	0	1744	1737.68	1747.14	1756.6	1.0018
GO:0050851_antigen_receptor-mediated_signaling_pathway	2	0	0	0	1744	1737.68	1747.14	1756.6	1.0018
GO:0050852_T_cell_receptor_signaling_pathway	2	0	0	0	1744	1737.68	1747.14	1756.6	1.0018
GO:0051014_actin_filament_severing	2	0	0	0	1744	1737.68	1747.14	1756.6	1.0018
GO:0051017_actin_filament_bundle_formation	2	0	0	0	1744	1737.68	1747.14	1756.6	1.0018
GO:0051050_positive_regulation_of_transport	2	0	0	0	1744	1737.68	1747.14	1756.6	1.0018
GO:0051085_chaperone_cofactor_dependent_protein_folding	2	0	0	0	1744	1737.68	1747.14	1756.6	1.0018
GO:0051098_regulation_of_binding	2	0	0	0	1744	1737.68	1747.14	1756.6	1.0018
GO:0051123_transcriptional_preinitiation_complex_formation	2	0	0	0	1744	1737.68	1747.14	1756.6	1.0018
GO:0051181_cofactor_transport	2	0	0	0	1744	1737.68	1747.14	1756.6	1.0018
GO:0051208_sequestering_of_calcium_ion	2	0	0	0	1744	1737.68	1747.14	1756.6	1.0018
GO:0051209_release_of_sequestered_calcium_ion_into_cytosol	2	0	0	0	1744	1737.68	1747.14	1756.6	1.0018
GO:0051238_sequestering_of_metal_ion	2	0	0	0	1744	1737.68	1747.14	1756.6	1.0018
GO:0051241_negative_regulation_of_organismal_physiological_process	2	0	0	0	1744	1737.68	1747.14	1756.6	1.0018
GO:0051252_regulation_of_RNA_metabolism	2	0	0	0	1744	1737.68	1747.14	1756.6	1.0018
GO:0051260_protein_homooligomerization	2	0	0	0	1744	1737.68	1747.14	1756.6	1.0018
GO:0051282_regulation_of_sequestering_of_calcium_ion	2	0	0	0	1744	1737.68	1747.14	1756.6	1.0018
GO:0051283_negative_regulation_of_sequestering_of_calcium_ion	2	0	0	0	1744	1737.68	1747.14	1756.6	1.0018
GO:0051291_protein_heterooligomerization	2	0	0	0	1744	1737.68	1747.14	1756.6	1.0018
GO:0051297_centrosome_organization_and_biogenesis	2	0	0	0	1744	1737.68	1747.14	1756.6	1.0018
GO:0051320_S_phase	2	0	0	0	1744	1737.68	1747.14	1756.6	1.0018
GO:0051350_negative_regulation_of_lyase_activity	2	0	0	0	1744	1737.68	1747.14	1756.6	1.0018
GO:0051923_sulfation	2	0	0	0	1744	1737.68	1747.14	1756.6	1.0018
GO:0051969_regulation_of_transmission_of_nerve_impulse	2	0	0	0	1744	1737.68	1747.14	1756.6	1.0018
GO:0006013_mannose_metabolism	3	1	3.75148	-0.613154	246	201.427	246.56	291.693	1.00228
GO:0006206_pyrimidine_base_metabolism	3	1	3.75148	-0.613154	246	201.427	246.56	291.693	1.00228
GO:0006476_protein_amino_acid_deacetylation	3	1	3.75148	-0.613154	246	201.427	246.56	291.693	1.00228
GO:0006613_cotranslational_protein_targeting_to_membrane	3	1	3.75148	-0.613154	246	201.427	246.56	291.693	1.00228
GO:0006691_leukotriene_metabolism	3	1	3.75148	-0.613154	246	201.427	246.56	291.693	1.00228
GO:0006700_C21-steroid_hormone_biosynthesis	3	1	3.75148	-0.613154	246	201.427	246.56	291.693	1.00228
GO:0006760_folic_acid_and_derivative_metabolism	3	1	3.75148	-0.613154	246	201.427	246.56	291.693	1.00228
GO:0006958_complement_activation__classical_pathway	3	1	3.75148	-0.613154	246	201.427	246.56	291.693	1.00228
GO:0007189_G-protein_signaling__adenylate_cyclase_activating_pathway	3	1	3.75148	-0.613154	246	201.427	246.56	291.693	1.00228
GO:0007190_adenylate_cyclase_activation	3	1	3.75148	-0.613154	246	201.427	246.56	291.693	1.00228
GO:0007260_tyrosine_phosphorylation_of_STAT_protein	3	1	3.75148	-0.613154	246	201.427	246.56	291.693	1.00228
GO:0007281_germ_cell_development	3	1	3.75148	-0.613154	246	201.427	246.56	291.693	1.00228
GO:0008207_C21-steroid_hormone_metabolism	3	1	3.75148	-0.613154	246	201.427	246.56	291.693	1.00228
GO:0008625_induction_of_apoptosis_via_death_domain_receptors	3	1	3.75148	-0.613154	246	201.427	246.56	291.693	1.00228
GO:0009066_aspartate_family_amino_acid_metabolism	3	1	3.75148	-0.613154	246	201.427	246.56	291.693	1.00228
GO:0009396_folic_acid_and_derivative_biosynthesis	3	1	3.75148	-0.613154	246	201.427	246.56	291.693	1.00228
GO:0009755_hormone-mediated_signaling	3	1	3.75148	-0.613154	246	201.427	246.56	291.693	1.00228
GO:0015711_organic_anion_transport	3	1	3.75148	-0.613154	246	201.427	246.56	291.693	1.00228
GO:0015858_nucleoside_transport	3	1	3.75148	-0.613154	246	201.427	246.56	291.693	1.00228
GO:0019370_leukotriene_biosynthesis	3	1	3.75148	-0.613154	246	201.427	246.56	291.693	1.00228
GO:0031281_positive_regulation_of_cyclase_activity	3	1	3.75148	-0.613154	246	201.427	246.56	291.693	1.00228
GO:0043161_proteasomal_ubiquitin-dependent_protein_catabolism	3	1	3.75148	-0.613154	246	201.427	246.56	291.693	1.00228
GO:0045047_protein_targeting_to_ER	3	1	3.75148	-0.613154	246	201.427	246.56	291.693	1.00228
GO:0045165_cell_fate_commitment	3	1	3.75148	-0.613154	246	201.427	246.56	291.693	1.00228
GO:0045762_positive_regulation_of_adenylate_cyclase_activity	3	1	3.75148	-0.613154	246	201.427	246.56	291.693	1.00228
GO:0046112_nucleobase_biosynthesis	3	1	3.75148	-0.613154	246	201.427	246.56	291.693	1.00228
GO:0048730_epidermis_morphogenesis	3	1	3.75148	-0.613154	246	201.427	246.56	291.693	1.00228
GO:0051093_negative_regulation_of_development	3	1	3.75148	-0.613154	246	201.427	246.56	291.693	1.00228
GO:0051180_vitamin_transport	3	1	3.75148	-0.613154	246	201.427	246.56	291.693	1.00228
GO:0051349_positive_regulation_of_lyase_activity	3	1	3.75148	-0.613154	246	201.427	246.56	291.693	1.00228
GO:0006996_organelle_organization_and_biogenesis	130	14	1.21202	-0.586214	251	206.468	251.89	297.312	1.00355
GO:0006112_energy_reserve_metabolism	11	2	2.04626	-0.593235	250	205.956	251.31	296.664	1.00524
GO:0007001_chromosome_organization_and_biogenesis_(sensu_Eukaryota)	49	6	1.37809	-0.576181	253	209.629	255	300.371	1.00791
GO:0006323_DNA_packaging	40	5	1.40681	-0.553631	256	212.794	258.48	304.166	1.00969
GO:0006952_defense_response	122	13	1.19924	-0.547903	257	213.957	259.65	305.343	1.01031
GO:0042981_regulation_of_apoptosis	79	9	1.28215	-0.57817	252	209.2	254.64	300.08	1.01048
GO:0043067_regulation_of_programmed_cell_death	80	9	1.26612	-0.558326	255	212.345	257.86	303.375	1.01122
GO:0009967_positive_regulation_of_signal_transduction	21	3	1.60778	-0.545444	258	215.502	261.31	307.118	1.01283
GO:0001558_regulation_of_cell_growth	30	4	1.50059	-0.562421	254	211.939	257.41	302.881	1.01343
GO:0006954_inflammatory_response	31	4	1.45219	-0.530854	264	220.848	267.71	314.572	1.01405
GO:0008361_regulation_of_cell_size	31	4	1.45219	-0.530854	264	220.848	267.71	314.572	1.01405
GO:0016049_cell_growth	31	4	1.45219	-0.530854	264	220.848	267.71	314.572	1.01405
GO:0051276_chromosome_organization_and_biogenesis	51	6	1.32405	-0.527039	265	221.92	268.79	315.66	1.0143
GO:0006164_purine_nucleotide_biosynthesis	22	3	1.5347	-0.508525	268	225.971	273.44	320.909	1.0203
GO:0007596_blood_coagulation	22	3	1.5347	-0.508525	268	225.971	273.44	320.909	1.0203
GO:0050817_coagulation	22	3	1.5347	-0.508525	268	225.971	273.44	320.909	1.0203
GO:0006814_sodium_ion_transport	12	2	1.87574	-0.538388	261	219.849	266.6	313.351	1.02146
GO:0044272_sulfur_compound_biosynthesis	12	2	1.87574	-0.538388	261	219.849	266.6	313.351	1.02146
GO:0046483_heterocycle_metabolism	12	2	1.87574	-0.538388	261	219.849	266.6	313.351	1.02146

## Sheet: 2.Acid_SEG1_cells_under
HYPERLINKED TO GO CATEGORY	TOTAL GENES	UNDEREXPRESSED GENES	ENRICHMENT	LOG10(p)	CUMULATIVE NUMBER OF CATEGORIES	CUMULATIVE RANDOMS LOWER BOUND	CUMULATIVE RANDOMS MEAN	CUMULATIVE RANDOMS UPPER BOUND	FALSE DISCOVERY RATE
GO:0006376_mRNA_splice_site_selection	8	7	2.0003	-1.82498	12	0.597336	4.87	9.14266	0.405833
GO:0009058_biosynthesis	214	109	1.16439	-1.82559	11	0.364476	4.56	8.75552	0.414545
GO:0006397_mRNA_processing	45	27	1.37163	-1.71074	16	1.43325	6.97	12.5068	0.435625
GO:0016070_RNA_metabolism	92	50	1.24242	-1.62966	20	2.13182	8.8	15.4682	0.44
GO:0016071_mRNA_metabolism	52	31	1.36284	-1.84484	10	0.34931	4.45	8.55069	0.445
GO:0006644_phospholipid_metabolism	17	12	1.61369	-1.63691	19	1.9578	8.63	15.3022	0.454211
GO:0006412_protein_biosynthesis	100	55	1.25733	-1.87811	9	0.299703	4.14	7.9803	0.46
GO:0006007_glucose_catabolism	10	8	1.82885	-1.65039	18	2.11495	8.32	14.525	0.462222
GO:0006413_translational_initiation	10	8	1.82885	-1.65039	18	2.11495	8.32	14.525	0.462222
GO:0000375_RNA_splicing__via_transesterification_reactions	24	16	1.52404	-1.71233	15	1.41887	6.95	12.4811	0.463333
GO:0000377_RNA_splicing__via_transesterification_reactions_with_bulged_adenosine_as_nucleophile	24	16	1.52404	-1.71233	15	1.41887	6.95	12.4811	0.463333
GO:0000398_nuclear_mRNA_splicing__via_spliceosome	24	16	1.52404	-1.71233	15	1.41887	6.95	12.4811	0.463333
GO:0044267_cellular_protein_metabolism	508	241	1.08453	-1.54972	21	2.58739	9.84	17.0926	0.468571
GO:0044237_cellular_metabolism	1193	542	1.03859	-1.52118	22	3.26796	10.87	18.472	0.494091
GO:0008152_metabolism	1266	577	1.04191	-1.88821	8	0.290663	4.13	7.96934	0.51625
GO:0000059_protein_import_into_nucleus__docking	7	6	1.95948	-1.51687	23	4.26584	12.18	20.0942	0.529565
GO:0044260_cellular_macromolecule_metabolism	519	245	1.07916	-1.4552	25	5.05352	13.57	22.0865	0.5428
GO:0000122_negative_regulation_of_transcription_from_RNA_polymerase_II_promoter	14	10	1.6329	-1.46761	24	5.03591	13.48	21.9241	0.561667
GO:0045934_negative_regulation_of_nucleobase__nucleoside__nucleotide_and_nucleic_acid_metabolism	38	24	1.44383	-1.92887	7	0.207099	4.06	7.9129	0.58
GO:0006096_glycolysis	9	7	1.77805	-1.37754	34	9.1331	20.31	31.4869	0.597353
GO:0009064_glutamine_family_amino_acid_metabolism	9	7	1.77805	-1.37754	34	9.1331	20.31	31.4869	0.597353
GO:0009069_serine_family_amino_acid_metabolism	9	7	1.77805	-1.37754	34	9.1331	20.31	31.4869	0.597353
GO:0050875_cellular_physiological_process	1602	715	1.02031	-1.39323	31	8.28921	19.38	30.4708	0.625161
GO:0006886_intracellular_protein_transport	59	33	1.27864	-1.42347	29	7.52598	18.24	28.954	0.628966
GO:0006913_nucleocytoplasmic_transport	24	15	1.42879	-1.30749	35	10.2168	22.14	34.0632	0.632571
GO:0044255_cellular_lipid_metabolism	90	48	1.21923	-1.41098	30	7.98966	18.98	29.9703	0.632667
GO:0031324_negative_regulation_of_cellular_metabolism	42	24	1.30632	-1.26809	39	11.7779	24.71	37.6421	0.63359
GO:0006497_protein_amino_acid_lipidation	4	4	2.28606	-1.43811	28	7.3961	18.03	28.6639	0.643929
GO:0042157_lipoprotein_metabolism	4	4	2.28606	-1.43811	28	7.3961	18.03	28.6639	0.643929
GO:0042158_lipoprotein_biosynthesis	4	4	2.28606	-1.43811	28	7.3961	18.03	28.6639	0.643929
GO:0016481_negative_regulation_of_transcription	34	20	1.34474	-1.26921	38	11.7413	24.65	37.5587	0.648684
GO:0006006_glucose_metabolism	13	9	1.58265	-1.2397	40	12.8584	26.19	39.5216	0.65475
GO:0043037_translation	32	19	1.35735	-1.27258	37	11.5258	24.41	37.2942	0.65973
GO:0044238_primary_metabolism	1160	525	1.03464	-1.27801	36	11.2329	23.91	36.5871	0.664167
GO:0006732_coenzyme_metabolism	33	19	1.31621	-1.12125	51	19.0042	33.99	48.9758	0.666471
GO:0044249_cellular_biosynthesis	185	96	1.18628	-1.93099	6	0.254869	4.03	7.80513	0.671667
GO:0006396_RNA_processing	70	37	1.20835	-1.12539	50	18.803	33.8	48.797	0.676
GO:0009308_amine_metabolism	70	37	1.20835	-1.12539	50	18.803	33.8	48.797	0.676
GO:0006519_amino_acid_and_derivative_metabolism	61	33	1.23672	-1.19359	43	15.6931	29.81	43.9269	0.693256
GO:0006629_lipid_metabolism	102	52	1.16544	-1.10027	52	20.6006	36.16	51.7194	0.695385
GO:0006457_protein_folding	37	21	1.29749	-1.12552	48	18.7276	33.69	48.6524	0.701875
GO:0006092_main_pathways_of_carbohydrate_metabolism	15	10	1.52404	-1.20225	42	15.568	29.48	43.392	0.701905
GO:0051169_nuclear_transport	23	14	1.39151	-1.13387	47	18.1082	33.02	47.9318	0.702553
GO:0045892_negative_regulation_of_transcription__DNA-dependent	21	13	1.41518	-1.14337	46	17.5611	32.39	47.2189	0.70413
GO:0006446_regulation_of_translational_initiation	6	5	1.90505	-1.21629	41	15.2077	28.98	42.7523	0.706829
GO:0009892_negative_regulation_of_metabolism	49	27	1.25966	-1.15342	45	17.2859	32.01	46.7341	0.711333
GO:0015674_di-__tri-valent_inorganic_cation_transport	19	12	1.44383	-1.15689	44	17.1896	31.92	46.6504	0.725455
GO:0051186_cofactor_metabolism	36	20	1.27003	-0.991496	74	37.4643	57.33	77.1957	0.77473
GO:0051170_nuclear_import	16	10	1.42879	-0.986062	75	38.1988	58.23	78.2612	0.7764
GO:0007254_JNK_cascade	14	9	1.46961	-1.00041	73	37.0437	56.83	76.6163	0.778493
GO:0007266_Rho_protein_signal_transduction	14	9	1.46961	-1.00041	73	37.0437	56.83	76.6163	0.778493
GO:0031098_stress-activated_protein_kinase_signaling_pathway	14	9	1.46961	-1.00041	73	37.0437	56.83	76.6163	0.778493
GO:0046164_alcohol_catabolism	14	9	1.46961	-1.00041	73	37.0437	56.83	76.6163	0.778493
GO:0046365_monosaccharide_catabolism	14	9	1.46961	-1.00041	73	37.0437	56.83	76.6163	0.778493
GO:0046467_membrane_lipid_biosynthesis	14	9	1.46961	-1.00041	73	37.0437	56.83	76.6163	0.778493
GO:0006605_protein_targeting	30	17	1.29543	-0.976463	77	39.9914	60.37	80.7486	0.784026
GO:0008380_RNA_splicing	30	17	1.29543	-0.976463	77	39.9914	60.37	80.7486	0.784026
GO:0000165_MAPKKK_cascade	20	12	1.37163	-0.971883	78	40.8255	61.49	82.1545	0.788333
GO:0006082_organic_acid_metabolism	91	46	1.15559	-0.962254	80	42.6807	63.38	84.0793	0.79225
GO:0019752_carboxylic_acid_metabolism	91	46	1.15559	-0.962254	80	42.6807	63.38	84.0793	0.79225
GO:0000245_spliceosome_assembly	11	9	1.87041	-1.93153	5	0.270306	4.02	7.76969	0.804
GO:0006928_cell_motility	43	23	1.22277	-0.900158	88	50.3878	71.82	93.2522	0.816136
GO:0040011_locomotion	43	23	1.22277	-0.900158	88	50.3878	71.82	93.2522	0.816136
GO:0051674_localization_of_cell	43	23	1.22277	-0.900158	88	50.3878	71.82	93.2522	0.816136
GO:0006368_RNA_elongation_from_RNA_polymerase_II_promoter	3	3	2.28606	-1.07814	61	31.4104	49.84	68.2696	0.817049
GO:0006534_cysteine_metabolism	3	3	2.28606	-1.07814	61	31.4104	49.84	68.2696	0.817049
GO:0006584_catecholamine_metabolism	3	3	2.28606	-1.07814	61	31.4104	49.84	68.2696	0.817049
GO:0006664_glycolipid_metabolism	3	3	2.28606	-1.07814	61	31.4104	49.84	68.2696	0.817049
GO:0006687_glycosphingolipid_metabolism	3	3	2.28606	-1.07814	61	31.4104	49.84	68.2696	0.817049
GO:0007185_transmembrane_receptor_protein_tyrosine_phosphatase_signaling_pathway	3	3	2.28606	-1.07814	61	31.4104	49.84	68.2696	0.817049
GO:0008156_negative_regulation_of_DNA_replication	3	3	2.28606	-1.07814	61	31.4104	49.84	68.2696	0.817049
GO:0018958_phenol_metabolism	3	3	2.28606	-1.07814	61	31.4104	49.84	68.2696	0.817049
GO:0051053_negative_regulation_of_DNA_metabolism	3	3	2.28606	-1.07814	61	31.4104	49.84	68.2696	0.817049
GO:0000278_mitotic_cell_cycle	42	23	1.25189	-1.01089	67	35.4134	55	74.5866	0.820896
GO:0008283_cell_proliferation	83	41	1.12926	-0.766256	115	69.4161	94.45	119.484	0.821304
GO:0006066_alcohol_metabolism	48	26	1.23828	-1.03296	64	33.4616	52.62	71.7784	0.822188
GO:0008610_lipid_biosynthesis	44	23	1.19498	-0.799691	112	67.1557	92.34	117.524	0.824464
GO:0009309_amine_biosynthesis	12	8	1.52404	-1.02273	66	34.9794	54.48	73.9806	0.825455
GO:0044271_nitrogen_compound_biosynthesis	12	8	1.52404	-1.02273	66	34.9794	54.48	73.9806	0.825455
GO:0016052_carbohydrate_catabolism	17	10	1.34474	-0.808337	110	65.948	90.87	115.792	0.826091
GO:0044275_cellular_carbohydrate_catabolism	17	10	1.34474	-0.808337	110	65.948	90.87	115.792	0.826091
GO:0000087_M_phase_of_mitotic_cell_cycle	32	17	1.21447	-0.735171	117	71.5356	96.79	122.044	0.827265
GO:0007067_mitosis	32	17	1.21447	-0.735171	117	71.5356	96.79	122.044	0.827265
GO:0006606_protein_import_into_nucleus	15	9	1.37163	-0.807961	111	66.9246	91.89	116.855	0.827838
GO:0006418_tRNA_aminoacylation_for_protein_translation	13	8	1.40681	-0.810773	108	65.1566	89.43	113.703	0.828056
GO:0006979_response_to_oxidative_stress	13	8	1.40681	-0.810773	108	65.1566	89.43	113.703	0.828056
GO:0008654_phospholipid_biosynthesis	13	8	1.40681	-0.810773	108	65.1566	89.43	113.703	0.828056
GO:0019320_hexose_catabolism	13	8	1.40681	-0.810773	108	65.1566	89.43	113.703	0.828056
GO:0043038_amino_acid_activation	13	8	1.40681	-0.810773	108	65.1566	89.43	113.703	0.828056
GO:0043039_tRNA_aminoacylation	13	8	1.40681	-0.810773	108	65.1566	89.43	113.703	0.828056
GO:0006357_regulation_of_transcription_from_RNA_polymerase_II_promoter	55	28	1.16381	-0.766607	114	69.3586	94.4	119.441	0.82807
GO:0006461_protein_complex_assembly	50	26	1.18875	-0.831649	100	60.1775	82.89	105.602	0.8289
GO:0051641_cellular_localization	109	53	1.11157	-0.772504	113	68.5119	93.68	118.848	0.829027
GO:0000096_sulfur_amino_acid_metabolism	5	4	1.82885	-0.925563	85	49.3817	70.67	91.9583	0.831412
GO:0000389_nuclear_mRNA_3'-splice_site_recognition	5	4	1.82885	-0.925563	85	49.3817	70.67	91.9583	0.831412
GO:0006650_glycerophospholipid_metabolism	5	4	1.82885	-0.925563	85	49.3817	70.67	91.9583	0.831412
GO:0006749_glutathione_metabolism	5	4	1.82885	-0.925563	85	49.3817	70.67	91.9583	0.831412
GO:0006750_glutathione_biosynthesis	5	4	1.82885	-0.925563	85	49.3817	70.67	91.9583	0.831412
GO:0006520_amino_acid_metabolism	50	27	1.23447	-1.04075	63	33.3302	52.48	71.6299	0.833016
GO:0046907_intracellular_transport	108	53	1.12186	-0.8329	99	60.0115	82.58	105.148	0.834141
GO:0051649_establishment_of_cellular_localization	108	53	1.12186	-0.8329	99	60.0115	82.58	105.148	0.834141
GO:0007582_physiological_process	1730	764	1.00957	-0.85824	94	56.398	78.41	100.422	0.834149
GO:0006406_mRNA_export_from_nucleus	7	5	1.6329	-0.864359	93	56.157	78.14	100.123	0.840215
GO:0006826_iron_ion_transport	7	5	1.6329	-0.864359	93	56.157	78.14	100.123	0.840215
GO:0008652_amino_acid_biosynthesis	7	5	1.6329	-0.864359	93	56.157	78.14	100.123	0.840215
GO:0042445_hormone_metabolism	7	5	1.6329	-0.864359	93	56.157	78.14	100.123	0.840215
GO:0051028_mRNA_transport	7	5	1.6329	-0.864359	93	56.157	78.14	100.123	0.840215
GO:0006807_nitrogen_compound_metabolism	73	38	1.19	-1.0428	62	33.2677	52.27	71.2723	0.843065
GO:0006665_sphingolipid_metabolism	11	7	1.45476	-0.818464	102	62.6337	86.22	109.806	0.845294
GO:0051258_protein_polymerization	11	7	1.45476	-0.818464	102	62.6337	86.22	109.806	0.845294
GO:0006790_sulfur_metabolism	16	9	1.28591	-0.651857	189	128.023	159.92	191.817	0.846138
GO:0006873_cell_ion_homeostasis	16	9	1.28591	-0.651857	189	128.023	159.92	191.817	0.846138
GO:0006888_ER_to_Golgi_vesicle-mediated_transport	16	9	1.28591	-0.651857	189	128.023	159.92	191.817	0.846138
GO:0007050_cell_cycle_arrest	16	9	1.28591	-0.651857	189	128.023	159.92	191.817	0.846138
GO:0030003_cation_homeostasis	16	9	1.28591	-0.651857	189	128.023	159.92	191.817	0.846138
GO:0030182_neuron_differentiation	16	9	1.28591	-0.651857	189	128.023	159.92	191.817	0.846138
GO:0007268_synaptic_transmission	27	15	1.27003	-0.8333	97	59.927	82.48	105.033	0.850309
GO:0015980_energy_derivation_by_oxidation_of_organic_compounds	28	15	1.22467	-0.713643	176	118.905	150.1	181.295	0.852841
GO:0019226_transmission_of_nerve_impulse	28	15	1.22467	-0.713643	176	118.905	150.1	181.295	0.852841
GO:0009108_coenzyme_biosynthesis	26	14	1.23095	-0.702936	177	119.911	151.13	182.349	0.853842
GO:0000041_transition_metal_ion_transport	9	6	1.52404	-0.834155	96	59.6688	82.2	104.731	0.85625
GO:0051168_nuclear_export	9	6	1.52404	-0.834155	96	59.6688	82.2	104.731	0.85625
GO:0006047_UDP-N-acetylglucosamine_metabolism	2	2	2.28606	-0.718468	174	118.086	149.19	180.294	0.857414
GO:0006090_pyruvate_metabolism	2	2	2.28606	-0.718468	174	118.086	149.19	180.294	0.857414
GO:0006094_gluconeogenesis	2	2	2.28606	-0.718468	174	118.086	149.19	180.294	0.857414
GO:0006098_pentose-phosphate_shunt	2	2	2.28606	-0.718468	174	118.086	149.19	180.294	0.857414
GO:0006301_postreplication_repair	2	2	2.28606	-0.718468	174	118.086	149.19	180.294	0.857414
GO:0006427_histidyl-tRNA_aminoacylation	2	2	2.28606	-0.718468	174	118.086	149.19	180.294	0.857414
GO:0006526_arginine_biosynthesis	2	2	2.28606	-0.718468	174	118.086	149.19	180.294	0.857414
GO:0006536_glutamate_metabolism	2	2	2.28606	-0.718468	174	118.086	149.19	180.294	0.857414
GO:0006563_L-serine_metabolism	2	2	2.28606	-0.718468	174	118.086	149.19	180.294	0.857414
GO:0006611_protein_export_from_nucleus	2	2	2.28606	-0.718468	174	118.086	149.19	180.294	0.857414
GO:0006739_NADP_metabolism	2	2	2.28606	-0.718468	174	118.086	149.19	180.294	0.857414
GO:0006740_NADPH_regeneration	2	2	2.28606	-0.718468	174	118.086	149.19	180.294	0.857414
GO:0006777_Mo-molybdopterin_cofactor_biosynthesis	2	2	2.28606	-0.718468	174	118.086	149.19	180.294	0.857414
GO:0007566_embryo_implantation	2	2	2.28606	-0.718468	174	118.086	149.19	180.294	0.857414
GO:0008366_nerve_ensheathment	2	2	2.28606	-0.718468	174	118.086	149.19	180.294	0.857414
GO:0008634_negative_regulation_of_survival_gene_product_activity	2	2	2.28606	-0.718468	174	118.086	149.19	180.294	0.857414
GO:0009081_branched_chain_family_amino_acid_metabolism	2	2	2.28606	-0.718468	174	118.086	149.19	180.294	0.857414
GO:0009084_glutamine_family_amino_acid_biosynthesis	2	2	2.28606	-0.718468	174	118.086	149.19	180.294	0.857414
GO:0009595_detection_of_biotic_stimulus	2	2	2.28606	-0.718468	174	118.086	149.19	180.294	0.857414
GO:0010002_cardioblast_differentiation	2	2	2.28606	-0.718468	174	118.086	149.19	180.294	0.857414
GO:0015718_monocarboxylic_acid_transport	2	2	2.28606	-0.718468	174	118.086	149.19	180.294	0.857414
GO:0015780_nucleotide-sugar_transport	2	2	2.28606	-0.718468	174	118.086	149.19	180.294	0.857414
GO:0015781_pyrimidine_nucleotide-sugar_transport	2	2	2.28606	-0.718468	174	118.086	149.19	180.294	0.857414
GO:0015884_folic_acid_transport	2	2	2.28606	-0.718468	174	118.086	149.19	180.294	0.857414
GO:0015908_fatty_acid_transport	2	2	2.28606	-0.718468	174	118.086	149.19	180.294	0.857414
GO:0016458_gene_silencing	2	2	2.28606	-0.718468	174	118.086	149.19	180.294	0.857414
GO:0018342_protein_prenylation	2	2	2.28606	-0.718468	174	118.086	149.19	180.294	0.857414
GO:0018346_protein_amino_acid_prenylation	2	2	2.28606	-0.718468	174	118.086	149.19	180.294	0.857414
GO:0019720_Mo-molybdopterin_cofactor_metabolism	2	2	2.28606	-0.718468	174	118.086	149.19	180.294	0.857414
GO:0030004_monovalent_inorganic_cation_homeostasis	2	2	2.28606	-0.718468	174	118.086	149.19	180.294	0.857414
GO:0030031_cell_projection_biogenesis	2	2	2.28606	-0.718468	174	118.086	149.19	180.294	0.857414
GO:0030307_positive_regulation_of_cell_growth	2	2	2.28606	-0.718468	174	118.086	149.19	180.294	0.857414
GO:0030641_hydrogen_ion_homeostasis	2	2	2.28606	-0.718468	174	118.086	149.19	180.294	0.857414
GO:0031268_pseudopodium_organization_and_biogenesis	2	2	2.28606	-0.718468	174	118.086	149.19	180.294	0.857414
GO:0031269_pseudopodium_formation	2	2	2.28606	-0.718468	174	118.086	149.19	180.294	0.857414
GO:0031272_regulation_of_pseudopodium_formation	2	2	2.28606	-0.718468	174	118.086	149.19	180.294	0.857414
GO:0031274_positive_regulation_of_pseudopodium_formation	2	2	2.28606	-0.718468	174	118.086	149.19	180.294	0.857414
GO:0031344_regulation_of_cell_projection_organization_and_biogenesis	2	2	2.28606	-0.718468	174	118.086	149.19	180.294	0.857414
GO:0031346_positive_regulation_of_cell_projection_organization_and_biogenesis	2	2	2.28606	-0.718468	174	118.086	149.19	180.294	0.857414
GO:0031644_regulation_of_neurophysiological_process	2	2	2.28606	-0.718468	174	118.086	149.19	180.294	0.857414
GO:0031647_regulation_of_protein_stability	2	2	2.28606	-0.718468	174	118.086	149.19	180.294	0.857414
GO:0035050_embryonic_heart_tube_development	2	2	2.28606	-0.718468	174	118.086	149.19	180.294	0.857414
GO:0035051_cardiac_cell_differentiation	2	2	2.28606	-0.718468	174	118.086	149.19	180.294	0.857414
GO:0043545_molybdopterin_cofactor_metabolism	2	2	2.28606	-0.718468	174	118.086	149.19	180.294	0.857414
GO:0045010_actin_nucleation	2	2	2.28606	-0.718468	174	118.086	149.19	180.294	0.857414
GO:0045787_positive_regulation_of_progression_through_cell_cycle	2	2	2.28606	-0.718468	174	118.086	149.19	180.294	0.857414
GO:0045793_positive_regulation_of_cell_size	2	2	2.28606	-0.718468	174	118.086	149.19	180.294	0.857414
GO:0045815_positive_regulation_of_gene_expression__epigenetic	2	2	2.28606	-0.718468	174	118.086	149.19	180.294	0.857414
GO:0045884_regulation_of_survival_gene_product_activity	2	2	2.28606	-0.718468	174	118.086	149.19	180.294	0.857414
GO:0045927_positive_regulation_of_growth	2	2	2.28606	-0.718468	174	118.086	149.19	180.294	0.857414
GO:0050684_regulation_of_mRNA_processing	2	2	2.28606	-0.718468	174	118.086	149.19	180.294	0.857414
GO:0050803_regulation_of_synapse_structure_and_function	2	2	2.28606	-0.718468	174	118.086	149.19	180.294	0.857414
GO:0050804_regulation_of_synaptic_transmission	2	2	2.28606	-0.718468	174	118.086	149.19	180.294	0.857414
GO:0050821_protein_stabilization	2	2	2.28606	-0.718468	174	118.086	149.19	180.294	0.857414
GO:0051181_cofactor_transport	2	2	2.28606	-0.718468	174	118.086	149.19	180.294	0.857414
GO:0051252_regulation_of_RNA_metabolism	2	2	2.28606	-0.718468	174	118.086	149.19	180.294	0.857414
GO:0051969_regulation_of_transmission_of_nerve_impulse	2	2	2.28606	-0.718468	174	118.086	149.19	180.294	0.857414
GO:0006725_aromatic_compound_metabolism	22	12	1.24694	-0.6818	180	123.247	154.6	185.953	0.858889
GO:0007610_behavior	22	12	1.24694	-0.6818	180	123.247	154.6	185.953	0.858889
GO:0007243_protein_kinase_cascade	56	28	1.14303	-0.68753	178	121.735	152.92	184.105	0.859101
GO:0006486_protein_amino_acid_glycosylation	18	10	1.27003	-0.661451	183	126.441	158.3	190.159	0.865027
GO:0009101_glycoprotein_biosynthesis	18	10	1.27003	-0.661451	183	126.441	158.3	190.159	0.865027
GO:0043413_biopolymer_glycosylation	18	10	1.27003	-0.661451	183	126.441	158.3	190.159	0.865027
GO:0043066_negative_regulation_of_apoptosis	33	17	1.17767	-0.635157	212	151.477	187.31	223.143	0.883538
GO:0006800_oxygen_and_reactive_oxygen_species_metabolism	14	8	1.30632	-0.642942	211	150.657	186.43	222.203	0.883555
GO:0006818_hydrogen_transport	14	8	1.30632	-0.642942	211	150.657	186.43	222.203	0.883555
GO:0006935_chemotaxis	14	8	1.30632	-0.642942	211	150.657	186.43	222.203	0.883555
GO:0007626_locomotory_behavior	14	8	1.30632	-0.642942	211	150.657	186.43	222.203	0.883555
GO:0015992_proton_transport	14	8	1.30632	-0.642942	211	150.657	186.43	222.203	0.883555
GO:0042330_taxis	14	8	1.30632	-0.642942	211	150.657	186.43	222.203	0.883555
GO:0048666_neuron_development	14	8	1.30632	-0.642942	211	150.657	186.43	222.203	0.883555
GO:0044272_sulfur_compound_biosynthesis	12	7	1.33353	-0.635109	215	153.769	190.2	226.631	0.884651
GO:0045860_positive_regulation_of_protein_kinase_activity	12	7	1.33353	-0.635109	215	153.769	190.2	226.631	0.884651
GO:0051347_positive_regulation_of_transferase_activity	12	7	1.33353	-0.635109	215	153.769	190.2	226.631	0.884651
GO:0008285_negative_regulation_of_cell_proliferation	26	13	1.14303	-0.488181	264	194.484	234.55	274.616	0.888447
GO:0009063_amino_acid_catabolism	13	7	1.23095	-0.492681	263	193.597	233.8	274.003	0.888973
GO:0009310_amine_catabolism	13	7	1.23095	-0.492681	263	193.597	233.8	274.003	0.888973
GO:0043405_regulation_of_MAPK_activity	13	7	1.23095	-0.492681	263	193.597	233.8	274.003	0.888973
GO:0044270_nitrogen_compound_catabolism	13	7	1.23095	-0.492681	263	193.597	233.8	274.003	0.888973
GO:0051128_regulation_of_cell_organization_and_biogenesis	13	7	1.23095	-0.492681	263	193.597	233.8	274.003	0.888973
GO:0006464_protein_modification	311	140	1.02909	-0.478455	265	195.556	235.74	275.924	0.889585
GO:0048519_negative_regulation_of_biological_process	152	70	1.05279	-0.518217	254	186.198	226.44	266.682	0.891496
GO:0006338_chromatin_remodeling	8	5	1.42879	-0.626253	232	168.968	207.44	245.912	0.894138
GO:0006405_RNA_export_from_nucleus	8	5	1.42879	-0.626253	232	168.968	207.44	245.912	0.894138
GO:0006695_cholesterol_biosynthesis	8	5	1.42879	-0.626253	232	168.968	207.44	245.912	0.894138
GO:0007218_neuropeptide_signaling_pathway	8	5	1.42879	-0.626253	232	168.968	207.44	245.912	0.894138
GO:0050657_nucleic_acid_transport	8	5	1.42879	-0.626253	232	168.968	207.44	245.912	0.894138
GO:0050658_RNA_transport	8	5	1.42879	-0.626253	232	168.968	207.44	245.912	0.894138
GO:0051052_regulation_of_DNA_metabolism	8	5	1.42879	-0.626253	232	168.968	207.44	245.912	0.894138
GO:0051236_establishment_of_RNA_localization	8	5	1.42879	-0.626253	232	168.968	207.44	245.912	0.894138
GO:0006470_protein_amino_acid_dephosphorylation	30	15	1.14303	-0.518356	253	186.14	226.33	266.52	0.894585
GO:0016311_dephosphorylation	30	15	1.14303	-0.518356	253	186.14	226.33	266.52	0.894585
GO:0030029_actin_filament-based_process	32	16	1.14303	-0.53283	248	182.531	222.32	262.109	0.896452
GO:0030036_actin_cytoskeleton_organization_and_biogenesis	32	16	1.14303	-0.53283	248	182.531	222.32	262.109	0.896452
GO:0006812_cation_transport	67	31	1.05773	-0.419128	299	225.573	268.08	310.587	0.896589
GO:0044265_cellular_macromolecule_catabolism	67	31	1.05773	-0.419128	299	225.573	268.08	310.587	0.896589
GO:0006403_RNA_localization	9	5	1.27003	-0.457306	274	204.753	245.73	286.707	0.896825
GO:0006576_biogenic_amine_metabolism	9	5	1.27003	-0.457306	274	204.753	245.73	286.707	0.896825
GO:0007188_G-protein_signaling__coupled_to_cAMP_nucleotide_second_messenger	9	5	1.27003	-0.457306	274	204.753	245.73	286.707	0.896825
GO:0016126_sterol_biosynthesis	9	5	1.27003	-0.457306	274	204.753	245.73	286.707	0.896825
GO:0019933_cAMP-mediated_signaling	9	5	1.27003	-0.457306	274	204.753	245.73	286.707	0.896825
GO:0045597_positive_regulation_of_cell_differentiation	9	5	1.27003	-0.457306	274	204.753	245.73	286.707	0.896825
GO:0006445_regulation_of_translation	15	8	1.21923	-0.508996	255	188.487	228.74	268.993	0.89702
GO:0009057_macromolecule_catabolism	70	33	1.07771	-0.493439	258	191.141	231.45	271.759	0.897093
GO:0009056_catabolism	105	49	1.06683	-0.521926	251	185.208	225.26	265.312	0.89745
GO:0042127_regulation_of_cell_proliferation	50	24	1.09731	-0.498067	257	190.479	230.74	271.001	0.897821
GO:0000051_urea_cycle_intermediate_metabolism	4	3	1.71454	-0.648333	204	147.925	183.17	218.415	0.897892
GO:0000187_activation_of_MAPK_activity	4	3	1.71454	-0.648333	204	147.925	183.17	218.415	0.897892
GO:0006081_aldehyde_metabolism	4	3	1.71454	-0.648333	204	147.925	183.17	218.415	0.897892
GO:0006354_RNA_elongation	4	3	1.71454	-0.648333	204	147.925	183.17	218.415	0.897892
GO:0006479_protein_amino_acid_methylation	4	3	1.71454	-0.648333	204	147.925	183.17	218.415	0.897892
GO:0006525_arginine_metabolism	4	3	1.71454	-0.648333	204	147.925	183.17	218.415	0.897892
GO:0006541_glutamine_metabolism	4	3	1.71454	-0.648333	204	147.925	183.17	218.415	0.897892
GO:0008213_protein_amino_acid_alkylation	4	3	1.71454	-0.648333	204	147.925	183.17	218.415	0.897892
GO:0008637_apoptotic_mitochondrial_changes	4	3	1.71454	-0.648333	204	147.925	183.17	218.415	0.897892
GO:0009065_glutamine_family_amino_acid_catabolism	4	3	1.71454	-0.648333	204	147.925	183.17	218.415	0.897892
GO:0019883_antigen_presentation__endogenous_antigen	4	3	1.71454	-0.648333	204	147.925	183.17	218.415	0.897892
GO:0019885_antigen_processing__endogenous_antigen_via_MHC_class_I	4	3	1.71454	-0.648333	204	147.925	183.17	218.415	0.897892
GO:0030333_antigen_processing	4	3	1.71454	-0.648333	204	147.925	183.17	218.415	0.897892
GO:0042551_neuron_maturation	4	3	1.71454	-0.648333	204	147.925	183.17	218.415	0.897892
GO:0046474_glycerophospholipid_biosynthesis	4	3	1.71454	-0.648333	204	147.925	183.17	218.415	0.897892
GO:0051188_cofactor_biosynthesis	28	14	1.14303	-0.503492	256	189.603	229.91	270.217	0.898086
GO:0006260_DNA_replication	42	20	1.0886	-0.44424	278	208.768	249.77	290.772	0.898453
GO:0006916_anti-apoptosis	29	15	1.18244	-0.60927	233	170.846	209.57	248.294	0.899442
GO:0030001_metal_ion_transport	47	22	1.07007	-0.411408	317	241	285.16	329.32	0.899558
GO:0015031_protein_transport	118	54	1.04616	-0.44603	277	208.134	249.19	290.246	0.899603
GO:0019538_protein_metabolism	553	265	1.09549	-1.96654	4	0.018341	3.6	7.18166	0.9
GO:0009628_response_to_abiotic_stimulus	58	27	1.0642	-0.421263	295	223.192	265.5	307.808	0.9
GO:0015931_nucleobase__nucleoside__nucleotide_and_nucleic_acid_transport	11	6	1.24694	-0.47553	266	198.961	239.43	279.899	0.900113
GO:0044248_cellular_catabolism	98	46	1.07305	-0.537225	246	181.706	221.44	261.174	0.900163
GO:0051243_negative_regulation_of_cellular_physiological_process	134	62	1.05773	-0.522193	250	185.022	225.1	265.178	0.9004
GO:0008284_positive_regulation_of_cell_proliferation	24	12	1.14303	-0.472352	267	199.818	240.42	281.022	0.900449
GO:0006417_regulation_of_protein_biosynthesis	20	10	1.14303	-0.438769	280	211.212	252.18	293.148	0.900643
GO:0008203_cholesterol_metabolism	20	10	1.14303	-0.438769	280	211.212	252.18	293.148	0.900643
GO:0000279_M_phase	38	18	1.08287	-0.415849	316	240.711	284.85	328.989	0.901424
GO:0006936_muscle_contraction	18	9	1.14303	-0.420755	297	225.282	267.74	310.198	0.901481
GO:0043123_positive_regulation_of_I-kappaB_kinase_NF-kappaB_cascade	18	9	1.14303	-0.420755	297	225.282	267.74	310.198	0.901481
GO:0006366_transcription_from_RNA_polymerase_II_promoter	93	43	1.05699	-0.459454	268	200.771	241.61	282.449	0.90153
GO:0043283_biopolymer_metabolism	512	228	1.01801	-0.448512	276	207.938	248.88	289.822	0.901739
GO:0005996_monosaccharide_metabolism	22	11	1.14303	-0.455919	275	206.954	247.99	289.026	0.901782
GO:0006766_vitamin_metabolism	6	4	1.52404	-0.629777	220	160.749	198.4	236.051	0.901818
GO:0007179_transforming_growth_factor_beta_receptor_signaling_pathway	6	4	1.52404	-0.629777	220	160.749	198.4	236.051	0.901818
GO:0007411_axon_guidance	6	4	1.52404	-0.629777	220	160.749	198.4	236.051	0.901818
GO:0008643_carbohydrate_transport	6	4	1.52404	-0.629777	220	160.749	198.4	236.051	0.901818
GO:0030041_actin_filament_polymerization	6	4	1.52404	-0.629777	220	160.749	198.4	236.051	0.901818
GO:0009100_glycoprotein_metabolism	19	10	1.20319	-0.539722	245	181.38	221.07	260.76	0.902327
GO:0016477_cell_migration	19	10	1.20319	-0.539722	245	181.38	221.07	260.76	0.902327
GO:0048699_neurogenesis	19	10	1.20319	-0.539722	245	181.38	221.07	260.76	0.902327
GO:0050801_ion_homeostasis	19	10	1.20319	-0.539722	245	181.38	221.07	260.76	0.902327
GO:0000188_inactivation_of_MAPK_activity	5	3	1.37163	-0.415908	315	240.246	284.27	328.294	0.902444
GO:0006084_acetyl-CoA_metabolism	5	3	1.37163	-0.415908	315	240.246	284.27	328.294	0.902444
GO:0006275_regulation_of_DNA_replication	5	3	1.37163	-0.415908	315	240.246	284.27	328.294	0.902444
GO:0006544_glycine_metabolism	5	3	1.37163	-0.415908	315	240.246	284.27	328.294	0.902444
GO:0006767_water-soluble_vitamin_metabolism	5	3	1.37163	-0.415908	315	240.246	284.27	328.294	0.902444
GO:0007507_heart_development	5	3	1.37163	-0.415908	315	240.246	284.27	328.294	0.902444
GO:0008360_regulation_of_cell_shape	5	3	1.37163	-0.415908	315	240.246	284.27	328.294	0.902444
GO:0009225_nucleotide-sugar_metabolism	5	3	1.37163	-0.415908	315	240.246	284.27	328.294	0.902444
GO:0019058_viral_infectious_cycle	5	3	1.37163	-0.415908	315	240.246	284.27	328.294	0.902444
GO:0019722_calcium-mediated_signaling	5	3	1.37163	-0.415908	315	240.246	284.27	328.294	0.902444
GO:0042401_biogenic_amine_biosynthesis	5	3	1.37163	-0.415908	315	240.246	284.27	328.294	0.902444
GO:0042446_hormone_biosynthesis	5	3	1.37163	-0.415908	315	240.246	284.27	328.294	0.902444
GO:0043407_negative_regulation_of_MAPK_activity	5	3	1.37163	-0.415908	315	240.246	284.27	328.294	0.902444
GO:0048469_cell_maturation	5	3	1.37163	-0.415908	315	240.246	284.27	328.294	0.902444
GO:0048489_synaptic_vesicle_transport	5	3	1.37163	-0.415908	315	240.246	284.27	328.294	0.902444
GO:0051606_detection_of_stimulus	5	3	1.37163	-0.415908	315	240.246	284.27	328.294	0.902444
GO:0006631_fatty_acid_metabolism	29	14	1.10361	-0.423675	294	222.96	265.34	307.72	0.902517
GO:0048193_Golgi_vesicle_transport	25	13	1.18875	-0.582417	235	173.653	212.28	250.907	0.903319
GO:0017038_protein_import	17	9	1.21027	-0.524637	249	184.994	225.05	265.106	0.903815
GO:0006399_tRNA_metabolism	23	12	1.19273	-0.568551	238	176.272	215.14	254.008	0.90395
GO:0043065_positive_regulation_of_apoptosis	36	17	1.07953	-0.401196	320	245.24	289.27	333.3	0.903969
GO:0043068_positive_regulation_of_programmed_cell_death	36	17	1.07953	-0.401196	320	245.24	289.27	333.3	0.903969
GO:0005975_carbohydrate_metabolism	72	33	1.04778	-0.395497	321	246.04	290.26	334.48	0.904237
GO:0048522_positive_regulation_of_cellular_process	104	49	1.07709	-0.568953	237	175.512	214.31	253.108	0.904262
GO:0000902_cellular_morphogenesis	49	23	1.07305	-0.424691	293	222.683	265.03	307.377	0.904539
GO:0051301_cell_division	36	18	1.14303	-0.560782	239	177.16	216.22	255.28	0.904686
GO:0043412_biopolymer_modification	322	144	1.02234	-0.429926	292	221.943	264.26	306.577	0.905
GO:0048518_positive_regulation_of_biological_process	117	55	1.07464	-0.583529	234	173.115	211.78	250.445	0.905043
GO:0048523_negative_regulation_of_cellular_process	143	65	1.03912	-0.437148	291	221.281	263.43	305.579	0.905258
GO:0006816_calcium_ion_transport	10	6	1.37163	-0.629077	224	164.82	202.84	240.86	0.905536
GO:0035023_regulation_of_Rho_protein_signal_transduction	10	6	1.37163	-0.629077	224	164.82	202.84	240.86	0.905536
GO:0040029_regulation_of_gene_expression__epigenetic	10	6	1.37163	-0.629077	224	164.82	202.84	240.86	0.905536
GO:0051094_positive_regulation_of_development	10	6	1.37163	-0.629077	224	164.82	202.84	240.86	0.905536
GO:0006298_mismatch_repair	7	4	1.30632	-0.437643	290	221.012	263.15	305.288	0.907414
GO:0006836_neurotransmitter_transport	7	4	1.30632	-0.437643	290	221.012	263.15	305.288	0.907414
GO:0007178_transmembrane_receptor_protein_serine_threonine_kinase_signaling_pathway	7	4	1.30632	-0.437643	290	221.012	263.15	305.288	0.907414
GO:0030308_negative_regulation_of_cell_growth	7	4	1.30632	-0.437643	290	221.012	263.15	305.288	0.907414
GO:0043406_positive_regulation_of_MAPK_activity	7	4	1.30632	-0.437643	290	221.012	263.15	305.288	0.907414
GO:0043414_biopolymer_methylation	7	4	1.30632	-0.437643	290	221.012	263.15	305.288	0.907414
GO:0045005_maintenance_of_fidelity_during_DNA-dependent_DNA_replication	7	4	1.30632	-0.437643	290	221.012	263.15	305.288	0.907414
GO:0045792_negative_regulation_of_cell_size	7	4	1.30632	-0.437643	290	221.012	263.15	305.288	0.907414
GO:0045926_negative_regulation_of_growth	7	4	1.30632	-0.437643	290	221.012	263.15	305.288	0.907414
GO:0045944_positive_regulation_of_transcription_from_RNA_polymerase_II_promoter	7	4	1.30632	-0.437643	290	221.012	263.15	305.288	0.907414
GO:0007398_ectoderm_development	16	8	1.14303	-0.401677	318	244.504	288.57	332.636	0.907453
GO:0007049_cell_cycle	144	67	1.06365	-0.569779	236	175.413	214.2	252.987	0.907627
GO:0009987_cellular_process	1789	786	1.00438	-0.546285	241	179.871	219.42	258.969	0.910456
GO:0043069_negative_regulation_of_programmed_cell_death	34	17	1.14303	-0.546959	240	179.776	219.24	258.704	0.9135
GO:0000080_G1_phase_of_mitotic_cell_cycle	3	2	1.52404	-0.390841	375	296.681	343.13	389.579	0.915013
GO:0000271_polysaccharide_biosynthesis	3	2	1.52404	-0.390841	375	296.681	343.13	389.579	0.915013
GO:0005978_glycogen_biosynthesis	3	2	1.52404	-0.390841	375	296.681	343.13	389.579	0.915013
GO:0006000_fructose_metabolism	3	2	1.52404	-0.390841	375	296.681	343.13	389.579	0.915013
GO:0006206_pyrimidine_base_metabolism	3	2	1.52404	-0.390841	375	296.681	343.13	389.579	0.915013
GO:0006546_glycine_catabolism	3	2	1.52404	-0.390841	375	296.681	343.13	389.579	0.915013
GO:0006635_fatty_acid_beta-oxidation	3	2	1.52404	-0.390841	375	296.681	343.13	389.579	0.915013
GO:0006700_C21-steroid_hormone_biosynthesis	3	2	1.52404	-0.390841	375	296.681	343.13	389.579	0.915013
GO:0006733_oxidoreduction_coenzyme_metabolism	3	2	1.52404	-0.390841	375	296.681	343.13	389.579	0.915013
GO:0006769_nicotinamide_metabolism	3	2	1.52404	-0.390841	375	296.681	343.13	389.579	0.915013
GO:0006904_vesicle_docking_during_exocytosis	3	2	1.52404	-0.390841	375	296.681	343.13	389.579	0.915013
GO:0007162_negative_regulation_of_cell_adhesion	3	2	1.52404	-0.390841	375	296.681	343.13	389.579	0.915013
GO:0007250_activation_of_NF-kappaB-inducing_kinase	3	2	1.52404	-0.390841	375	296.681	343.13	389.579	0.915013
GO:0007338_fertilization_(sensu_Metazoa)	3	2	1.52404	-0.390841	375	296.681	343.13	389.579	0.915013
GO:0008207_C21-steroid_hormone_metabolism	3	2	1.52404	-0.390841	375	296.681	343.13	389.579	0.915013
GO:0009062_fatty_acid_catabolism	3	2	1.52404	-0.390841	375	296.681	343.13	389.579	0.915013
GO:0009066_aspartate_family_amino_acid_metabolism	3	2	1.52404	-0.390841	375	296.681	343.13	389.579	0.915013
GO:0009070_serine_family_amino_acid_biosynthesis	3	2	1.52404	-0.390841	375	296.681	343.13	389.579	0.915013
GO:0009071_serine_family_amino_acid_catabolism	3	2	1.52404	-0.390841	375	296.681	343.13	389.579	0.915013
GO:0009250_glucan_biosynthesis	3	2	1.52404	-0.390841	375	296.681	343.13	389.579	0.915013
GO:0009411_response_to_UV	3	2	1.52404	-0.390841	375	296.681	343.13	389.579	0.915013
GO:0009566_fertilization	3	2	1.52404	-0.390841	375	296.681	343.13	389.579	0.915013
GO:0009581_detection_of_external_stimulus	3	2	1.52404	-0.390841	375	296.681	343.13	389.579	0.915013
GO:0009582_detection_of_abiotic_stimulus	3	2	1.52404	-0.390841	375	296.681	343.13	389.579	0.915013
GO:0019059_initiation_of_viral_infection	3	2	1.52404	-0.390841	375	296.681	343.13	389.579	0.915013
GO:0019362_pyridine_nucleotide_metabolism	3	2	1.52404	-0.390841	375	296.681	343.13	389.579	0.915013
GO:0019438_aromatic_compound_biosynthesis	3	2	1.52404	-0.390841	375	296.681	343.13	389.579	0.915013
GO:0030030_cell_projection_organization_and_biogenesis	3	2	1.52404	-0.390841	375	296.681	343.13	389.579	0.915013
GO:0030148_sphingolipid_biosynthesis	3	2	1.52404	-0.390841	375	296.681	343.13	389.579	0.915013
GO:0030258_lipid_modification	3	2	1.52404	-0.390841	375	296.681	343.13	389.579	0.915013
GO:0030260_entry_into_host_cell	3	2	1.52404	-0.390841	375	296.681	343.13	389.579	0.915013
GO:0030262_apoptotic_nuclear_changes	3	2	1.52404	-0.390841	375	296.681	343.13	389.579	0.915013
GO:0030595_immune_cell_chemotaxis	3	2	1.52404	-0.390841	375	296.681	343.13	389.579	0.915013
GO:0030833_regulation_of_actin_filament_polymerization	3	2	1.52404	-0.390841	375	296.681	343.13	389.579	0.915013
GO:0042133_neurotransmitter_metabolism	3	2	1.52404	-0.390841	375	296.681	343.13	389.579	0.915013
GO:0042558_pteridine_and_derivative_metabolism	3	2	1.52404	-0.390841	375	296.681	343.13	389.579	0.915013
GO:0042559_pteridine_and_derivative_biosynthesis	3	2	1.52404	-0.390841	375	296.681	343.13	389.579	0.915013
GO:0043284_biopolymer_biosynthesis	3	2	1.52404	-0.390841	375	296.681	343.13	389.579	0.915013
GO:0043523_regulation_of_neuron_apoptosis	3	2	1.52404	-0.390841	375	296.681	343.13	389.579	0.915013
GO:0044409_entry_into_host	3	2	1.52404	-0.390841	375	296.681	343.13	389.579	0.915013
GO:0045165_cell_fate_commitment	3	2	1.52404	-0.390841	375	296.681	343.13	389.579	0.915013
GO:0046718_entry_of_virus_into_host_cell	3	2	1.52404	-0.390841	375	296.681	343.13	389.579	0.915013
GO:0046839_phospholipid_dephosphorylation	3	2	1.52404	-0.390841	375	296.681	343.13	389.579	0.915013
GO:0048278_vesicle_docking	3	2	1.52404	-0.390841	375	296.681	343.13	389.579	0.915013
GO:0048730_epidermis_morphogenesis	3	2	1.52404	-0.390841	375	296.681	343.13	389.579	0.915013
GO:0050767_regulation_of_neurogenesis	3	2	1.52404	-0.390841	375	296.681	343.13	389.579	0.915013
GO:0050900_immune_cell_migration	3	2	1.52404	-0.390841	375	296.681	343.13	389.579	0.915013
GO:0051084_posttranslational_protein_folding	3	2	1.52404	-0.390841	375	296.681	343.13	389.579	0.915013
GO:0051180_vitamin_transport	3	2	1.52404	-0.390841	375	296.681	343.13	389.579	0.915013
GO:0051235_maintenance_of_localization	3	2	1.52404	-0.390841	375	296.681	343.13	389.579	0.915013
GO:0051318_G1_phase	3	2	1.52404	-0.390841	375	296.681	343.13	389.579	0.915013
GO:0051402_neuron_apoptosis	3	2	1.52404	-0.390841	375	296.681	343.13	389.579	0.915013
GO:0051806_entry_into_cell_of_other_organism_during_symbiotic_interaction	3	2	1.52404	-0.390841	375	296.681	343.13	389.579	0.915013
GO:0051828_entry_into_other_organism_during_symbiotic_interaction	3	2	1.52404	-0.390841	375	296.681	343.13	389.579	0.915013
GO:0045184_establishment_of_protein_localization	120	54	1.02873	-0.373911	384	305.36	352.53	399.7	0.918047
GO:0043119_positive_regulation_of_physiological_process	86	39	1.0367	-0.375913	383	305.006	352.24	399.474	0.919687
GO:0008219_cell_death	122	55	1.0306	-0.382854	377	300.319	347.01	393.701	0.920451
GO:0016265_death	122	55	1.0306	-0.382854	377	300.319	347.01	393.701	0.920451
GO:0006512_ubiquitin_cycle	84	38	1.03417	-0.365587	386	308.095	355.52	402.945	0.921036
GO:0051242_positive_regulation_of_cellular_physiological_process	84	38	1.03417	-0.365587	386	308.095	355.52	402.945	0.921036
GO:0001568_blood_vessel_development	12	6	1.14303	-0.359088	392	312.769	361.12	409.471	0.921224
GO:0001944_vasculature_development	12	6	1.14303	-0.359088	392	312.769	361.12	409.471	0.921224
GO:0006575_amino_acid_derivative_metabolism	12	6	1.14303	-0.359088	392	312.769	361.12	409.471	0.921224
GO:0030832_regulation_of_actin_filament_length	12	6	1.14303	-0.359088	392	312.769	361.12	409.471	0.921224
GO:0046034_ATP_metabolism	12	6	1.14303	-0.359088	392	312.769	361.12	409.471	0.921224
GO:0048514_blood_vessel_morphogenesis	12	6	1.14303	-0.359088	392	312.769	361.12	409.471	0.921224
GO:0043118_negative_regulation_of_physiological_process	138	62	1.02707	-0.37802	382	304.842	352.04	399.238	0.921571
GO:0006875_metal_ion_homeostasis	14	7	1.14303	-0.381257	381	304.656	351.82	398.984	0.923412
GO:0008154_actin_polymerization_and_or_depolymerization	14	7	1.14303	-0.381257	381	304.656	351.82	398.984	0.923412
GO:0008544_epidermis_development	14	7	1.14303	-0.381257	381	304.656	351.82	398.984	0.923412
GO:0030005_di-__tri-valent_inorganic_cation_homeostasis	14	7	1.14303	-0.381257	381	304.656	351.82	398.984	0.923412
GO:0046903_secretion	44	19	0.987161	-0.230324	761	663.578	737.32	811.062	0.968883
GO:0040007_growth	37	16	0.988565	-0.230643	759	661.929	735.85	809.771	0.969499
GO:0000060_protein_import_into_nucleus__translocation	4	2	1.14303	-0.230289	806	707.644	781.53	855.416	0.96964
GO:0000086_G2_M_transition_of_mitotic_cell_cycle	4	2	1.14303	-0.230289	806	707.644	781.53	855.416	0.96964
GO:0006024_glycosaminoglycan_biosynthesis	4	2	1.14303	-0.230289	806	707.644	781.53	855.416	0.96964
GO:0006029_proteoglycan_metabolism	4	2	1.14303	-0.230289	806	707.644	781.53	855.416	0.96964
GO:0006099_tricarboxylic_acid_cycle	4	2	1.14303	-0.230289	806	707.644	781.53	855.416	0.96964
GO:0006289_nucleotide-excision_repair	4	2	1.14303	-0.230289	806	707.644	781.53	855.416	0.96964
GO:0006473_protein_amino_acid_acetylation	4	2	1.14303	-0.230289	806	707.644	781.53	855.416	0.96964
GO:0006607_NLS-bearing_substrate_import_into_nucleus	4	2	1.14303	-0.230289	806	707.644	781.53	855.416	0.96964
GO:0006720_isoprenoid_metabolism	4	2	1.14303	-0.230289	806	707.644	781.53	855.416	0.96964
GO:0006885_regulation_of_pH	4	2	1.14303	-0.230289	806	707.644	781.53	855.416	0.96964
GO:0006892_post-Golgi_vesicle-mediated_transport	4	2	1.14303	-0.230289	806	707.644	781.53	855.416	0.96964
GO:0006914_autophagy	4	2	1.14303	-0.230289	806	707.644	781.53	855.416	0.96964
GO:0006941_striated_muscle_contraction	4	2	1.14303	-0.230289	806	707.644	781.53	855.416	0.96964
GO:0007004_telomerase-dependent_telomere_maintenance	4	2	1.14303	-0.230289	806	707.644	781.53	855.416	0.96964
GO:0007204_elevation_of_cytosolic_calcium_ion_concentration	4	2	1.14303	-0.230289	806	707.644	781.53	855.416	0.96964
GO:0007205_protein_kinase_C_activation	4	2	1.14303	-0.230289	806	707.644	781.53	855.416	0.96964
GO:0007215_glutamate_signaling_pathway	4	2	1.14303	-0.230289	806	707.644	781.53	855.416	0.96964
GO:0007584_response_to_nutrient	4	2	1.14303	-0.230289	806	707.644	781.53	855.416	0.96964
GO:0007585_respiratory_gaseous_exchange	4	2	1.14303	-0.230289	806	707.644	781.53	855.416	0.96964
GO:0008299_isoprenoid_biosynthesis	4	2	1.14303	-0.230289	806	707.644	781.53	855.416	0.96964
GO:0009109_coenzyme_catabolism	4	2	1.14303	-0.230289	806	707.644	781.53	855.416	0.96964
GO:0009112_nucleobase_metabolism	4	2	1.14303	-0.230289	806	707.644	781.53	855.416	0.96964
GO:0009123_nucleoside_monophosphate_metabolism	4	2	1.14303	-0.230289	806	707.644	781.53	855.416	0.96964
GO:0009124_nucleoside_monophosphate_biosynthesis	4	2	1.14303	-0.230289	806	707.644	781.53	855.416	0.96964
GO:0009156_ribonucleoside_monophosphate_biosynthesis	4	2	1.14303	-0.230289	806	707.644	781.53	855.416	0.96964
GO:0009161_ribonucleoside_monophosphate_metabolism	4	2	1.14303	-0.230289	806	707.644	781.53	855.416	0.96964
GO:0009991_response_to_extracellular_stimulus	4	2	1.14303	-0.230289	806	707.644	781.53	855.416	0.96964
GO:0016054_organic_acid_catabolism	4	2	1.14303	-0.230289	806	707.644	781.53	855.416	0.96964
GO:0019319_hexose_biosynthesis	4	2	1.14303	-0.230289	806	707.644	781.53	855.416	0.96964
GO:0019395_fatty_acid_oxidation	4	2	1.14303	-0.230289	806	707.644	781.53	855.416	0.96964
GO:0030166_proteoglycan_biosynthesis	4	2	1.14303	-0.230289	806	707.644	781.53	855.416	0.96964
GO:0031667_response_to_nutrient_levels	4	2	1.14303	-0.230289	806	707.644	781.53	855.416	0.96964
GO:0043543_protein_amino_acid_acylation	4	2	1.14303	-0.230289	806	707.644	781.53	855.416	0.96964
GO:0044403_symbiosis__encompassing_mutualism_through_parasitism	4	2	1.14303	-0.230289	806	707.644	781.53	855.416	0.96964
GO:0044419_interspecies_interaction_between_organisms	4	2	1.14303	-0.230289	806	707.644	781.53	855.416	0.96964
GO:0045055_regulated_secretory_pathway	4	2	1.14303	-0.230289	806	707.644	781.53	855.416	0.96964
GO:0046165_alcohol_biosynthesis	4	2	1.14303	-0.230289	806	707.644	781.53	855.416	0.96964
GO:0046328_regulation_of_JNK_cascade	4	2	1.14303	-0.230289	806	707.644	781.53	855.416	0.96964
GO:0046356_acetyl-CoA_catabolism	4	2	1.14303	-0.230289	806	707.644	781.53	855.416	0.96964
GO:0046364_monosaccharide_biosynthesis	4	2	1.14303	-0.230289	806	707.644	781.53	855.416	0.96964
GO:0046395_carboxylic_acid_catabolism	4	2	1.14303	-0.230289	806	707.644	781.53	855.416	0.96964
GO:0048729_tissue_morphogenesis	4	2	1.14303	-0.230289	806	707.644	781.53	855.416	0.96964
GO:0051187_cofactor_catabolism	4	2	1.14303	-0.230289	806	707.644	781.53	855.416	0.96964
GO:0051480_cytosolic_calcium_ion_homeostasis	4	2	1.14303	-0.230289	806	707.644	781.53	855.416	0.96964
GO:0051701_interaction_with_host	4	2	1.14303	-0.230289	806	707.644	781.53	855.416	0.96964
GO:0000904_cellular_morphogenesis_during_differentiation	10	5	1.14303	-0.334544	695	602.576	674.03	745.484	0.969827
GO:0007187_G-protein_signaling__coupled_to_cyclic_nucleotide_second_messenger	10	5	1.14303	-0.334544	695	602.576	674.03	745.484	0.969827
GO:0007409_axonogenesis	10	5	1.14303	-0.334544	695	602.576	674.03	745.484	0.969827
GO:0015985_energy_coupled_proton_transport__down_electrochemical_gradient	10	5	1.14303	-0.334544	695	602.576	674.03	745.484	0.969827
GO:0015986_ATP_synthesis_coupled_proton_transport	10	5	1.14303	-0.334544	695	602.576	674.03	745.484	0.969827
GO:0019935_cyclic-nucleotide-mediated_signaling	10	5	1.14303	-0.334544	695	602.576	674.03	745.484	0.969827
GO:0031175_neurite_morphogenesis	10	5	1.14303	-0.334544	695	602.576	674.03	745.484	0.969827
GO:0043086_negative_regulation_of_enzyme_activity	10	5	1.14303	-0.334544	695	602.576	674.03	745.484	0.969827
GO:0048667_neuron_morphogenesis_during_differentiation	10	5	1.14303	-0.334544	695	602.576	674.03	745.484	0.969827
GO:0051246_regulation_of_protein_metabolism	36	15	0.952524	-0.179439	854	755.331	828.24	901.149	0.969836
GO:0001558_regulation_of_cell_growth	30	13	0.990625	-0.230368	760	663.286	737.08	810.874	0.969842
GO:0007267_cell-cell_signaling	69	29	0.960807	-0.180653	853	754.659	827.56	900.461	0.970176
GO:0016310_phosphorylation	155	67	0.988167	-0.232149	758	661.476	735.41	809.344	0.970198
GO:0042221_response_to_chemical_stimulus	51	23	1.03097	-0.322396	696	604.082	675.49	746.898	0.970532
GO:0050790_regulation_of_enzyme_activity	46	20	0.993938	-0.242747	756	659.998	733.77	807.542	0.970595
GO:0006508_proteolysis	111	48	0.988565	-0.23583	757	661.034	734.89	808.746	0.970793
GO:0006752_group_transfer_coenzyme_metabolism	17	7	0.941318	-0.171644	864	766.402	838.96	911.518	0.971019
GO:0009142_nucleoside_triphosphate_biosynthesis	17	7	0.941318	-0.171644	864	766.402	838.96	911.518	0.971019
GO:0009145_purine_nucleoside_triphosphate_biosynthesis	17	7	0.941318	-0.171644	864	766.402	838.96	911.518	0.971019
GO:0009201_ribonucleoside_triphosphate_biosynthesis	17	7	0.941318	-0.171644	864	766.402	838.96	911.518	0.971019
GO:0009206_purine_ribonucleoside_triphosphate_biosynthesis	17	7	0.941318	-0.171644	864	766.402	838.96	911.518	0.971019
GO:0050793_regulation_of_development	17	7	0.941318	-0.171644	864	766.402	838.96	911.518	0.971019
GO:0006401_RNA_catabolism	7	3	0.979739	-0.181103	852	754.449	827.35	900.251	0.971068
GO:0006469_negative_regulation_of_protein_kinase_activity	7	3	0.979739	-0.181103	852	754.449	827.35	900.251	0.971068
GO:0006487_protein_amino_acid_N-linked_glycosylation	7	3	0.979739	-0.181103	852	754.449	827.35	900.251	0.971068
GO:0006821_chloride_transport	7	3	0.979739	-0.181103	852	754.449	827.35	900.251	0.971068
GO:0009451_RNA_modification	7	3	0.979739	-0.181103	852	754.449	827.35	900.251	0.971068
GO:0016485_protein_processing	7	3	0.979739	-0.181103	852	754.449	827.35	900.251	0.971068
GO:0030042_actin_filament_depolymerization	7	3	0.979739	-0.181103	852	754.449	827.35	900.251	0.971068
GO:0030834_regulation_of_actin_filament_depolymerization	7	3	0.979739	-0.181103	852	754.449	827.35	900.251	0.971068
GO:0030835_negative_regulation_of_actin_filament_depolymerization	7	3	0.979739	-0.181103	852	754.449	827.35	900.251	0.971068
GO:0044242_cellular_lipid_catabolism	7	3	0.979739	-0.181103	852	754.449	827.35	900.251	0.971068
GO:0051016_barbed-end_actin_filament_capping	7	3	0.979739	-0.181103	852	754.449	827.35	900.251	0.971068
GO:0051129_negative_regulation_of_cell_organization_and_biogenesis	7	3	0.979739	-0.181103	852	754.449	827.35	900.251	0.971068
GO:0051261_protein_depolymerization	7	3	0.979739	-0.181103	852	754.449	827.35	900.251	0.971068
GO:0051348_negative_regulation_of_transferase_activity	7	3	0.979739	-0.181103	852	754.449	827.35	900.251	0.971068
GO:0051693_actin_filament_capping	7	3	0.979739	-0.181103	852	754.449	827.35	900.251	0.971068
GO:0006511_ubiquitin-dependent_protein_catabolism	39	17	0.996487	-0.24428	755	659.558	733.3	807.042	0.971258
GO:0019941_modification-dependent_protein_catabolism	39	17	0.996487	-0.24428	755	659.558	733.3	807.042	0.971258
GO:0043632_modification-dependent_macromolecule_catabolism	39	17	0.996487	-0.24428	755	659.558	733.3	807.042	0.971258
GO:0044257_cellular_protein_catabolism	43	18	0.956954	-0.183153	836	739.373	812.6	885.827	0.97201
GO:0051603_proteolysis_during_cellular_protein_catabolism	43	18	0.956954	-0.183153	836	739.373	812.6	885.827	0.97201
GO:0009887_organ_morphogenesis	31	13	0.958669	-0.188452	834	737.461	810.98	884.499	0.972398
GO:0000074_regulation_of_progression_through_cell_cycle	106	45	0.970496	-0.19017	833	736.59	810.16	883.73	0.972581
GO:0051726_regulation_of_cell_cycle	106	45	0.970496	-0.19017	833	736.59	810.16	883.73	0.972581
GO:0006468_protein_amino_acid_phosphorylation	139	59	0.970341	-0.181962	837	740.748	814.05	887.352	0.972581
GO:0043549_regulation_of_kinase_activity	28	13	1.06138	-0.338648	684	594.219	665.47	736.721	0.972909
GO:0045859_regulation_of_protein_kinase_activity	28	13	1.06138	-0.338648	684	594.219	665.47	736.721	0.972909
GO:0051338_regulation_of_transferase_activity	28	13	1.06138	-0.338648	684	594.219	665.47	736.721	0.972909
GO:0045935_positive_regulation_of_nucleobase__nucleoside__nucleotide_and_nucleic_acid_metabolism	22	9	0.935205	-0.16532	866	769.991	842.75	915.509	0.973152
GO:0045941_positive_regulation_of_transcription	22	9	0.935205	-0.16532	866	769.991	842.75	915.509	0.973152
GO:0006811_ion_transport	95	40	0.962551	-0.175606	858	762.485	834.99	907.495	0.973182
GO:0043285_biopolymer_catabolism	56	24	0.979739	-0.218043	809	713.295	787.38	861.465	0.973276
GO:0006869_lipid_transport	12	5	0.952524	-0.177615	857	761.97	834.2	906.43	0.973396
GO:0015849_organic_acid_transport	12	5	0.952524	-0.177615	857	761.97	834.2	906.43	0.973396
GO:0046942_carboxylic_acid_transport	12	5	0.952524	-0.177615	857	761.97	834.2	906.43	0.973396
GO:0007517_muscle_development	16	7	1.00015	-0.22528	807	711.661	785.68	859.699	0.973581
GO:0043122_regulation_of_I-kappaB_kinase_NF-kappaB_cascade	19	9	1.08287	-0.335945	686	596.489	667.9	739.311	0.973615
GO:0045893_positive_regulation_of_transcription__DNA-dependent	19	9	1.08287	-0.335945	686	596.489	667.9	739.311	0.973615
GO:0006915_apoptosis	114	49	0.982604	-0.21922	808	712.66	786.74	860.82	0.973688
GO:0019932_second-messenger-mediated_signaling	25	11	1.00587	-0.246594	747	653.938	727.4	800.862	0.973762
GO:0019953_sexual_reproduction	25	11	1.00587	-0.246594	747	653.938	727.4	800.862	0.973762
GO:0009117_nucleotide_metabolism	38	16	0.962551	-0.192344	829	733.692	807.3	880.908	0.973824
GO:0000723_telomere_maintenance	9	4	1.01603	-0.215054	815	719.72	793.71	867.7	0.973877
GO:0001505_regulation_of_neurotransmitter_levels	9	4	1.01603	-0.215054	815	719.72	793.71	867.7	0.973877
GO:0007265_Ras_protein_signal_transduction	9	4	1.01603	-0.215054	815	719.72	793.71	867.7	0.973877
GO:0008033_tRNA_processing	9	4	1.01603	-0.215054	815	719.72	793.71	867.7	0.973877
GO:0009615_response_to_virus	9	4	1.01603	-0.215054	815	719.72	793.71	867.7	0.973877
GO:0051706_physiological_interaction_between_organisms	9	4	1.01603	-0.215054	815	719.72	793.71	867.7	0.973877
GO:0030163_protein_catabolism	45	19	0.965224	-0.194868	828	732.783	806.43	880.077	0.973949
GO:0007166_cell_surface_receptor_linked_signal_transduction	168	72	0.979739	-0.20341	819	724.084	798.03	871.976	0.974396
GO:0044262_cellular_carbohydrate_metabolism	52	22	0.967178	-0.196513	827	732.064	805.86	879.656	0.974438
GO:0007417_central_nervous_system_development	19	8	0.962551	-0.191628	831	736.214	809.8	883.386	0.974489
GO:0043085_positive_regulation_of_enzyme_activity	19	8	0.962551	-0.191628	831	736.214	809.8	883.386	0.974489
GO:0001525_angiogenesis	11	5	1.03912	-0.244285	752	659.185	732.95	806.715	0.974668
GO:0006633_fatty_acid_biosynthesis	11	5	1.03912	-0.244285	752	659.185	732.95	806.715	0.974668
GO:0006753_nucleoside_phosphate_metabolism	11	5	1.03912	-0.244285	752	659.185	732.95	806.715	0.974668
GO:0006754_ATP_biosynthesis	11	5	1.03912	-0.244285	752	659.185	732.95	806.715	0.974668
GO:0008064_regulation_of_actin_polymerization_and_or_depolymerization	11	5	1.03912	-0.244285	752	659.185	732.95	806.715	0.974668
GO:0007275_development	297	128	0.985237	-0.207422	818	723.296	797.33	871.364	0.974731
GO:0006694_steroid_biosynthesis	17	8	1.07579	-0.315609	697	608.107	679.72	751.333	0.975208
GO:0009141_nucleoside_triphosphate_metabolism	18	8	1.01603	-0.246674	745	653.222	726.59	799.958	0.975289
GO:0009144_purine_nucleoside_triphosphate_metabolism	18	8	1.01603	-0.246674	745	653.222	726.59	799.958	0.975289
GO:0009199_ribonucleoside_triphosphate_metabolism	18	8	1.01603	-0.246674	745	653.222	726.59	799.958	0.975289
GO:0009205_purine_ribonucleoside_triphosphate_metabolism	18	8	1.01603	-0.246674	745	653.222	726.59	799.958	0.975289
GO:0012501_programmed_cell_death	115	49	0.974059	-0.196822	826	731.843	805.63	879.417	0.975339
GO:0007186_G-protein_coupled_receptor_protein_signaling_pathway	57	25	1.00266	-0.263888	739	648.044	720.79	793.536	0.975359
GO:0008202_steroid_metabolism	33	15	1.03912	-0.311569	698	609.235	680.91	752.585	0.975516
GO:0006793_phosphorus_metabolism	187	83	1.01467	-0.341283	681	593.079	664.35	735.621	0.975551
GO:0006796_phosphate_metabolism	187	83	1.01467	-0.341283	681	593.079	664.35	735.621	0.975551
GO:0000003_reproduction	34	15	1.00856	-0.260556	740	649.125	721.91	794.695	0.975554
GO:0007399_nervous_system_development	80	34	0.971575	-0.198549	825	731.191	804.97	878.749	0.975721
GO:0048731_system_development	80	34	0.971575	-0.198549	825	731.191	804.97	878.749	0.975721
GO:0051179_localization	441	192	0.99529	-0.251175	741	650.211	723.02	795.829	0.975735
GO:0009966_regulation_of_signal_transduction	61	26	0.974385	-0.20762	817	723.243	797.24	871.237	0.975814
GO:0045786_negative_regulation_of_progression_through_cell_cycle	43	19	1.01012	-0.270982	733	643.134	715.43	787.726	0.97603
GO:0006040_amino_sugar_metabolism	6	3	1.14303	-0.273245	732	641.933	714.46	786.987	0.976038
GO:0006220_pyrimidine_nucleotide_metabolism	6	3	1.14303	-0.273245	732	641.933	714.46	786.987	0.976038
GO:0006471_protein_amino_acid_ADP-ribosylation	6	3	1.14303	-0.273245	732	641.933	714.46	786.987	0.976038
GO:0006730_one-carbon_compound_metabolism	6	3	1.14303	-0.273245	732	641.933	714.46	786.987	0.976038
GO:0006879_iron_ion_homeostasis	6	3	1.14303	-0.273245	732	641.933	714.46	786.987	0.976038
GO:0006891_intra-Golgi_vesicle-mediated_transport	6	3	1.14303	-0.273245	732	641.933	714.46	786.987	0.976038
GO:0008629_induction_of_apoptosis_by_intracellular_signals	6	3	1.14303	-0.273245	732	641.933	714.46	786.987	0.976038
GO:0009060_aerobic_respiration	6	3	1.14303	-0.273245	732	641.933	714.46	786.987	0.976038
GO:0009116_nucleoside_metabolism	6	3	1.14303	-0.273245	732	641.933	714.46	786.987	0.976038
GO:0009314_response_to_radiation	6	3	1.14303	-0.273245	732	641.933	714.46	786.987	0.976038
GO:0009416_response_to_light_stimulus	6	3	1.14303	-0.273245	732	641.933	714.46	786.987	0.976038
GO:0016032_viral_life_cycle	6	3	1.14303	-0.273245	732	641.933	714.46	786.987	0.976038
GO:0019882_antigen_presentation	6	3	1.14303	-0.273245	732	641.933	714.46	786.987	0.976038
GO:0030155_regulation_of_cell_adhesion	6	3	1.14303	-0.273245	732	641.933	714.46	786.987	0.976038
GO:0031497_chromatin_assembly	6	3	1.14303	-0.273245	732	641.933	714.46	786.987	0.976038
GO:0042398_amino_acid_derivative_biosynthesis	6	3	1.14303	-0.273245	732	641.933	714.46	786.987	0.976038
GO:0045333_cellular_respiration	6	3	1.14303	-0.273245	732	641.933	714.46	786.987	0.976038
GO:0046916_transition_metal_ion_homeostasis	6	3	1.14303	-0.273245	732	641.933	714.46	786.987	0.976038
GO:0043067_regulation_of_programmed_cell_death	80	35	1.00015	-0.26474	738	647.792	720.57	793.348	0.976382
GO:0048468_cell_development	21	9	0.979739	-0.210705	816	722.968	796.89	870.812	0.976581
GO:0007229_integrin-mediated_signaling_pathway	14	6	0.979739	-0.202383	823	729.961	803.74	877.519	0.976598
GO:0008632_apoptotic_program	14	6	0.979739	-0.202383	823	729.961	803.74	877.519	0.976598
GO:0045595_regulation_of_cell_differentiation	14	6	0.979739	-0.202383	823	729.961	803.74	877.519	0.976598
GO:0051704_interaction_between_organisms	14	6	0.979739	-0.202383	823	729.961	803.74	877.519	0.976598
GO:0006917_induction_of_apoptosis	30	14	1.06683	-0.354971	678	591.138	662.15	733.162	0.976622
GO:0012502_induction_of_programmed_cell_death	30	14	1.06683	-0.354971	678	591.138	662.15	733.162	0.976622
GO:0016053_organic_acid_biosynthesis	13	6	1.0551	-0.270255	735	645.691	718.39	791.089	0.977401
GO:0046394_carboxylic_acid_biosynthesis	13	6	1.0551	-0.270255	735	645.691	718.39	791.089	0.977401
GO:0007156_homophilic_cell_adhesion	20	9	1.02873	-0.266835	737	647.59	720.43	793.27	0.977517
GO:0007276_gametogenesis	20	9	1.02873	-0.266835	737	647.59	720.43	793.27	0.977517
GO:0006119_oxidative_phosphorylation	15	7	1.06683	-0.293842	709	621.64	693.13	764.62	0.977616
GO:0016051_carbohydrate_biosynthesis	15	7	1.06683	-0.293842	709	621.64	693.13	764.62	0.977616
GO:0051325_interphase	15	7	1.06683	-0.293842	709	621.64	693.13	764.62	0.977616
GO:0051329_interphase_of_mitotic_cell_cycle	15	7	1.06683	-0.293842	709	621.64	693.13	764.62	0.977616
GO:0016043_cell_organization_and_biogenesis	253	112	1.01201	-0.342688	679	592.759	663.93	735.101	0.977806
GO:0007249_I-kappaB_kinase_NF-kappaB_cascade	21	10	1.0886	-0.355123	676	590.382	661.27	732.158	0.97821
GO:0009967_positive_regulation_of_signal_transduction	21	10	1.0886	-0.355123	676	590.382	661.27	732.158	0.97821
GO:0016125_sterol_metabolism	21	10	1.0886	-0.355123	676	590.382	661.27	732.158	0.97821
GO:0019318_hexose_metabolism	21	10	1.0886	-0.355123	676	590.382	661.27	732.158	0.97821
GO:0019725_cell_homeostasis	21	10	1.0886	-0.355123	676	590.382	661.27	732.158	0.97821
GO:0031326_regulation_of_cellular_biosynthesis	21	10	1.0886	-0.355123	676	590.382	661.27	732.158	0.97821
GO:0006261_DNA-dependent_DNA_replication	22	10	1.03912	-0.285971	712	625.445	697.29	769.135	0.97934
GO:0009259_ribonucleotide_metabolism	22	10	1.03912	-0.285971	712	625.445	697.29	769.135	0.97934
GO:0009889_regulation_of_biosynthesis	22	10	1.03912	-0.285971	712	625.445	697.29	769.135	0.97934
GO:0006810_transport	398	174	0.999432	-0.278539	714	627.35	699.26	771.17	0.979356
GO:0008104_protein_localization	123	54	1.00364	-0.282797	713	626.584	698.34	770.096	0.979439
GO:0008361_regulation_of_cell_size	31	14	1.03241	-0.29602	705	619.251	690.69	762.129	0.979702
GO:0016049_cell_growth	31	14	1.03241	-0.29602	705	619.251	690.69	762.129	0.979702
GO:0006874_calcium_ion_homeostasis	8	4	1.14303	-0.306578	701	616.258	687.6	758.942	0.980884
GO:0007565_pregnancy	8	4	1.14303	-0.306578	701	616.258	687.6	758.942	0.980884
GO:0016567_protein_ubiquitination	8	4	1.14303	-0.306578	701	616.258	687.6	758.942	0.980884
GO:0051234_establishment_of_localization	438	192	1.00211	-0.297811	703	618.416	689.9	761.384	0.981366
GO:0042981_regulation_of_apoptosis	79	35	1.01281	-0.297989	702	618.374	689.88	761.386	0.982735
GO:0000012_single_strand_break_repair	1	1	2.28606	-0.359087	669	587.702	658.74	729.778	0.984664
GO:0000018_regulation_of_DNA_recombination	1	1	2.28606	-0.359087	669	587.702	658.74	729.778	0.984664
GO:0000019_regulation_of_mitotic_recombination	1	1	2.28606	-0.359087	669	587.702	658.74	729.778	0.984664
GO:0000115_S-phase-specific_transcription_in_mitotic_cell_cycle	1	1	2.28606	-0.359087	669	587.702	658.74	729.778	0.984664
GO:0000209_protein_polyubiquitination	1	1	2.28606	-0.359087	669	587.702	658.74	729.778	0.984664
GO:0000244_assembly_of_spliceosomal_tri-snRNP	1	1	2.28606	-0.359087	669	587.702	658.74	729.778	0.984664
GO:0000273_lipoic_acid_metabolism	1	1	2.28606	-0.359087	669	587.702	658.74	729.778	0.984664
GO:0000305_response_to_oxygen_radical	1	1	2.28606	-0.359087	669	587.702	658.74	729.778	0.984664
GO:0000354_cis_assembly_of_pre-catalytic_spliceosome	1	1	2.28606	-0.359087	669	587.702	658.74	729.778	0.984664
GO:0000360_cis_assembly_of_U2-type_pre-catalytic_spliceosome	1	1	2.28606	-0.359087	669	587.702	658.74	729.778	0.984664
GO:0000387_spliceosomal_snRNP_biogenesis	1	1	2.28606	-0.359087	669	587.702	658.74	729.778	0.984664
GO:0000726_non-recombinational_repair	1	1	2.28606	-0.359087	669	587.702	658.74	729.778	0.984664
GO:0001570_vasculogenesis	1	1	2.28606	-0.359087	669	587.702	658.74	729.778	0.984664
GO:0001666_response_to_hypoxia	1	1	2.28606	-0.359087	669	587.702	658.74	729.778	0.984664
GO:0001672_regulation_of_chromatin_assembly_or_disassembly	1	1	2.28606	-0.359087	669	587.702	658.74	729.778	0.984664
GO:0001942_hair_follicle_development	1	1	2.28606	-0.359087	669	587.702	658.74	729.778	0.984664
GO:0001943_hair_follicle_maturation	1	1	2.28606	-0.359087	669	587.702	658.74	729.778	0.984664
GO:0005980_glycogen_catabolism	1	1	2.28606	-0.359087	669	587.702	658.74	729.778	0.984664
GO:0006014_D-ribose_metabolism	1	1	2.28606	-0.359087	669	587.702	658.74	729.778	0.984664
GO:0006042_glucosamine_biosynthesis	1	1	2.28606	-0.359087	669	587.702	658.74	729.778	0.984664
GO:0006045_N-acetylglucosamine_biosynthesis	1	1	2.28606	-0.359087	669	587.702	658.74	729.778	0.984664
GO:0006048_UDP-N-acetylglucosamine_biosynthesis	1	1	2.28606	-0.359087	669	587.702	658.74	729.778	0.984664
GO:0006177_GMP_biosynthesis	1	1	2.28606	-0.359087	669	587.702	658.74	729.778	0.984664
GO:0006283_transcription-coupled_nucleotide-excision_repair	1	1	2.28606	-0.359087	669	587.702	658.74	729.778	0.984664
GO:0006303_double-strand_break_repair_via_nonhomologous_end_joining	1	1	2.28606	-0.359087	669	587.702	658.74	729.778	0.984664
GO:0006308_DNA_catabolism	1	1	2.28606	-0.359087	669	587.702	658.74	729.778	0.984664
GO:0006309_DNA_fragmentation_during_apoptosis	1	1	2.28606	-0.359087	669	587.702	658.74	729.778	0.984664
GO:0006312_mitotic_recombination	1	1	2.28606	-0.359087	669	587.702	658.74	729.778	0.984664
GO:0006337_nucleosome_disassembly	1	1	2.28606	-0.359087	669	587.702	658.74	729.778	0.984664
GO:0006342_chromatin_silencing	1	1	2.28606	-0.359087	669	587.702	658.74	729.778	0.984664
GO:0006345_loss_of_chromatin_silencing	1	1	2.28606	-0.359087	669	587.702	658.74	729.778	0.984664
GO:0006369_transcription_termination_from_RNA_polymerase_II_promoter	1	1	2.28606	-0.359087	669	587.702	658.74	729.778	0.984664
GO:0006374_nuclear_mRNA_splicing_via_U2-type_spliceosome	1	1	2.28606	-0.359087	669	587.702	658.74	729.778	0.984664
GO:0006378_mRNA_polyadenylylation	1	1	2.28606	-0.359087	669	587.702	658.74	729.778	0.984664
GO:0006379_mRNA_cleavage	1	1	2.28606	-0.359087	669	587.702	658.74	729.778	0.984664
GO:0006414_translational_elongation	1	1	2.28606	-0.359087	669	587.702	658.74	729.778	0.984664
GO:0006419_alanyl-tRNA_aminoacylation	1	1	2.28606	-0.359087	669	587.702	658.74	729.778	0.984664
GO:0006424_glutamyl-tRNA_aminoacylation	1	1	2.28606	-0.359087	669	587.702	658.74	729.778	0.984664
GO:0006425_glutaminyl-tRNA_aminoacylation	1	1	2.28606	-0.359087	669	587.702	658.74	729.778	0.984664
GO:0006434_seryl-tRNA_aminoacylation	1	1	2.28606	-0.359087	669	587.702	658.74	729.778	0.984664
GO:0006437_tyrosyl-tRNA_aminoacylation	1	1	2.28606	-0.359087	669	587.702	658.74	729.778	0.984664
GO:0006438_valyl-tRNA_aminoacylation	1	1	2.28606	-0.359087	669	587.702	658.74	729.778	0.984664
GO:0006475_internal_protein_amino_acid_acetylation	1	1	2.28606	-0.359087	669	587.702	658.74	729.778	0.984664
GO:0006505_GPI_anchor_metabolism	1	1	2.28606	-0.359087	669	587.702	658.74	729.778	0.984664
GO:0006506_GPI_anchor_biosynthesis	1	1	2.28606	-0.359087	669	587.702	658.74	729.778	0.984664
GO:0006510_ATP-dependent_proteolysis	1	1	2.28606	-0.359087	669	587.702	658.74	729.778	0.984664
GO:0006528_asparagine_metabolism	1	1	2.28606	-0.359087	669	587.702	658.74	729.778	0.984664
GO:0006529_asparagine_biosynthesis	1	1	2.28606	-0.359087	669	587.702	658.74	729.778	0.984664
GO:0006538_glutamate_catabolism	1	1	2.28606	-0.359087	669	587.702	658.74	729.778	0.984664
GO:0006543_glutamine_catabolism	1	1	2.28606	-0.359087	669	587.702	658.74	729.778	0.984664
GO:0006564_L-serine_biosynthesis	1	1	2.28606	-0.359087	669	587.702	658.74	729.778	0.984664
GO:0006570_tyrosine_metabolism	1	1	2.28606	-0.359087	669	587.702	658.74	729.778	0.984664
GO:0006572_tyrosine_catabolism	1	1	2.28606	-0.359087	669	587.702	658.74	729.778	0.984664
GO:0006573_valine_metabolism	1	1	2.28606	-0.359087	669	587.702	658.74	729.778	0.984664
GO:0006580_ethanolamine_metabolism	1	1	2.28606	-0.359087	669	587.702	658.74	729.778	0.984664
GO:0006621_protein_retention_in_ER	1	1	2.28606	-0.359087	669	587.702	658.74	729.778	0.984664
GO:0006646_phosphatidylethanolamine_biosynthesis	1	1	2.28606	-0.359087	669	587.702	658.74	729.778	0.984664
GO:0006654_phosphatidic_acid_biosynthesis	1	1	2.28606	-0.359087	669	587.702	658.74	729.778	0.984664
GO:0006677_glycosylceramide_metabolism	1	1	2.28606	-0.359087	669	587.702	658.74	729.778	0.984664
GO:0006678_glucosylceramide_metabolism	1	1	2.28606	-0.359087	669	587.702	658.74	729.778	0.984664
GO:0006679_glucosylceramide_biosynthesis	1	1	2.28606	-0.359087	669	587.702	658.74	729.778	0.984664
GO:0006688_glycosphingolipid_biosynthesis	1	1	2.28606	-0.359087	669	587.702	658.74	729.778	0.984664
GO:0006703_estrogen_biosynthesis	1	1	2.28606	-0.359087	669	587.702	658.74	729.778	0.984664
GO:0006707_cholesterol_catabolism	1	1	2.28606	-0.359087	669	587.702	658.74	729.778	0.984664
GO:0006775_fat-soluble_vitamin_metabolism	1	1	2.28606	-0.359087	669	587.702	658.74	729.778	0.984664
GO:0006776_vitamin_A_metabolism	1	1	2.28606	-0.359087	669	587.702	658.74	729.778	0.984664
GO:0006825_copper_ion_transport	1	1	2.28606	-0.359087	669	587.702	658.74	729.778	0.984664
GO:0006839_mitochondrial_transport	1	1	2.28606	-0.359087	669	587.702	658.74	729.778	0.984664
GO:0006878_copper_ion_homeostasis	1	1	2.28606	-0.359087	669	587.702	658.74	729.778	0.984664
GO:0006921_disassembly_of_cell_structures_during_apoptosis	1	1	2.28606	-0.359087	669	587.702	658.74	729.778	0.984664
GO:0006929_substrate-bound_cell_migration	1	1	2.28606	-0.359087	669	587.702	658.74	729.778	0.984664
GO:0006930_substrate-bound_cell_migration__cell_extension	1	1	2.28606	-0.359087	669	587.702	658.74	729.778	0.984664
GO:0006999_nuclear_pore_organization_and_biogenesis	1	1	2.28606	-0.359087	669	587.702	658.74	729.778	0.984664
GO:0007023_post-chaperonin_tubulin_folding_pathway	1	1	2.28606	-0.359087	669	587.702	658.74	729.778	0.984664
GO:0007025_beta-tubulin_folding	1	1	2.28606	-0.359087	669	587.702	658.74	729.778	0.984664
GO:0007031_peroxisome_organization_and_biogenesis	1	1	2.28606	-0.359087	669	587.702	658.74	729.778	0.984664
GO:0007032_endosome_organization_and_biogenesis	1	1	2.28606	-0.359087	669	587.702	658.74	729.778	0.984664
GO:0007172_signal_complex_formation	1	1	2.28606	-0.359087	669	587.702	658.74	729.778	0.984664
GO:0007181_transforming_growth_factor_beta_receptor_complex_assembly	1	1	2.28606	-0.359087	669	587.702	658.74	729.778	0.984664
GO:0007206_metabotropic_glutamate_receptor__phospholipase_C_activating_pathway	1	1	2.28606	-0.359087	669	587.702	658.74	729.778	0.984664
GO:0007210_serotonin_receptor_signaling_pathway	1	1	2.28606	-0.359087	669	587.702	658.74	729.778	0.984664
GO:0007216_metabotropic_glutamate_receptor_signaling_pathway	1	1	2.28606	-0.359087	669	587.702	658.74	729.778	0.984664
GO:0007224_smoothened_signaling_pathway	1	1	2.28606	-0.359087	669	587.702	658.74	729.778	0.984664
GO:0007292_female_gamete_generation	1	1	2.28606	-0.359087	669	587.702	658.74	729.778	0.984664
GO:0007339_binding_of_sperm_to_zona_pellucida	1	1	2.28606	-0.359087	669	587.702	658.74	729.778	0.984664
GO:0007422_peripheral_nervous_system_development	1	1	2.28606	-0.359087	669	587.702	658.74	729.778	0.984664
GO:0007525_somatic_muscle_development	1	1	2.28606	-0.359087	669	587.702	658.74	729.778	0.984664
GO:0007549_dosage_compensation	1	1	2.28606	-0.359087	669	587.702	658.74	729.778	0.984664
GO:0007568_aging	1	1	2.28606	-0.359087	669	587.702	658.74	729.778	0.984664
GO:0007569_cell_aging	1	1	2.28606	-0.359087	669	587.702	658.74	729.778	0.984664
GO:0007606_sensory_perception_of_chemical_stimulus	1	1	2.28606	-0.359087	669	587.702	658.74	729.778	0.984664
GO:0007638_mechanosensory_behavior	1	1	2.28606	-0.359087	669	587.702	658.74	729.778	0.984664
GO:0008210_estrogen_metabolism	1	1	2.28606	-0.359087	669	587.702	658.74	729.778	0.984664
GO:0008272_sulfate_transport	1	1	2.28606	-0.359087	669	587.702	658.74	729.778	0.984664
GO:0008589_regulation_of_smoothened_signaling_pathway	1	1	2.28606	-0.359087	669	587.702	658.74	729.778	0.984664
GO:0008616_queuosine_biosynthesis	1	1	2.28606	-0.359087	669	587.702	658.74	729.778	0.984664
GO:0008617_guanosine_metabolism	1	1	2.28606	-0.359087	669	587.702	658.74	729.778	0.984664
GO:0008618_7-methylguanosine_metabolism	1	1	2.28606	-0.359087	669	587.702	658.74	729.778	0.984664
GO:0008630_DNA_damage_response__signal_transduction_resulting_in_induction_of_apoptosis	1	1	2.28606	-0.359087	669	587.702	658.74	729.778	0.984664
GO:0009052_pentose-phosphate_shunt__non-oxidative_branch	1	1	2.28606	-0.359087	669	587.702	658.74	729.778	0.984664
GO:0009083_branched_chain_family_amino_acid_catabolism	1	1	2.28606	-0.359087	669	587.702	658.74	729.778	0.984664
GO:0009105_lipoic_acid_biosynthesis	1	1	2.28606	-0.359087	669	587.702	658.74	729.778	0.984664
GO:0009106_lipoate_metabolism	1	1	2.28606	-0.359087	669	587.702	658.74	729.778	0.984664
GO:0009107_lipoate_biosynthesis	1	1	2.28606	-0.359087	669	587.702	658.74	729.778	0.984664
GO:0009119_ribonucleoside_metabolism	1	1	2.28606	-0.359087	669	587.702	658.74	729.778	0.984664
GO:0009132_nucleoside_diphosphate_metabolism	1	1	2.28606	-0.359087	669	587.702	658.74	729.778	0.984664
GO:0009134_nucleoside_diphosphate_catabolism	1	1	2.28606	-0.359087	669	587.702	658.74	729.778	0.984664
GO:0009163_nucleoside_biosynthesis	1	1	2.28606	-0.359087	669	587.702	658.74	729.778	0.984664
GO:0009185_ribonucleoside_diphosphate_metabolism	1	1	2.28606	-0.359087	669	587.702	658.74	729.778	0.984664
GO:0009191_ribonucleoside_diphosphate_catabolism	1	1	2.28606	-0.359087	669	587.702	658.74	729.778	0.984664
GO:0009247_glycolipid_biosynthesis	1	1	2.28606	-0.359087	669	587.702	658.74	729.778	0.984664
GO:0009251_glucan_catabolism	1	1	2.28606	-0.359087	669	587.702	658.74	729.778	0.984664
GO:0009261_ribonucleotide_catabolism	1	1	2.28606	-0.359087	669	587.702	658.74	729.778	0.984664
GO:0009311_oligosaccharide_metabolism	1	1	2.28606	-0.359087	669	587.702	658.74	729.778	0.984664
GO:0009593_detection_of_chemical_stimulus	1	1	2.28606	-0.359087	669	587.702	658.74	729.778	0.984664
GO:0009596_detection_of_pest__pathogen_or_parasite	1	1	2.28606	-0.359087	669	587.702	658.74	729.778	0.984664
GO:0009598_detection_of_pathogenic_bacteria	1	1	2.28606	-0.359087	669	587.702	658.74	729.778	0.984664
GO:0009612_response_to_mechanical_stimulus	1	1	2.28606	-0.359087	669	587.702	658.74	729.778	0.984664
GO:0010035_response_to_inorganic_substance	1	1	2.28606	-0.359087	669	587.702	658.74	729.778	0.984664
GO:0015695_organic_cation_transport	1	1	2.28606	-0.359087	669	587.702	658.74	729.778	0.984664
GO:0015696_ammonium_transport	1	1	2.28606	-0.359087	669	587.702	658.74	729.778	0.984664
GO:0015721_bile_acid_transport	1	1	2.28606	-0.359087	669	587.702	658.74	729.778	0.984664
GO:0015722_canalicular_bile_acid_transport	1	1	2.28606	-0.359087	669	587.702	658.74	729.778	0.984664
GO:0015782_CMP-sialic_acid_transport	1	1	2.28606	-0.359087	669	587.702	658.74	729.778	0.984664
GO:0015788_UDP-N-acetylglucosamine_transport	1	1	2.28606	-0.359087	669	587.702	658.74	729.778	0.984664
GO:0015804_neutral_amino_acid_transport	1	1	2.28606	-0.359087	669	587.702	658.74	729.778	0.984664
GO:0015860_purine_nucleoside_transport	1	1	2.28606	-0.359087	669	587.702	658.74	729.778	0.984664
GO:0015988_energy_coupled_proton_transport__against_electrochemical_gradient	1	1	2.28606	-0.359087	669	587.702	658.74	729.778	0.984664
GO:0015991_ATP_hydrolysis_coupled_proton_transport	1	1	2.28606	-0.359087	669	587.702	658.74	729.778	0.984664
GO:0016045_detection_of_bacteria	1	1	2.28606	-0.359087	669	587.702	658.74	729.778	0.984664
GO:0016081_synaptic_vesicle_docking_during_exocytosis	1	1	2.28606	-0.359087	669	587.702	658.74	729.778	0.984664
GO:0016127_sterol_catabolism	1	1	2.28606	-0.359087	669	587.702	658.74	729.778	0.984664
GO:0016246_RNA_interference	1	1	2.28606	-0.359087	669	587.702	658.74	729.778	0.984664
GO:0016255_attachment_of_GPI_anchor_to_protein	1	1	2.28606	-0.359087	669	587.702	658.74	729.778	0.984664
GO:0016441_posttranscriptional_gene_silencing	1	1	2.28606	-0.359087	669	587.702	658.74	729.778	0.984664
GO:0016482_cytoplasmic_transport	1	1	2.28606	-0.359087	669	587.702	658.74	729.778	0.984664
GO:0016486_peptide_hormone_processing	1	1	2.28606	-0.359087	669	587.702	658.74	729.778	0.984664
GO:0016571_histone_methylation	1	1	2.28606	-0.359087	669	587.702	658.74	729.778	0.984664
GO:0016998_cell_wall_catabolism	1	1	2.28606	-0.359087	669	587.702	658.74	729.778	0.984664
GO:0017145_stem_cell_division	1	1	2.28606	-0.359087	669	587.702	658.74	729.778	0.984664
GO:0018196_peptidyl-asparagine_modification	1	1	2.28606	-0.359087	669	587.702	658.74	729.778	0.984664
GO:0018279_protein_amino_acid_N-linked_glycosylation_via_asparagine	1	1	2.28606	-0.359087	669	587.702	658.74	729.778	0.984664
GO:0018344_protein_geranylgeranylation	1	1	2.28606	-0.359087	669	587.702	658.74	729.778	0.984664
GO:0018348_protein_amino_acid_geranylgeranylation	1	1	2.28606	-0.359087	669	587.702	658.74	729.778	0.984664
GO:0019303_D-ribose_catabolism	1	1	2.28606	-0.359087	669	587.702	658.74	729.778	0.984664
GO:0019321_pentose_metabolism	1	1	2.28606	-0.359087	669	587.702	658.74	729.778	0.984664
GO:0019323_pentose_catabolism	1	1	2.28606	-0.359087	669	587.702	658.74	729.778	0.984664
GO:0019344_cysteine_biosynthesis	1	1	2.28606	-0.359087	669	587.702	658.74	729.778	0.984664
GO:0019642_anaerobic_glycolysis	1	1	2.28606	-0.359087	669	587.702	658.74	729.778	0.984664
GO:0019859_thymine_metabolism	1	1	2.28606	-0.359087	669	587.702	658.74	729.778	0.984664
GO:0030048_actin_filament-based_movement	1	1	2.28606	-0.359087	669	587.702	658.74	729.778	0.984664
GO:0030204_chondroitin_sulfate_metabolism	1	1	2.28606	-0.359087	669	587.702	658.74	729.778	0.984664
GO:0030206_chondroitin_sulfate_biosynthesis	1	1	2.28606	-0.359087	669	587.702	658.74	729.778	0.984664
GO:0030216_keratinocyte_differentiation	1	1	2.28606	-0.359087	669	587.702	658.74	729.778	0.984664
GO:0030317_sperm_motility	1	1	2.28606	-0.359087	669	587.702	658.74	729.778	0.984664
GO:0030327_prenylated_protein_catabolism	1	1	2.28606	-0.359087	669	587.702	658.74	729.778	0.984664
GO:0030329_prenylcysteine_metabolism	1	1	2.28606	-0.359087	669	587.702	658.74	729.778	0.984664
GO:0030384_phosphoinositide_metabolism	1	1	2.28606	-0.359087	669	587.702	658.74	729.778	0.984664
GO:0030423_RNA_interference__targeting_of_mRNA_for_destruction	1	1	2.28606	-0.359087	669	587.702	658.74	729.778	0.984664
GO:0030516_regulation_of_axon_extension	1	1	2.28606	-0.359087	669	587.702	658.74	729.778	0.984664
GO:0030579_ubiquitin-dependent_SMAD_protein_catabolism	1	1	2.28606	-0.359087	669	587.702	658.74	729.778	0.984664
GO:0031047_RNA-mediated_gene_silencing	1	1	2.28606	-0.359087	669	587.702	658.74	729.778	0.984664
GO:0031069_hair_follicle_morphogenesis	1	1	2.28606	-0.359087	669	587.702	658.74	729.778	0.984664
GO:0031099_regeneration	1	1	2.28606	-0.359087	669	587.702	658.74	729.778	0.984664
GO:0031123_RNA_3'-end_processing	1	1	2.28606	-0.359087	669	587.702	658.74	729.778	0.984664
GO:0031124_mRNA_3'-end_processing	1	1	2.28606	-0.359087	669	587.702	658.74	729.778	0.984664
GO:0031334_positive_regulation_of_protein_complex_assembly	1	1	2.28606	-0.359087	669	587.702	658.74	729.778	0.984664
GO:0031399_regulation_of_protein_modification	1	1	2.28606	-0.359087	669	587.702	658.74	729.778	0.984664
GO:0031401_positive_regulation_of_protein_modification	1	1	2.28606	-0.359087	669	587.702	658.74	729.778	0.984664
GO:0031498_chromatin_disassembly	1	1	2.28606	-0.359087	669	587.702	658.74	729.778	0.984664
GO:0031507_heterochromatin_formation	1	1	2.28606	-0.359087	669	587.702	658.74	729.778	0.984664
GO:0035036_sperm-egg_recognition	1	1	2.28606	-0.359087	669	587.702	658.74	729.778	0.984664
GO:0035162_embryonic_hemopoiesis	1	1	2.28606	-0.359087	669	587.702	658.74	729.778	0.984664
GO:0035194_RNA-mediated_posttranscriptional_gene_silencing	1	1	2.28606	-0.359087	669	587.702	658.74	729.778	0.984664
GO:0042055_neuron_lineage_restriction	1	1	2.28606	-0.359087	669	587.702	658.74	729.778	0.984664
GO:0042116_macrophage_activation	1	1	2.28606	-0.359087	669	587.702	658.74	729.778	0.984664
GO:0042135_neurotransmitter_catabolism	1	1	2.28606	-0.359087	669	587.702	658.74	729.778	0.984664
GO:0042136_neurotransmitter_biosynthesis	1	1	2.28606	-0.359087	669	587.702	658.74	729.778	0.984664
GO:0042226_interleukin-6_biosynthesis	1	1	2.28606	-0.359087	669	587.702	658.74	729.778	0.984664
GO:0042246_tissue_regeneration	1	1	2.28606	-0.359087	669	587.702	658.74	729.778	0.984664
GO:0042276_error-prone_postreplication_DNA_repair	1	1	2.28606	-0.359087	669	587.702	658.74	729.778	0.984664
GO:0042278_purine_nucleoside_metabolism	1	1	2.28606	-0.359087	669	587.702	658.74	729.778	0.984664
GO:0042303_molting_cycle	1	1	2.28606	-0.359087	669	587.702	658.74	729.778	0.984664
GO:0042310_vasoconstriction	1	1	2.28606	-0.359087	669	587.702	658.74	729.778	0.984664
GO:0042416_dopamine_biosynthesis	1	1	2.28606	-0.359087	669	587.702	658.74	729.778	0.984664
GO:0042417_dopamine_metabolism	1	1	2.28606	-0.359087	669	587.702	658.74	729.778	0.984664
GO:0042423_catecholamine_biosynthesis	1	1	2.28606	-0.359087	669	587.702	658.74	729.778	0.984664
GO:0042439_ethanolamine_and_derivative_metabolism	1	1	2.28606	-0.359087	669	587.702	658.74	729.778	0.984664
GO:0042451_purine_nucleoside_biosynthesis	1	1	2.28606	-0.359087	669	587.702	658.74	729.778	0.984664
GO:0042455_ribonucleoside_biosynthesis	1	1	2.28606	-0.359087	669	587.702	658.74	729.778	0.984664
GO:0042471_ear_morphogenesis	1	1	2.28606	-0.359087	669	587.702	658.74	729.778	0.984664
GO:0042472_inner_ear_morphogenesis	1	1	2.28606	-0.359087	669	587.702	658.74	729.778	0.984664
GO:0042494_detection_of_bacterial_lipoprotein	1	1	2.28606	-0.359087	669	587.702	658.74	729.778	0.984664
GO:0042495_detection_of_triacylated_bacterial_lipoprotein	1	1	2.28606	-0.359087	669	587.702	658.74	729.778	0.984664
GO:0042533_tumor_necrosis_factor-alpha_biosynthesis	1	1	2.28606	-0.359087	669	587.702	658.74	729.778	0.984664
GO:0042534_regulation_of_tumor_necrosis_factor-alpha_biosynthesis	1	1	2.28606	-0.359087	669	587.702	658.74	729.778	0.984664
GO:0042535_positive_regulation_of_tumor_necrosis_factor-alpha_biosynthesis	1	1	2.28606	-0.359087	669	587.702	658.74	729.778	0.984664
GO:0042572_retinol_metabolism	1	1	2.28606	-0.359087	669	587.702	658.74	729.778	0.984664
GO:0042633_hair_cycle	1	1	2.28606	-0.359087	669	587.702	658.74	729.778	0.984664
GO:0042637_catagen	1	1	2.28606	-0.359087	669	587.702	658.74	729.778	0.984664
GO:0042787_protein_ubiquitination_during_ubiquitin-dependent_protein_catabolism	1	1	2.28606	-0.359087	669	587.702	658.74	729.778	0.984664
GO:0042953_lipoprotein_transport	1	1	2.28606	-0.359087	669	587.702	658.74	729.778	0.984664
GO:0043154_negative_regulation_of_caspase_activity	1	1	2.28606	-0.359087	669	587.702	658.74	729.778	0.984664
GO:0043241_protein_complex_disassembly	1	1	2.28606	-0.359087	669	587.702	658.74	729.778	0.984664
GO:0043254_regulation_of_protein_complex_assembly	1	1	2.28606	-0.359087	669	587.702	658.74	729.778	0.984664
GO:0043299_immune_cell_degranulation	1	1	2.28606	-0.359087	669	587.702	658.74	729.778	0.984664
GO:0043303_mast_cell_degranulation	1	1	2.28606	-0.359087	669	587.702	658.74	729.778	0.984664
GO:0043526_neuroprotection	1	1	2.28606	-0.359087	669	587.702	658.74	729.778	0.984664
GO:0043583_ear_development	1	1	2.28606	-0.359087	669	587.702	658.74	729.778	0.984664
GO:0043588_skin_development	1	1	2.28606	-0.359087	669	587.702	658.74	729.778	0.984664
GO:0043631_RNA_polyadenylation	1	1	2.28606	-0.359087	669	587.702	658.74	729.778	0.984664
GO:0045020_error-prone_DNA_repair	1	1	2.28606	-0.359087	669	587.702	658.74	729.778	0.984664
GO:0045103_intermediate_filament-based_process	1	1	2.28606	-0.359087	669	587.702	658.74	729.778	0.984664
GO:0045104_intermediate_filament_cytoskeleton_organization_and_biogenesis	1	1	2.28606	-0.359087	669	587.702	658.74	729.778	0.984664
GO:0045162_clustering_of_voltage-gated_sodium_channels	1	1	2.28606	-0.359087	669	587.702	658.74	729.778	0.984664
GO:0045185_maintenance_of_protein_localization	1	1	2.28606	-0.359087	669	587.702	658.74	729.778	0.984664
GO:0045292_nuclear_mRNA_cis_splicing__via_U2-type_spliceosome	1	1	2.28606	-0.359087	669	587.702	658.74	729.778	0.984664
GO:0045408_regulation_of_interleukin-6_biosynthesis	1	1	2.28606	-0.359087	669	587.702	658.74	729.778	0.984664
GO:0045410_positive_regulation_of_interleukin-6_biosynthesis	1	1	2.28606	-0.359087	669	587.702	658.74	729.778	0.984664
GO:0045494_photoreceptor_maintenance	1	1	2.28606	-0.359087	669	587.702	658.74	729.778	0.984664
GO:0045598_regulation_of_fat_cell_differentiation	1	1	2.28606	-0.359087	669	587.702	658.74	729.778	0.984664
GO:0045600_positive_regulation_of_fat_cell_differentiation	1	1	2.28606	-0.359087	669	587.702	658.74	729.778	0.984664
GO:0045601_regulation_of_endothelial_cell_differentiation	1	1	2.28606	-0.359087	669	587.702	658.74	729.778	0.984664
GO:0045616_regulation_of_keratinocyte_differentiation	1	1	2.28606	-0.359087	669	587.702	658.74	729.778	0.984664
GO:0045617_negative_regulation_of_keratinocyte_differentiation	1	1	2.28606	-0.359087	669	587.702	658.74	729.778	0.984664
GO:0045646_regulation_of_erythrocyte_differentiation	1	1	2.28606	-0.359087	669	587.702	658.74	729.778	0.984664
GO:0045648_positive_regulation_of_erythrocyte_differentiation	1	1	2.28606	-0.359087	669	587.702	658.74	729.778	0.984664
GO:0045666_positive_regulation_of_neuron_differentiation	1	1	2.28606	-0.359087	669	587.702	658.74	729.778	0.984664
GO:0045814_negative_regulation_of_gene_expression__epigenetic	1	1	2.28606	-0.359087	669	587.702	658.74	729.778	0.984664
GO:0045823_positive_regulation_of_heart_contraction	1	1	2.28606	-0.359087	669	587.702	658.74	729.778	0.984664
GO:0045840_positive_regulation_of_mitosis	1	1	2.28606	-0.359087	669	587.702	658.74	729.778	0.984664
GO:0045851_pH_reduction	1	1	2.28606	-0.359087	669	587.702	658.74	729.778	0.984664
GO:0046037_GMP_metabolism	1	1	2.28606	-0.359087	669	587.702	658.74	729.778	0.984664
GO:0046114_guanosine_biosynthesis	1	1	2.28606	-0.359087	669	587.702	658.74	729.778	0.984664
GO:0046116_queuosine_metabolism	1	1	2.28606	-0.359087	669	587.702	658.74	729.778	0.984664
GO:0046118_7-methylguanosine_biosynthesis	1	1	2.28606	-0.359087	669	587.702	658.74	729.778	0.984664
GO:0046128_purine_ribonucleoside_metabolism	1	1	2.28606	-0.359087	669	587.702	658.74	729.778	0.984664
GO:0046129_purine_ribonucleoside_biosynthesis	1	1	2.28606	-0.359087	669	587.702	658.74	729.778	0.984664
GO:0046335_ethanolamine_biosynthesis	1	1	2.28606	-0.359087	669	587.702	658.74	729.778	0.984664
GO:0046337_phosphatidylethanolamine_metabolism	1	1	2.28606	-0.359087	669	587.702	658.74	729.778	0.984664
GO:0046349_amino_sugar_biosynthesis	1	1	2.28606	-0.359087	669	587.702	658.74	729.778	0.984664
GO:0046473_phosphatidic_acid_metabolism	1	1	2.28606	-0.359087	669	587.702	658.74	729.778	0.984664
GO:0046476_glycosylceramide_biosynthesis	1	1	2.28606	-0.359087	669	587.702	658.74	729.778	0.984664
GO:0046489_phosphoinositide_biosynthesis	1	1	2.28606	-0.359087	669	587.702	658.74	729.778	0.984664
GO:0046513_ceramide_biosynthesis	1	1	2.28606	-0.359087	669	587.702	658.74	729.778	0.984664
GO:0046520_sphingoid_biosynthesis	1	1	2.28606	-0.359087	669	587.702	658.74	729.778	0.984664
GO:0046685_response_to_arsenic	1	1	2.28606	-0.359087	669	587.702	658.74	729.778	0.984664
GO:0046697_decidualization	1	1	2.28606	-0.359087	669	587.702	658.74	729.778	0.984664
GO:0046822_regulation_of_nucleocytoplasmic_transport	1	1	2.28606	-0.359087	669	587.702	658.74	729.778	0.984664
GO:0046963_3'-phosphoadenosine_5'-phosphosulfate_transport	1	1	2.28606	-0.359087	669	587.702	658.74	729.778	0.984664
GO:0048024_regulation_of_nuclear_mRNA_splicing__via_spliceosome	1	1	2.28606	-0.359087	669	587.702	658.74	729.778	0.984664
GO:0048025_negative_regulation_of_nuclear_mRNA_splicing__via_spliceosome	1	1	2.28606	-0.359087	669	587.702	658.74	729.778	0.984664
GO:0048096_chromatin-mediated_maintenance_of_transcription	1	1	2.28606	-0.359087	669	587.702	658.74	729.778	0.984664
GO:0048103_somatic_stem_cell_division	1	1	2.28606	-0.359087	669	587.702	658.74	729.778	0.984664
GO:0048167_regulation_of_synaptic_plasticity	1	1	2.28606	-0.359087	669	587.702	658.74	729.778	0.984664
GO:0048168_regulation_of_neuronal_synaptic_plasticity	1	1	2.28606	-0.359087	669	587.702	658.74	729.778	0.984664
GO:0048169_regulation_of_long-term_neuronal_synaptic_plasticity	1	1	2.28606	-0.359087	669	587.702	658.74	729.778	0.984664
GO:0048170_positive_regulation_of_long-term_neuronal_synaptic_plasticity	1	1	2.28606	-0.359087	669	587.702	658.74	729.778	0.984664
GO:0048247_lymphocyte_chemotaxis	1	1	2.28606	-0.359087	669	587.702	658.74	729.778	0.984664
GO:0048268_clathrin_cage_assembly	1	1	2.28606	-0.359087	669	587.702	658.74	729.778	0.984664
GO:0048388_endosomal_lumen_acidification	1	1	2.28606	-0.359087	669	587.702	658.74	729.778	0.984664
GO:0048663_neuron_fate_commitment	1	1	2.28606	-0.359087	669	587.702	658.74	729.778	0.984664
GO:0050650_chondroitin_sulfate_proteoglycan_biosynthesis	1	1	2.28606	-0.359087	669	587.702	658.74	729.778	0.984664
GO:0050654_chondroitin_sulfate_proteoglycan_metabolism	1	1	2.28606	-0.359087	669	587.702	658.74	729.778	0.984664
GO:0050686_negative_regulation_of_mRNA_processing	1	1	2.28606	-0.359087	669	587.702	658.74	729.778	0.984664
GO:0050769_positive_regulation_of_neurogenesis	1	1	2.28606	-0.359087	669	587.702	658.74	729.778	0.984664
GO:0050909_sensory_perception_of_taste	1	1	2.28606	-0.359087	669	587.702	658.74	729.778	0.984664
GO:0051253_negative_regulation_of_RNA_metabolism	1	1	2.28606	-0.359087	669	587.702	658.74	729.778	0.984664
GO:0051452_cellular_pH_reduction	1	1	2.28606	-0.359087	669	587.702	658.74	729.778	0.984664
GO:0051453_regulation_of_cellular_pH	1	1	2.28606	-0.359087	669	587.702	658.74	729.778	0.984664
GO:0051604_protein_maturation	1	1	2.28606	-0.359087	669	587.702	658.74	729.778	0.984664
GO:0051794_regulation_of_catagen	1	1	2.28606	-0.359087	669	587.702	658.74	729.778	0.984664
GO:0051795_positive_regulation_of_catagen	1	1	2.28606	-0.359087	669	587.702	658.74	729.778	0.984664
GO:0051797_regulation_of_hair_follicle_maturation	1	1	2.28606	-0.359087	669	587.702	658.74	729.778	0.984664
GO:0051798_positive_regulation_of_hair_follicle_maturation	1	1	2.28606	-0.359087	669	587.702	658.74	729.778	0.984664
GO:0051890_regulation_of_cardioblast_differentiation	1	1	2.28606	-0.359087	669	587.702	658.74	729.778	0.984664
GO:0051891_positive_regulation_of_cardioblast_differentiation	1	1	2.28606	-0.359087	669	587.702	658.74	729.778	0.984664
GO:0045045_secretory_pathway	39	18	1.0551	-0.356049	670	589.026	659.93	730.834	0.98497
GO:0000184_mRNA_catabolism__nonsense-mediated_decay	5	2	0.914423	-0.139725	1035	948.9	1021.55	1094.2	0.987005
GO:0006023_aminoglycan_biosynthesis	5	2	0.914423	-0.139725	1035	948.9	1021.55	1094.2	0.987005
GO:0006041_glucosamine_metabolism	5	2	0.914423	-0.139725	1035	948.9	1021.55	1094.2	0.987005
GO:0006044_N-acetylglucosamine_metabolism	5	2	0.914423	-0.139725	1035	948.9	1021.55	1094.2	0.987005
GO:0006221_pyrimidine_nucleotide_biosynthesis	5	2	0.914423	-0.139725	1035	948.9	1021.55	1094.2	0.987005
GO:0006334_nucleosome_assembly	5	2	0.914423	-0.139725	1035	948.9	1021.55	1094.2	0.987005
GO:0006402_mRNA_catabolism	5	2	0.914423	-0.139725	1035	948.9	1021.55	1094.2	0.987005
GO:0006612_protein_targeting_to_membrane	5	2	0.914423	-0.139725	1035	948.9	1021.55	1094.2	0.987005
GO:0006672_ceramide_metabolism	5	2	0.914423	-0.139725	1035	948.9	1021.55	1094.2	0.987005
GO:0006953_acute-phase_response	5	2	0.914423	-0.139725	1035	948.9	1021.55	1094.2	0.987005
GO:0007219_Notch_signaling_pathway	5	2	0.914423	-0.139725	1035	948.9	1021.55	1094.2	0.987005
GO:0007222_frizzled_signaling_pathway	5	2	0.914423	-0.139725	1035	948.9	1021.55	1094.2	0.987005
GO:0008277_regulation_of_G-protein_coupled_receptor_protein_signaling_pathway	5	2	0.914423	-0.139725	1035	948.9	1021.55	1094.2	0.987005
GO:0009792_embryonic_development_(sensu_Metazoa)	5	2	0.914423	-0.139725	1035	948.9	1021.55	1094.2	0.987005
GO:0030203_glycosaminoglycan_metabolism	5	2	0.914423	-0.139725	1035	948.9	1021.55	1094.2	0.987005
GO:0031279_regulation_of_cyclase_activity	5	2	0.914423	-0.139725	1035	948.9	1021.55	1094.2	0.987005
GO:0035295_tube_development	5	2	0.914423	-0.139725	1035	948.9	1021.55	1094.2	0.987005
GO:0045761_regulation_of_adenylate_cyclase_activity	5	2	0.914423	-0.139725	1035	948.9	1021.55	1094.2	0.987005
GO:0045765_regulation_of_angiogenesis	5	2	0.914423	-0.139725	1035	948.9	1021.55	1094.2	0.987005
GO:0046519_sphingoid_metabolism	5	2	0.914423	-0.139725	1035	948.9	1021.55	1094.2	0.987005
GO:0048511_rhythmic_process	5	2	0.914423	-0.139725	1035	948.9	1021.55	1094.2	0.987005
GO:0051247_positive_regulation_of_protein_metabolism	5	2	0.914423	-0.139725	1035	948.9	1021.55	1094.2	0.987005
GO:0051259_protein_oligomerization	5	2	0.914423	-0.139725	1035	948.9	1021.55	1094.2	0.987005
GO:0051339_regulation_of_lyase_activity	5	2	0.914423	-0.139725	1035	948.9	1021.55	1094.2	0.987005
GO:0016192_vesicle-mediated_transport	77	32	0.95005	-0.158449	994	907.187	981.31	1055.43	0.987233
GO:0000050_urea_cycle	2	1	1.14303	-0.165167	991	904.438	978.94	1053.44	0.98783
GO:0000070_mitotic_sister_chromatid_segregation	2	1	1.14303	-0.165167	991	904.438	978.94	1053.44	0.98783
GO:0000076_DNA_replication_checkpoint	2	1	1.14303	-0.165167	991	904.438	978.94	1053.44	0.98783
GO:0000084_S_phase_of_mitotic_cell_cycle	2	1	1.14303	-0.165167	991	904.438	978.94	1053.44	0.98783
GO:0000097_sulfur_amino_acid_biosynthesis	2	1	1.14303	-0.165167	991	904.438	978.94	1053.44	0.98783
GO:0000103_sulfate_assimilation	2	1	1.14303	-0.165167	991	904.438	978.94	1053.44	0.98783
GO:0000186_activation_of_MAPKK_activity	2	1	1.14303	-0.165167	991	904.438	978.94	1053.44	0.98783
GO:0000819_sister_chromatid_segregation	2	1	1.14303	-0.165167	991	904.438	978.94	1053.44	0.98783
GO:0001504_neurotransmitter_uptake	2	1	1.14303	-0.165167	991	904.438	978.94	1053.44	0.98783
GO:0001704_formation_of_primary_germ_layer	2	1	1.14303	-0.165167	991	904.438	978.94	1053.44	0.98783
GO:0001707_mesoderm_formation	2	1	1.14303	-0.165167	991	904.438	978.94	1053.44	0.98783
GO:0001709_cell_fate_determination	2	1	1.14303	-0.165167	991	904.438	978.94	1053.44	0.98783
GO:0001819_positive_regulation_of_cytokine_production	2	1	1.14303	-0.165167	991	904.438	978.94	1053.44	0.98783
GO:0002009_morphogenesis_of_an_epithelium	2	1	1.14303	-0.165167	991	904.438	978.94	1053.44	0.98783
GO:0006100_tricarboxylic_acid_cycle_intermediate_metabolism	2	1	1.14303	-0.165167	991	904.438	978.94	1053.44	0.98783
GO:0006207_'de_novo'_pyrimidine_base_biosynthesis	2	1	1.14303	-0.165167	991	904.438	978.94	1053.44	0.98783
GO:0006213_pyrimidine_nucleoside_metabolism	2	1	1.14303	-0.165167	991	904.438	978.94	1053.44	0.98783
GO:0006268_DNA_unwinding_during_replication	2	1	1.14303	-0.165167	991	904.438	978.94	1053.44	0.98783
GO:0006280_mutagenesis	2	1	1.14303	-0.165167	991	904.438	978.94	1053.44	0.98783
GO:0006381_mRNA_editing	2	1	1.14303	-0.165167	991	904.438	978.94	1053.44	0.98783
GO:0006400_tRNA_modification	2	1	1.14303	-0.165167	991	904.438	978.94	1053.44	0.98783
GO:0006415_translational_termination	2	1	1.14303	-0.165167	991	904.438	978.94	1053.44	0.98783
GO:0006423_cysteinyl-tRNA_aminoacylation	2	1	1.14303	-0.165167	991	904.438	978.94	1053.44	0.98783
GO:0006449_regulation_of_translational_termination	2	1	1.14303	-0.165167	991	904.438	978.94	1053.44	0.98783
GO:0006474_N-terminal_protein_amino_acid_acetylation	2	1	1.14303	-0.165167	991	904.438	978.94	1053.44	0.98783
GO:0006491_N-glycan_processing	2	1	1.14303	-0.165167	991	904.438	978.94	1053.44	0.98783
GO:0006493_protein_amino_acid_O-linked_glycosylation	2	1	1.14303	-0.165167	991	904.438	978.94	1053.44	0.98783
GO:0006527_arginine_catabolism	2	1	1.14303	-0.165167	991	904.438	978.94	1053.44	0.98783
GO:0006555_methionine_metabolism	2	1	1.14303	-0.165167	991	904.438	978.94	1053.44	0.98783
GO:0006558_L-phenylalanine_metabolism	2	1	1.14303	-0.165167	991	904.438	978.94	1053.44	0.98783
GO:0006559_L-phenylalanine_catabolism	2	1	1.14303	-0.165167	991	904.438	978.94	1053.44	0.98783
GO:0006656_phosphatidylcholine_biosynthesis	2	1	1.14303	-0.165167	991	904.438	978.94	1053.44	0.98783
GO:0006684_sphingomyelin_metabolism	2	1	1.14303	-0.165167	991	904.438	978.94	1053.44	0.98783
GO:0006686_sphingomyelin_biosynthesis	2	1	1.14303	-0.165167	991	904.438	978.94	1053.44	0.98783
GO:0006706_steroid_catabolism	2	1	1.14303	-0.165167	991	904.438	978.94	1053.44	0.98783
GO:0006791_sulfur_utilization	2	1	1.14303	-0.165167	991	904.438	978.94	1053.44	0.98783
GO:0006835_dicarboxylic_acid_transport	2	1	1.14303	-0.165167	991	904.438	978.94	1053.44	0.98783
GO:0006997_nuclear_organization_and_biogenesis	2	1	1.14303	-0.165167	991	904.438	978.94	1053.44	0.98783
GO:0007021_tubulin_folding	2	1	1.14303	-0.165167	991	904.438	978.94	1053.44	0.98783
GO:0007022_chaperonin-mediated_tubulin_folding	2	1	1.14303	-0.165167	991	904.438	978.94	1053.44	0.98783
GO:0007033_vacuole_organization_and_biogenesis	2	1	1.14303	-0.165167	991	904.438	978.94	1053.44	0.98783
GO:0007040_lysosome_organization_and_biogenesis	2	1	1.14303	-0.165167	991	904.438	978.94	1053.44	0.98783
GO:0007089_traversing_start_control_point_of_mitotic_cell_cycle	2	1	1.14303	-0.165167	991	904.438	978.94	1053.44	0.98783
GO:0007091_mitotic_metaphase_anaphase_transition	2	1	1.14303	-0.165167	991	904.438	978.94	1053.44	0.98783
GO:0007098_centrosome_cycle	2	1	1.14303	-0.165167	991	904.438	978.94	1053.44	0.98783
GO:0007176_regulation_of_epidermal_growth_factor_receptor_activity	2	1	1.14303	-0.165167	991	904.438	978.94	1053.44	0.98783
GO:0007194_negative_regulation_of_adenylate_cyclase_activity	2	1	1.14303	-0.165167	991	904.438	978.94	1053.44	0.98783
GO:0007257_activation_of_JNK_activity	2	1	1.14303	-0.165167	991	904.438	978.94	1053.44	0.98783
GO:0007263_nitric_oxide_mediated_signal_transduction	2	1	1.14303	-0.165167	991	904.438	978.94	1053.44	0.98783
GO:0007369_gastrulation	2	1	1.14303	-0.165167	991	904.438	978.94	1053.44	0.98783
GO:0007413_axonal_fasciculation	2	1	1.14303	-0.165167	991	904.438	978.94	1053.44	0.98783
GO:0007548_sex_differentiation	2	1	1.14303	-0.165167	991	904.438	978.94	1053.44	0.98783
GO:0007602_phototransduction	2	1	1.14303	-0.165167	991	904.438	978.94	1053.44	0.98783
GO:0007612_learning	2	1	1.14303	-0.165167	991	904.438	978.94	1053.44	0.98783
GO:0008356_asymmetric_cell_division	2	1	1.14303	-0.165167	991	904.438	978.94	1053.44	0.98783
GO:0008543_fibroblast_growth_factor_receptor_signaling_pathway	2	1	1.14303	-0.165167	991	904.438	978.94	1053.44	0.98783
GO:0009067_aspartate_family_amino_acid_biosynthesis	2	1	1.14303	-0.165167	991	904.438	978.94	1053.44	0.98783
GO:0009166_nucleotide_catabolism	2	1	1.14303	-0.165167	991	904.438	978.94	1053.44	0.98783
GO:0009437_carnitine_metabolism	2	1	1.14303	-0.165167	991	904.438	978.94	1053.44	0.98783
GO:0009583_detection_of_light_stimulus	2	1	1.14303	-0.165167	991	904.438	978.94	1053.44	0.98783
GO:0009618_response_to_pathogenic_bacteria	2	1	1.14303	-0.165167	991	904.438	978.94	1053.44	0.98783
GO:0009913_epidermal_cell_differentiation	2	1	1.14303	-0.165167	991	904.438	978.94	1053.44	0.98783
GO:0015917_aminophospholipid_transport	2	1	1.14303	-0.165167	991	904.438	978.94	1053.44	0.98783
GO:0016079_synaptic_vesicle_exocytosis	2	1	1.14303	-0.165167	991	904.438	978.94	1053.44	0.98783
GO:0016556_mRNA_modification	2	1	1.14303	-0.165167	991	904.438	978.94	1053.44	0.98783
GO:0018409_peptide_or_protein_amino-terminal_blocking	2	1	1.14303	-0.165167	991	904.438	978.94	1053.44	0.98783
GO:0019079_viral_genome_replication	2	1	1.14303	-0.165167	991	904.438	978.94	1053.44	0.98783
GO:0019221_cytokine_and_chemokine_mediated_signaling_pathway	2	1	1.14303	-0.165167	991	904.438	978.94	1053.44	0.98783
GO:0019627_urea_metabolism	2	1	1.14303	-0.165167	991	904.438	978.94	1053.44	0.98783
GO:0019856_pyrimidine_base_biosynthesis	2	1	1.14303	-0.165167	991	904.438	978.94	1053.44	0.98783
GO:0030071_regulation_of_mitotic_metaphase_anaphase_transition	2	1	1.14303	-0.165167	991	904.438	978.94	1053.44	0.98783
GO:0030178_negative_regulation_of_Wnt_receptor_signaling_pathway	2	1	1.14303	-0.165167	991	904.438	978.94	1053.44	0.98783
GO:0030218_erythrocyte_differentiation	2	1	1.14303	-0.165167	991	904.438	978.94	1053.44	0.98783
GO:0030261_chromosome_condensation	2	1	1.14303	-0.165167	991	904.438	978.94	1053.44	0.98783
GO:0030593_neutrophil_chemotaxis	2	1	1.14303	-0.165167	991	904.438	978.94	1053.44	0.98783
GO:0030838_positive_regulation_of_actin_filament_polymerization	2	1	1.14303	-0.165167	991	904.438	978.94	1053.44	0.98783
GO:0030902_hindbrain_development	2	1	1.14303	-0.165167	991	904.438	978.94	1053.44	0.98783
GO:0031023_microtubule_organizing_center_organization_and_biogenesis	2	1	1.14303	-0.165167	991	904.438	978.94	1053.44	0.98783
GO:0031280_negative_regulation_of_cyclase_activity	2	1	1.14303	-0.165167	991	904.438	978.94	1053.44	0.98783
GO:0031328_positive_regulation_of_cellular_biosynthesis	2	1	1.14303	-0.165167	991	904.438	978.94	1053.44	0.98783
GO:0031365_N-terminal_protein_amino_acid_modification	2	1	1.14303	-0.165167	991	904.438	978.94	1053.44	0.98783
GO:0031424_keratinization	2	1	1.14303	-0.165167	991	904.438	978.94	1053.44	0.98783
GO:0042108_positive_regulation_of_cytokine_biosynthesis	2	1	1.14303	-0.165167	991	904.438	978.94	1053.44	0.98783
GO:0042769_DNA_damage_response__detection_of_DNA_damage	2	1	1.14303	-0.165167	991	904.438	978.94	1053.44	0.98783
GO:0042828_response_to_pathogen	2	1	1.14303	-0.165167	991	904.438	978.94	1053.44	0.98783
GO:0043043_peptide_biosynthesis	2	1	1.14303	-0.165167	991	904.438	978.94	1053.44	0.98783
GO:0043433_negative_regulation_of_transcription_factor_activity	2	1	1.14303	-0.165167	991	904.438	978.94	1053.44	0.98783
GO:0043506_regulation_of_JNK_activity	2	1	1.14303	-0.165167	991	904.438	978.94	1053.44	0.98783
GO:0043507_positive_regulation_of_JNK_activity	2	1	1.14303	-0.165167	991	904.438	978.94	1053.44	0.98783
GO:0043525_positive_regulation_of_neuron_apoptosis	2	1	1.14303	-0.165167	991	904.438	978.94	1053.44	0.98783
GO:0045161_neuronal_ion_channel_clustering	2	1	1.14303	-0.165167	991	904.438	978.94	1053.44	0.98783
GO:0045329_carnitine_biosynthesis	2	1	1.14303	-0.165167	991	904.438	978.94	1053.44	0.98783
GO:0045444_fat_cell_differentiation	2	1	1.14303	-0.165167	991	904.438	978.94	1053.44	0.98783
GO:0045446_endothelial_cell_differentiation	2	1	1.14303	-0.165167	991	904.438	978.94	1053.44	0.98783
GO:0045576_mast_cell_activation	2	1	1.14303	-0.165167	991	904.438	978.94	1053.44	0.98783
GO:0045596_negative_regulation_of_cell_differentiation	2	1	1.14303	-0.165167	991	904.438	978.94	1053.44	0.98783
GO:0045637_regulation_of_myeloid_cell_differentiation	2	1	1.14303	-0.165167	991	904.438	978.94	1053.44	0.98783
GO:0045639_positive_regulation_of_myeloid_cell_differentiation	2	1	1.14303	-0.165167	991	904.438	978.94	1053.44	0.98783
GO:0045727_positive_regulation_of_protein_biosynthesis	2	1	1.14303	-0.165167	991	904.438	978.94	1053.44	0.98783
GO:0045898_regulation_of_transcriptional_preinitiation_complex_formation	2	1	1.14303	-0.165167	991	904.438	978.94	1053.44	0.98783
GO:0046330_positive_regulation_of_JNK_cascade	2	1	1.14303	-0.165167	991	904.438	978.94	1053.44	0.98783
GO:0046470_phosphatidylcholine_metabolism	2	1	1.14303	-0.165167	991	904.438	978.94	1053.44	0.98783
GO:0046883_regulation_of_hormone_secretion	2	1	1.14303	-0.165167	991	904.438	978.94	1053.44	0.98783
GO:0048332_mesoderm_morphogenesis	2	1	1.14303	-0.165167	991	904.438	978.94	1053.44	0.98783
GO:0048488_synaptic_vesicle_endocytosis	2	1	1.14303	-0.165167	991	904.438	978.94	1053.44	0.98783
GO:0048568_embryonic_organ_development	2	1	1.14303	-0.165167	991	904.438	978.94	1053.44	0.98783
GO:0048646_anatomical_structure_formation	2	1	1.14303	-0.165167	991	904.438	978.94	1053.44	0.98783
GO:0048675_axon_extension	2	1	1.14303	-0.165167	991	904.438	978.94	1053.44	0.98783
GO:0050770_regulation_of_axonogenesis	2	1	1.14303	-0.165167	991	904.438	978.94	1053.44	0.98783
GO:0050777_negative_regulation_of_immune_response	2	1	1.14303	-0.165167	991	904.438	978.94	1053.44	0.98783
GO:0050796_regulation_of_insulin_secretion	2	1	1.14303	-0.165167	991	904.438	978.94	1053.44	0.98783
GO:0051014_actin_filament_severing	2	1	1.14303	-0.165167	991	904.438	978.94	1053.44	0.98783
GO:0051085_chaperone_cofactor_dependent_protein_folding	2	1	1.14303	-0.165167	991	904.438	978.94	1053.44	0.98783
GO:0051123_transcriptional_preinitiation_complex_formation	2	1	1.14303	-0.165167	991	904.438	978.94	1053.44	0.98783
GO:0051208_sequestering_of_calcium_ion	2	1	1.14303	-0.165167	991	904.438	978.94	1053.44	0.98783
GO:0051209_release_of_sequestered_calcium_ion_into_cytosol	2	1	1.14303	-0.165167	991	904.438	978.94	1053.44	0.98783
GO:0051238_sequestering_of_metal_ion	2	1	1.14303	-0.165167	991	904.438	978.94	1053.44	0.98783
GO:0051241_negative_regulation_of_organismal_physiological_process	2	1	1.14303	-0.165167	991	904.438	978.94	1053.44	0.98783
GO:0051260_protein_homooligomerization	2	1	1.14303	-0.165167	991	904.438	978.94	1053.44	0.98783
GO:0051282_regulation_of_sequestering_of_calcium_ion	2	1	1.14303	-0.165167	991	904.438	978.94	1053.44	0.98783
GO:0051283_negative_regulation_of_sequestering_of_calcium_ion	2	1	1.14303	-0.165167	991	904.438	978.94	1053.44	0.98783
GO:0051291_protein_heterooligomerization	2	1	1.14303	-0.165167	991	904.438	978.94	1053.44	0.98783
GO:0051297_centrosome_organization_and_biogenesis	2	1	1.14303	-0.165167	991	904.438	978.94	1053.44	0.98783
GO:0051320_S_phase	2	1	1.14303	-0.165167	991	904.438	978.94	1053.44	0.98783
GO:0051350_negative_regulation_of_lyase_activity	2	1	1.14303	-0.165167	991	904.438	978.94	1053.44	0.98783
GO:0009893_positive_regulation_of_metabolism	27	11	0.931357	-0.159146	993	907.08	981.12	1055.16	0.988036
GO:0016568_chromatin_modification	27	11	0.931357	-0.159146	993	907.08	981.12	1055.16	0.988036
GO:0040008_regulation_of_growth	32	13	0.928711	-0.153262	995	909.726	983.65	1057.57	0.988593
GO:0009150_purine_ribonucleotide_metabolism	20	8	0.914423	-0.147871	1007	921.849	995.8	1069.75	0.988878
GO:0009260_ribonucleotide_biosynthesis	20	8	0.914423	-0.147871	1007	921.849	995.8	1069.75	0.988878
GO:0009653_morphogenesis	99	41	0.946751	-0.14304	1010	925.342	998.87	1072.4	0.98898
GO:0006091_generation_of_precursor_metabolites_and_energy	94	39	0.948471	-0.148325	1005	920.214	994	1067.79	0.989055
GO:0030705_cytoskeleton-dependent_intracellular_transport	18	7	0.889022	-0.12987	1037	953.584	1025.75	1097.92	0.989151
GO:0051056_regulation_of_small_GTPase_mediated_signal_transduction	18	7	0.889022	-0.12987	1037	953.584	1025.75	1097.92	0.989151
GO:0007010_cytoskeleton_organization_and_biogenesis	61	25	0.936909	-0.145534	1008	923.491	997.22	1070.95	0.989306
GO:0031325_positive_regulation_of_cellular_metabolism	25	10	0.914423	-0.144113	1009	925.083	998.68	1072.28	0.989772
GO:0005977_glycogen_metabolism	10	4	0.914423	-0.150463	1004	920.116	993.9	1067.68	0.98994
GO:0006073_glucan_metabolism	10	4	0.914423	-0.150463	1004	920.116	993.9	1067.68	0.98994
GO:0006887_exocytosis	10	4	0.914423	-0.150463	1004	920.116	993.9	1067.68	0.98994
GO:0007088_regulation_of_mitosis	10	4	0.914423	-0.150463	1004	920.116	993.9	1067.68	0.98994
GO:0007420_brain_development	10	4	0.914423	-0.150463	1004	920.116	993.9	1067.68	0.98994
GO:0008624_induction_of_apoptosis_by_extracellular_signals	10	4	0.914423	-0.150463	1004	920.116	993.9	1067.68	0.98994
GO:0048609_reproductive_organismal_physiological_process	10	4	0.914423	-0.150463	1004	920.116	993.9	1067.68	0.98994
GO:0050876_reproductive_physiological_process	10	4	0.914423	-0.150463	1004	920.116	993.9	1067.68	0.98994
GO:0009888_tissue_development	30	12	0.914423	-0.139997	1011	927.581	1000.89	1074.2	0.99
GO:0006968_cellular_defense_response	15	6	0.914423	-0.150614	996	912.856	986.71	1060.56	0.990673
GO:0050877_neurophysiological_process	62	25	0.921797	-0.124117	1039	960.511	1032.12	1103.73	0.993378
GO:0042592_homeostasis	28	11	0.898094	-0.126628	1038	959.571	1031.27	1102.97	0.993516
GO:0015672_monovalent_inorganic_cation_transport	38	15	0.902391	-0.120871	1040	962.972	1034.39	1105.81	0.994606
GO:0006944_membrane_fusion	8	3	0.857272	-0.120195	1045	969.287	1040.85	1112.41	0.996029
GO:0006986_response_to_unfolded_protein	8	3	0.857272	-0.120195	1045	969.287	1040.85	1112.41	0.996029
GO:0007200_G-protein_signaling__coupled_to_IP3_second_messenger_(phospholipase_C_activating)	8	3	0.857272	-0.120195	1045	969.287	1040.85	1112.41	0.996029
GO:0050776_regulation_of_immune_response	8	3	0.857272	-0.120195	1045	969.287	1040.85	1112.41	0.996029
GO:0051789_response_to_protein_stimulus	8	3	0.857272	-0.120195	1045	969.287	1040.85	1112.41	0.996029
GO:0030154_cell_differentiation	72	29	0.920773	-0.116279	1047	971.521	1043.07	1114.62	0.996246
GO:0007167_enzyme_linked_receptor_protein_signaling_pathway	43	17	0.90379	-0.117748	1046	971.094	1042.71	1114.33	0.996855
GO:0000038_very-long-chain_fatty_acid_metabolism	1	0	0	0	1872	1871	1871	1871	0.999466
GO:0000101_sulfur_amino_acid_transport	1	0	0	0	1872	1871	1871	1871	0.999466
GO:0000105_histidine_biosynthesis	1	0	0	0	1872	1871	1871	1871	0.999466
GO:0000154_rRNA_modification	1	0	0	0	1872	1871	1871	1871	0.999466
GO:0000212_meiotic_spindle_organization_and_biogenesis	1	0	0	0	1872	1871	1871	1871	0.999466
GO:0000266_mitochondrial_fission	1	0	0	0	1872	1871	1871	1871	0.999466
GO:0000910_cytokinesis	1	0	0	0	1872	1871	1871	1871	0.999466
GO:0001502_cartilage_condensation	1	0	0	0	1872	1871	1871	1871	0.999466
GO:0001516_prostaglandin_biosynthesis	1	0	0	0	1872	1871	1871	1871	0.999466
GO:0001561_fatty_acid_alpha-oxidation	1	0	0	0	1872	1871	1871	1871	0.999466
GO:0001659_thermoregulation	1	0	0	0	1872	1871	1871	1871	0.999466
GO:0001660_fever	1	0	0	0	1872	1871	1871	1871	0.999466
GO:0001710_mesodermal_cell_fate_commitment	1	0	0	0	1872	1871	1871	1871	0.999466
GO:0001754_eye_photoreceptor_cell_differentiation	1	0	0	0	1872	1871	1871	1871	0.999466
GO:0001818_negative_regulation_of_cytokine_production	1	0	0	0	1872	1871	1871	1871	0.999466
GO:0001824_blastocyst_development	1	0	0	0	1872	1871	1871	1871	0.999466
GO:0001832_blastocyst_growth	1	0	0	0	1872	1871	1871	1871	0.999466
GO:0001838_embryonic_epithelial_tube_formation	1	0	0	0	1872	1871	1871	1871	0.999466
GO:0001839_neural_plate_morphogenesis	1	0	0	0	1872	1871	1871	1871	0.999466
GO:0001841_neural_tube_formation	1	0	0	0	1872	1871	1871	1871	0.999466
GO:0001843_neural_tube_closure	1	0	0	0	1872	1871	1871	1871	0.999466
GO:0001894_tissue_homeostasis	1	0	0	0	1872	1871	1871	1871	0.999466
GO:0001933_negative_regulation_of_protein_amino_acid_phosphorylation	1	0	0	0	1872	1871	1871	1871	0.999466
GO:0006002_fructose_6-phosphate_metabolism	1	0	0	0	1872	1871	1871	1871	0.999466
GO:0006005_L-fucose_biosynthesis	1	0	0	0	1872	1871	1871	1871	0.999466
GO:0006020_myo-inositol_metabolism	1	0	0	0	1872	1871	1871	1871	0.999466
GO:0006108_malate_metabolism	1	0	0	0	1872	1871	1871	1871	0.999466
GO:0006110_regulation_of_glycolysis	1	0	0	0	1872	1871	1871	1871	0.999466
GO:0006144_purine_base_metabolism	1	0	0	0	1872	1871	1871	1871	0.999466
GO:0006208_pyrimidine_base_catabolism	1	0	0	0	1872	1871	1871	1871	0.999466
GO:0006212_uracil_catabolism	1	0	0	0	1872	1871	1871	1871	0.999466
GO:0006214_thymidine_catabolism	1	0	0	0	1872	1871	1871	1871	0.999466
GO:0006265_DNA_topological_change	1	0	0	0	1872	1871	1871	1871	0.999466
GO:0006278_RNA-dependent_DNA_replication	1	0	0	0	1872	1871	1871	1871	0.999466
GO:0006282_regulation_of_DNA_repair	1	0	0	0	1872	1871	1871	1871	0.999466
GO:0006307_DNA_dealkylation	1	0	0	0	1872	1871	1871	1871	0.999466
GO:0006421_asparaginyl-tRNA_aminoacylation	1	0	0	0	1872	1871	1871	1871	0.999466
GO:0006422_aspartyl-tRNA_aminoacylation	1	0	0	0	1872	1871	1871	1871	0.999466
GO:0006426_glycyl-tRNA_aminoacylation	1	0	0	0	1872	1871	1871	1871	0.999466
GO:0006429_leucyl-tRNA_aminoacylation	1	0	0	0	1872	1871	1871	1871	0.999466
GO:0006432_phenylalanyl-tRNA_aminoacylation	1	0	0	0	1872	1871	1871	1871	0.999466
GO:0006465_signal_peptide_processing	1	0	0	0	1872	1871	1871	1871	0.999466
GO:0006478_peptidyl-tyrosine_sulfation	1	0	0	0	1872	1871	1871	1871	0.999466
GO:0006481_C-terminal_protein_amino_acid_methylation	1	0	0	0	1872	1871	1871	1871	0.999466
GO:0006482_protein_amino_acid_demethylation	1	0	0	0	1872	1871	1871	1871	0.999466
GO:0006545_glycine_biosynthesis	1	0	0	0	1872	1871	1871	1871	0.999466
GO:0006548_histidine_catabolism	1	0	0	0	1872	1871	1871	1871	0.999466
GO:0006569_tryptophan_catabolism	1	0	0	0	1872	1871	1871	1871	0.999466
GO:0006595_polyamine_metabolism	1	0	0	0	1872	1871	1871	1871	0.999466
GO:0006596_polyamine_biosynthesis	1	0	0	0	1872	1871	1871	1871	0.999466
GO:0006599_phosphagen_metabolism	1	0	0	0	1872	1871	1871	1871	0.999466
GO:0006600_creatine_metabolism	1	0	0	0	1872	1871	1871	1871	0.999466
GO:0006601_creatine_biosynthesis	1	0	0	0	1872	1871	1871	1871	0.999466
GO:0006610_ribosomal_protein_import_into_nucleus	1	0	0	0	1872	1871	1871	1871	0.999466
GO:0006614_SRP-dependent_cotranslational_protein_targeting_to_membrane	1	0	0	0	1872	1871	1871	1871	0.999466
GO:0006657_CDP-choline_pathway	1	0	0	0	1872	1871	1871	1871	0.999466
GO:0006692_prostanoid_metabolism	1	0	0	0	1872	1871	1871	1871	0.999466
GO:0006693_prostaglandin_metabolism	1	0	0	0	1872	1871	1871	1871	0.999466
GO:0006696_ergosterol_biosynthesis	1	0	0	0	1872	1871	1871	1871	0.999466
GO:0006699_bile_acid_biosynthesis	1	0	0	0	1872	1871	1871	1871	0.999466
GO:0006721_terpenoid_metabolism	1	0	0	0	1872	1871	1871	1871	0.999466
GO:0006729_tetrahydrobiopterin_biosynthesis	1	0	0	0	1872	1871	1871	1871	0.999466
GO:0006801_superoxide_metabolism	1	0	0	0	1872	1871	1871	1871	0.999466
GO:0006805_xenobiotic_metabolism	1	0	0	0	1872	1871	1871	1871	0.999466
GO:0006829_zinc_ion_transport	1	0	0	0	1872	1871	1871	1871	0.999466
GO:0006833_water_transport	1	0	0	0	1872	1871	1871	1871	0.999466
GO:0006893_Golgi_to_plasma_membrane_transport	1	0	0	0	1872	1871	1871	1871	0.999466
GO:0006906_vesicle_fusion	1	0	0	0	1872	1871	1871	1871	0.999466
GO:0006927_transformed_cell_apoptosis	1	0	0	0	1872	1871	1871	1871	0.999466
GO:0006939_smooth_muscle_contraction	1	0	0	0	1872	1871	1871	1871	0.999466
GO:0006942_regulation_of_striated_muscle_contraction	1	0	0	0	1872	1871	1871	1871	0.999466
GO:0006980_redox_signal_response	1	0	0	0	1872	1871	1871	1871	0.999466
GO:0006982_response_to_lipid_hydroperoxide	1	0	0	0	1872	1871	1871	1871	0.999466
GO:0006987_unfolded_protein_response__activation_of_signaling_protein_activity	1	0	0	0	1872	1871	1871	1871	0.999466
GO:0007041_lysosomal_transport	1	0	0	0	1872	1871	1871	1871	0.999466
GO:0007043_intercellular_junction_assembly	1	0	0	0	1872	1871	1871	1871	0.999466
GO:0007090_regulation_of_S_phase_of_mitotic_cell_cycle	1	0	0	0	1872	1871	1871	1871	0.999466
GO:0007094_mitotic_spindle_checkpoint	1	0	0	0	1872	1871	1871	1871	0.999466
GO:0007095_mitotic_G2_checkpoint	1	0	0	0	1872	1871	1871	1871	0.999466
GO:0007129_synapsis	1	0	0	0	1872	1871	1871	1871	0.999466
GO:0007130_synaptonemal_complex_formation	1	0	0	0	1872	1871	1871	1871	0.999466
GO:0007168_receptor_guanylyl_cyclase_signaling_pathway	1	0	0	0	1872	1871	1871	1871	0.999466
GO:0007171_transmembrane_receptor_protein_tyrosine_kinase_activation_(dimerization)	1	0	0	0	1872	1871	1871	1871	0.999466
GO:0007175_negative_regulation_of_epidermal_growth_factor_receptor_activity	1	0	0	0	1872	1871	1871	1871	0.999466
GO:0007213_acetylcholine_receptor_signaling__muscarinic_pathway	1	0	0	0	1872	1871	1871	1871	0.999466
GO:0007252_I-kappaB_phosphorylation	1	0	0	0	1872	1871	1871	1871	0.999466
GO:0007271_synaptic_transmission__cholinergic	1	0	0	0	1872	1871	1871	1871	0.999466
GO:0007274_neuromuscular_synaptic_transmission	1	0	0	0	1872	1871	1871	1871	0.999466
GO:0007289_spermatid_nuclear_differentiation	1	0	0	0	1872	1871	1871	1871	0.999466
GO:0007320_insemination	1	0	0	0	1872	1871	1871	1871	0.999466
GO:0007350_blastoderm_segmentation	1	0	0	0	1872	1871	1871	1871	0.999466
GO:0007365_periodic_partitioning	1	0	0	0	1872	1871	1871	1871	0.999466
GO:0007367_segment_polarity_determination	1	0	0	0	1872	1871	1871	1871	0.999466
GO:0007386_compartment_specification	1	0	0	0	1872	1871	1871	1871	0.999466
GO:0007387_anterior_compartment_specification	1	0	0	0	1872	1871	1871	1871	0.999466
GO:0007388_posterior_compartment_specification	1	0	0	0	1872	1871	1871	1871	0.999466
GO:0007439_ectodermal_gut_development	1	0	0	0	1872	1871	1871	1871	0.999466
GO:0007442_hindgut_morphogenesis	1	0	0	0	1872	1871	1871	1871	0.999466
GO:0007443_Malpighian_tubule_morphogenesis	1	0	0	0	1872	1871	1871	1871	0.999466
GO:0007456_eye_development_(sensu_Endopterygota)	1	0	0	0	1872	1871	1871	1871	0.999466
GO:0007500_mesodermal_cell_fate_determination	1	0	0	0	1872	1871	1871	1871	0.999466
GO:0007506_gonadal_mesoderm_development	1	0	0	0	1872	1871	1871	1871	0.999466
GO:0007516_hemocyte_development_(sensu_Arthropoda)	1	0	0	0	1872	1871	1871	1871	0.999466
GO:0007520_myoblast_fusion	1	0	0	0	1872	1871	1871	1871	0.999466
GO:0007567_parturition	1	0	0	0	1872	1871	1871	1871	0.999466
GO:0007589_fluid_secretion	1	0	0	0	1872	1871	1871	1871	0.999466
GO:0007595_lactation	1	0	0	0	1872	1871	1871	1871	0.999466
GO:0007603_phototransduction__visible_light	1	0	0	0	1872	1871	1871	1871	0.999466
GO:0007617_mating_behavior	1	0	0	0	1872	1871	1871	1871	0.999466
GO:0007631_feeding_behavior	1	0	0	0	1872	1871	1871	1871	0.999466
GO:0007632_visual_behavior	1	0	0	0	1872	1871	1871	1871	0.999466
GO:0008037_cell_recognition	1	0	0	0	1872	1871	1871	1871	0.999466
GO:0008038_neuron_recognition	1	0	0	0	1872	1871	1871	1871	0.999466
GO:0008053_mitochondrial_fusion	1	0	0	0	1872	1871	1871	1871	0.999466
GO:0008089_anterograde_axon_cargo_transport	1	0	0	0	1872	1871	1871	1871	0.999466
GO:0008204_ergosterol_metabolism	1	0	0	0	1872	1871	1871	1871	0.999466
GO:0008206_bile_acid_metabolism	1	0	0	0	1872	1871	1871	1871	0.999466
GO:0008214_protein_amino_acid_dealkylation	1	0	0	0	1872	1871	1871	1871	0.999466
GO:0008217_blood_pressure_regulation	1	0	0	0	1872	1871	1871	1871	0.999466
GO:0008298_intracellular_mRNA_localization	1	0	0	0	1872	1871	1871	1871	0.999466
GO:0008333_endosome_to_lysosome_transport	1	0	0	0	1872	1871	1871	1871	0.999466
GO:0008334_histone_mRNA_metabolism	1	0	0	0	1872	1871	1871	1871	0.999466
GO:0008406_gonad_development	1	0	0	0	1872	1871	1871	1871	0.999466
GO:0008535_cytochrome_c_oxidase_complex_assembly	1	0	0	0	1872	1871	1871	1871	0.999466
GO:0008582_regulation_of_synaptic_growth_at_neuromuscular_junction	1	0	0	0	1872	1871	1871	1871	0.999466
GO:0008593_regulation_of_Notch_signaling_pathway	1	0	0	0	1872	1871	1871	1871	0.999466
GO:0008631_induction_of_apoptosis_by_oxidative_stress	1	0	0	0	1872	1871	1871	1871	0.999466
GO:0009076_histidine_family_amino_acid_biosynthesis	1	0	0	0	1872	1871	1871	1871	0.999466
GO:0009077_histidine_family_amino_acid_catabolism	1	0	0	0	1872	1871	1871	1871	0.999466
GO:0009086_methionine_biosynthesis	1	0	0	0	1872	1871	1871	1871	0.999466
GO:0009110_vitamin_biosynthesis	1	0	0	0	1872	1871	1871	1871	0.999466
GO:0009113_purine_base_biosynthesis	1	0	0	0	1872	1871	1871	1871	0.999466
GO:0009120_deoxyribonucleoside_metabolism	1	0	0	0	1872	1871	1871	1871	0.999466
GO:0009164_nucleoside_catabolism	1	0	0	0	1872	1871	1871	1871	0.999466
GO:0009214_cyclic_nucleotide_catabolism	1	0	0	0	1872	1871	1871	1871	0.999466
GO:0009226_nucleotide-sugar_biosynthesis	1	0	0	0	1872	1871	1871	1871	0.999466
GO:0009241_polyisoprenoid_biosynthesis	1	0	0	0	1872	1871	1871	1871	0.999466
GO:0009266_response_to_temperature_stimulus	1	0	0	0	1872	1871	1871	1871	0.999466
GO:0009306_protein_secretion	1	0	0	0	1872	1871	1871	1871	0.999466
GO:0009395_phospholipid_catabolism	1	0	0	0	1872	1871	1871	1871	0.999466
GO:0009409_response_to_cold	1	0	0	0	1872	1871	1871	1871	0.999466
GO:0009410_response_to_xenobiotic_stimulus	1	0	0	0	1872	1871	1871	1871	0.999466
GO:0009435_NAD_biosynthesis	1	0	0	0	1872	1871	1871	1871	0.999466
GO:0009584_detection_of_visible_light	1	0	0	0	1872	1871	1871	1871	0.999466
GO:0009586_rhodopsin_mediated_phototransduction	1	0	0	0	1872	1871	1871	1871	0.999466
GO:0009743_response_to_carbohydrate_stimulus	1	0	0	0	1872	1871	1871	1871	0.999466
GO:0009746_response_to_hexose_stimulus	1	0	0	0	1872	1871	1871	1871	0.999466
GO:0009749_response_to_glucose_stimulus	1	0	0	0	1872	1871	1871	1871	0.999466
GO:0009880_embryonic_pattern_specification	1	0	0	0	1872	1871	1871	1871	0.999466
GO:0009992_cellular_osmoregulation	1	0	0	0	1872	1871	1871	1871	0.999466
GO:0010224_response_to_UV-B	1	0	0	0	1872	1871	1871	1871	0.999466
GO:0014020_primary_neural_tube_formation	1	0	0	0	1872	1871	1871	1871	0.999466
GO:0015015_heparan_sulfate_proteoglycan_biosynthesis__enzymatic_modification	1	0	0	0	1872	1871	1871	1871	0.999466
GO:0015074_DNA_integration	1	0	0	0	1872	1871	1871	1871	0.999466
GO:0015800_acidic_amino_acid_transport	1	0	0	0	1872	1871	1871	1871	0.999466
GO:0015811_L-cystine_transport	1	0	0	0	1872	1871	1871	1871	0.999466
GO:0015813_L-glutamate_transport	1	0	0	0	1872	1871	1871	1871	0.999466
GO:0015889_cobalamin_transport	1	0	0	0	1872	1871	1871	1871	0.999466
GO:0015893_drug_transport	1	0	0	0	1872	1871	1871	1871	0.999466
GO:0015904_tetracycline_transport	1	0	0	0	1872	1871	1871	1871	0.999466
GO:0015918_sterol_transport	1	0	0	0	1872	1871	1871	1871	0.999466
GO:0015942_formate_metabolism	1	0	0	0	1872	1871	1871	1871	0.999466
GO:0016050_vesicle_organization_and_biogenesis	1	0	0	0	1872	1871	1871	1871	0.999466
GO:0016056_rhodopsin_mediated_signaling	1	0	0	0	1872	1871	1871	1871	0.999466
GO:0016080_synaptic_vesicle_targeting	1	0	0	0	1872	1871	1871	1871	0.999466
GO:0016096_polyisoprenoid_metabolism	1	0	0	0	1872	1871	1871	1871	0.999466
GO:0016108_tetraterpenoid_metabolism	1	0	0	0	1872	1871	1871	1871	0.999466
GO:0016109_tetraterpenoid_biosynthesis	1	0	0	0	1872	1871	1871	1871	0.999466
GO:0016114_terpenoid_biosynthesis	1	0	0	0	1872	1871	1871	1871	0.999466
GO:0016116_carotenoid_metabolism	1	0	0	0	1872	1871	1871	1871	0.999466
GO:0016117_carotenoid_biosynthesis	1	0	0	0	1872	1871	1871	1871	0.999466
GO:0016189_synaptic_vesicle_to_endosome_fusion	1	0	0	0	1872	1871	1871	1871	0.999466
GO:0016331_morphogenesis_of_embryonic_epithelium	1	0	0	0	1872	1871	1871	1871	0.999466
GO:0016444_somatic_cell_DNA_recombination	1	0	0	0	1872	1871	1871	1871	0.999466
GO:0016445_generation_of_antibody_gene_diversity	1	0	0	0	1872	1871	1871	1871	0.999466
GO:0016446_somatic_hypermutation_of_antibody_genes	1	0	0	0	1872	1871	1871	1871	0.999466
GO:0016525_negative_regulation_of_angiogenesis	1	0	0	0	1872	1871	1871	1871	0.999466
GO:0016553_base_conversion_or_substitution_editing	1	0	0	0	1872	1871	1871	1871	0.999466
GO:0016572_histone_phosphorylation	1	0	0	0	1872	1871	1871	1871	0.999466
GO:0016573_histone_acetylation	1	0	0	0	1872	1871	1871	1871	0.999466
GO:0016598_protein_arginylation	1	0	0	0	1872	1871	1871	1871	0.999466
GO:0016601_Rac_protein_signal_transduction	1	0	0	0	1872	1871	1871	1871	0.999466
GO:0017015_regulation_of_transforming_growth_factor_beta_receptor_signaling_pathway	1	0	0	0	1872	1871	1871	1871	0.999466
GO:0017187_peptidyl-glutamic_acid_carboxylation	1	0	0	0	1872	1871	1871	1871	0.999466
GO:0018146_keratan_sulfate_biosynthesis	1	0	0	0	1872	1871	1871	1871	0.999466
GO:0018200_peptidyl-glutamic_acid_modification	1	0	0	0	1872	1871	1871	1871	0.999466
GO:0018214_protein_amino_acid_carboxylation	1	0	0	0	1872	1871	1871	1871	0.999466
GO:0018298_protein-chromophore_linkage	1	0	0	0	1872	1871	1871	1871	0.999466
GO:0018410_peptide_or_protein_carboxyl-terminal_blocking	1	0	0	0	1872	1871	1871	1871	0.999466
GO:0018987_osmoregulation	1	0	0	0	1872	1871	1871	1871	0.999466
GO:0019048_virus-host_interaction	1	0	0	0	1872	1871	1871	1871	0.999466
GO:0019098_reproductive_behavior	1	0	0	0	1872	1871	1871	1871	0.999466
GO:0019218_regulation_of_steroid_metabolism	1	0	0	0	1872	1871	1871	1871	0.999466
GO:0019307_mannose_biosynthesis	1	0	0	0	1872	1871	1871	1871	0.999466
GO:0019310_myo-inositol_catabolism	1	0	0	0	1872	1871	1871	1871	0.999466
GO:0019363_pyridine_nucleotide_biosynthesis	1	0	0	0	1872	1871	1871	1871	0.999466
GO:0019478_D-amino_acid_catabolism	1	0	0	0	1872	1871	1871	1871	0.999466
GO:0019674_NAD_metabolism	1	0	0	0	1872	1871	1871	1871	0.999466
GO:0019731_antibacterial_humoral_response	1	0	0	0	1872	1871	1871	1871	0.999466
GO:0019733_antibacterial_humoral_response_(sensu_Vertebrata)	1	0	0	0	1872	1871	1871	1871	0.999466
GO:0019835_cytolysis	1	0	0	0	1872	1871	1871	1871	0.999466
GO:0019860_uracil_metabolism	1	0	0	0	1872	1871	1871	1871	0.999466
GO:0019896_axon_transport_of_mitochondrion	1	0	0	0	1872	1871	1871	1871	0.999466
GO:0030011_maintenance_of_cell_polarity	1	0	0	0	1872	1871	1871	1871	0.999466
GO:0030101_natural_killer_cell_activation	1	0	0	0	1872	1871	1871	1871	0.999466
GO:0030149_sphingolipid_catabolism	1	0	0	0	1872	1871	1871	1871	0.999466
GO:0030150_protein_import_into_mitochondrial_matrix	1	0	0	0	1872	1871	1871	1871	0.999466
GO:0030174_regulation_of_DNA_replication_initiation	1	0	0	0	1872	1871	1871	1871	0.999466
GO:0030183_B_cell_differentiation	1	0	0	0	1872	1871	1871	1871	0.999466
GO:0030219_megakaryocyte_differentiation	1	0	0	0	1872	1871	1871	1871	0.999466
GO:0030224_monocyte_differentiation	1	0	0	0	1872	1871	1871	1871	0.999466
GO:0030263_apoptotic_chromosome_condensation	1	0	0	0	1872	1871	1871	1871	0.999466
GO:0030301_cholesterol_transport	1	0	0	0	1872	1871	1871	1871	0.999466
GO:0030318_melanocyte_differentiation	1	0	0	0	1872	1871	1871	1871	0.999466
GO:0030323_respiratory_tube_development	1	0	0	0	1872	1871	1871	1871	0.999466
GO:0030324_lung_development	1	0	0	0	1872	1871	1871	1871	0.999466
GO:0030326_embryonic_limb_morphogenesis	1	0	0	0	1872	1871	1871	1871	0.999466
GO:0030335_positive_regulation_of_cell_migration	1	0	0	0	1872	1871	1871	1871	0.999466
GO:0030336_negative_regulation_of_cell_migration	1	0	0	0	1872	1871	1871	1871	0.999466
GO:0030503_regulation_of_cell_redox_homeostasis	1	0	0	0	1872	1871	1871	1871	0.999466
GO:0030511_positive_regulation_of_transforming_growth_factor_beta_receptor_signaling_pathway	1	0	0	0	1872	1871	1871	1871	0.999466
GO:0030573_bile_acid_catabolism	1	0	0	0	1872	1871	1871	1871	0.999466
GO:0030879_mammary_gland_development	1	0	0	0	1872	1871	1871	1871	0.999466
GO:0030888_regulation_of_B_cell_proliferation	1	0	0	0	1872	1871	1871	1871	0.999466
GO:0030890_positive_regulation_of_B_cell_proliferation	1	0	0	0	1872	1871	1871	1871	0.999466
GO:0030970_retrograde_protein_transport__ER_to_cytosol	1	0	0	0	1872	1871	1871	1871	0.999466
GO:0031529_ruffle_organization_and_biogenesis	1	0	0	0	1872	1871	1871	1871	0.999466
GO:0031572_G2_M_transition_DNA_damage_checkpoint	1	0	0	0	1872	1871	1871	1871	0.999466
GO:0031573_intra-S_DNA_damage_checkpoint	1	0	0	0	1872	1871	1871	1871	0.999466
GO:0031574_S-M_checkpoint	1	0	0	0	1872	1871	1871	1871	0.999466
GO:0031575_G1_S_transition_checkpoint	1	0	0	0	1872	1871	1871	1871	0.999466
GO:0031576_G2_M_transition_checkpoint	1	0	0	0	1872	1871	1871	1871	0.999466
GO:0031577_spindle_checkpoint	1	0	0	0	1872	1871	1871	1871	0.999466
GO:0031649_heat_generation	1	0	0	0	1872	1871	1871	1871	0.999466
GO:0035020_regulation_of_Rac_protein_signal_transduction	1	0	0	0	1872	1871	1871	1871	0.999466
GO:0035088_establishment_and_or_maintenance_of_apical_basal_cell_polarity	1	0	0	0	1872	1871	1871	1871	0.999466
GO:0035090_maintenance_of_apical_basal_cell_polarity	1	0	0	0	1872	1871	1871	1871	0.999466
GO:0035092_sperm_chromatin_condensation	1	0	0	0	1872	1871	1871	1871	0.999466
GO:0035107_appendage_morphogenesis	1	0	0	0	1872	1871	1871	1871	0.999466
GO:0035108_limb_morphogenesis	1	0	0	0	1872	1871	1871	1871	0.999466
GO:0035113_embryonic_appendage_morphogenesis	1	0	0	0	1872	1871	1871	1871	0.999466
GO:0035235_ionotropic_glutamate_receptor_signaling_pathway	1	0	0	0	1872	1871	1871	1871	0.999466
GO:0035282_segmentation	1	0	0	0	1872	1871	1871	1871	0.999466
GO:0040013_negative_regulation_of_locomotion	1	0	0	0	1872	1871	1871	1871	0.999466
GO:0040017_positive_regulation_of_locomotion	1	0	0	0	1872	1871	1871	1871	0.999466
GO:0042036_negative_regulation_of_cytokine_biosynthesis	1	0	0	0	1872	1871	1871	1871	0.999466
GO:0042044_fluid_transport	1	0	0	0	1872	1871	1871	1871	0.999466
GO:0042062_long-term_strengthening_of_neuromuscular_junction	1	0	0	0	1872	1871	1871	1871	0.999466
GO:0042087_cell-mediated_immune_response	1	0	0	0	1872	1871	1871	1871	0.999466
GO:0042088_T-helper_1_type_immune_response	1	0	0	0	1872	1871	1871	1871	0.999466
GO:0042093_T-helper_cell_differentiation	1	0	0	0	1872	1871	1871	1871	0.999466
GO:0042094_interleukin-2_biosynthesis	1	0	0	0	1872	1871	1871	1871	0.999466
GO:0042100_B_cell_proliferation	1	0	0	0	1872	1871	1871	1871	0.999466
GO:0042147_retrograde_transport__endosome_to_Golgi	1	0	0	0	1872	1871	1871	1871	0.999466
GO:0042176_regulation_of_protein_catabolism	1	0	0	0	1872	1871	1871	1871	0.999466
GO:0042214_terpene_metabolism	1	0	0	0	1872	1871	1871	1871	0.999466
GO:0042219_amino_acid_derivative_catabolism	1	0	0	0	1872	1871	1871	1871	0.999466
GO:0042253_granulocyte_macrophage_colony-stimulating_factor_biosynthesis	1	0	0	0	1872	1871	1871	1871	0.999466
GO:0042312_regulation_of_vasodilation	1	0	0	0	1872	1871	1871	1871	0.999466
GO:0042326_negative_regulation_of_phosphorylation	1	0	0	0	1872	1871	1871	1871	0.999466
GO:0042339_keratan_sulfate_metabolism	1	0	0	0	1872	1871	1871	1871	0.999466
GO:0042350_GDP-L-fucose_biosynthesis	1	0	0	0	1872	1871	1871	1871	0.999466
GO:0042351_'de_novo'_GDP-L-fucose_biosynthesis	1	0	0	0	1872	1871	1871	1871	0.999466
GO:0042353_fucose_biosynthesis	1	0	0	0	1872	1871	1871	1871	0.999466
GO:0042364_water-soluble_vitamin_biosynthesis	1	0	0	0	1872	1871	1871	1871	0.999466
GO:0042386_hemocyte_differentiation_(sensu_Arthropoda)	1	0	0	0	1872	1871	1871	1871	0.999466
GO:0042396_phosphagen_biosynthesis	1	0	0	0	1872	1871	1871	1871	0.999466
GO:0042402_biogenic_amine_catabolism	1	0	0	0	1872	1871	1871	1871	0.999466
GO:0042436_indole_derivative_catabolism	1	0	0	0	1872	1871	1871	1871	0.999466
GO:0042461_photoreceptor_cell_development	1	0	0	0	1872	1871	1871	1871	0.999466
GO:0042462_eye_photoreceptor_cell_development	1	0	0	0	1872	1871	1871	1871	0.999466
GO:0042493_response_to_drug	1	0	0	0	1872	1871	1871	1871	0.999466
GO:0042503_tyrosine_phosphorylation_of_Stat3_protein	1	0	0	0	1872	1871	1871	1871	0.999466
GO:0042509_regulation_of_tyrosine_phosphorylation_of_STAT_protein	1	0	0	0	1872	1871	1871	1871	0.999466
GO:0042516_regulation_of_tyrosine_phosphorylation_of_Stat3_protein	1	0	0	0	1872	1871	1871	1871	0.999466
GO:0042518_negative_regulation_of_tyrosine_phosphorylation_of_Stat3_protein	1	0	0	0	1872	1871	1871	1871	0.999466
GO:0042532_negative_regulation_of_tyrosine_phosphorylation_of_STAT_protein	1	0	0	0	1872	1871	1871	1871	0.999466
GO:0042670_retinal_cone_cell_differentiation	1	0	0	0	1872	1871	1871	1871	0.999466
GO:0042675_cone_cell_differentiation	1	0	0	0	1872	1871	1871	1871	0.999466
GO:0043006_calcium-dependent_phospholipase_A2_activation	1	0	0	0	1872	1871	1871	1871	0.999466
GO:0043114_regulation_of_vascular_permeability	1	0	0	0	1872	1871	1871	1871	0.999466
GO:0043388_positive_regulation_of_DNA_binding	1	0	0	0	1872	1871	1871	1871	0.999466
GO:0043393_regulation_of_protein_binding	1	0	0	0	1872	1871	1871	1871	0.999466
GO:0043516_regulation_of_DNA_damage_response__signal_transduction_by_p53_class_mediator	1	0	0	0	1872	1871	1871	1871	0.999466
GO:0043517_positive_regulation_of_DNA_damage_response__signal_transduction_by_p53_class_mediator	1	0	0	0	1872	1871	1871	1871	0.999466
GO:0043547_positive_regulation_of_GTPase_activity	1	0	0	0	1872	1871	1871	1871	0.999466
GO:0045022_early_endosome_to_late_endosome_transport	1	0	0	0	1872	1871	1871	1871	0.999466
GO:0045039_protein_import_into_mitochondrial_inner_membrane	1	0	0	0	1872	1871	1871	1871	0.999466
GO:0045063_T-helper_1_cell_differentiation	1	0	0	0	1872	1871	1871	1871	0.999466
GO:0045065_cytotoxic_T_cell_differentiation	1	0	0	0	1872	1871	1871	1871	0.999466
GO:0045076_regulation_of_interleukin-2_biosynthesis	1	0	0	0	1872	1871	1871	1871	0.999466
GO:0045086_positive_regulation_of_interleukin-2_biosynthesis	1	0	0	0	1872	1871	1871	1871	0.999466
GO:0045090_retroviral_genome_replication	1	0	0	0	1872	1871	1871	1871	0.999466
GO:0045116_protein_neddylation	1	0	0	0	1872	1871	1871	1871	0.999466
GO:0045137_development_of_primary_sexual_characteristics	1	0	0	0	1872	1871	1871	1871	0.999466
GO:0045190_isotype_switching	1	0	0	0	1872	1871	1871	1871	0.999466
GO:0045197_establishment_and_or_maintenance_of_epithelial_cell_polarity	1	0	0	0	1872	1871	1871	1871	0.999466
GO:0045199_maintenance_of_epithelial_cell_polarity	1	0	0	0	1872	1871	1871	1871	0.999466
GO:0045216_intercellular_junction_assembly_and_maintenance	1	0	0	0	1872	1871	1871	1871	0.999466
GO:0045423_regulation_of_granulocyte_macrophage_colony-stimulating_factor_biosynthesis	1	0	0	0	1872	1871	1871	1871	0.999466
GO:0045425_positive_regulation_of_granulocyte_macrophage_colony-stimulating_factor_biosynthesis	1	0	0	0	1872	1871	1871	1871	0.999466
GO:0045428_regulation_of_nitric_oxide_biosynthesis	1	0	0	0	1872	1871	1871	1871	0.999466
GO:0045429_positive_regulation_of_nitric_oxide_biosynthesis	1	0	0	0	1872	1871	1871	1871	0.999466
GO:0045453_bone_resorption	1	0	0	0	1872	1871	1871	1871	0.999466
GO:0045540_regulation_of_cholesterol_biosynthesis	1	0	0	0	1872	1871	1871	1871	0.999466
GO:0045583_regulation_of_cytotoxic_T_cell_differentiation	1	0	0	0	1872	1871	1871	1871	0.999466
GO:0045585_positive_regulation_of_cytotoxic_T_cell_differentiation	1	0	0	0	1872	1871	1871	1871	0.999466
GO:0045622_regulation_of_T-helper_cell_differentiation	1	0	0	0	1872	1871	1871	1871	0.999466
GO:0045624_positive_regulation_of_T-helper_cell_differentiation	1	0	0	0	1872	1871	1871	1871	0.999466
GO:0045625_regulation_of_T-helper_1_cell_differentiation	1	0	0	0	1872	1871	1871	1871	0.999466
GO:0045627_positive_regulation_of_T-helper_1_cell_differentiation	1	0	0	0	1872	1871	1871	1871	0.999466
GO:0045655_regulation_of_monocyte_differentiation	1	0	0	0	1872	1871	1871	1871	0.999466
GO:0045657_positive_regulation_of_monocyte_differentiation	1	0	0	0	1872	1871	1871	1871	0.999466
GO:0045665_negative_regulation_of_neuron_differentiation	1	0	0	0	1872	1871	1871	1871	0.999466
GO:0045736_negative_regulation_of_cyclin_dependent_protein_kinase_activity	1	0	0	0	1872	1871	1871	1871	0.999466
GO:0045763_negative_regulation_of_amino_acid_metabolism	1	0	0	0	1872	1871	1871	1871	0.999466
GO:0045766_positive_regulation_of_angiogenesis	1	0	0	0	1872	1871	1871	1871	0.999466
GO:0045806_negative_regulation_of_endocytosis	1	0	0	0	1872	1871	1871	1871	0.999466
GO:0045861_negative_regulation_of_proteolysis	1	0	0	0	1872	1871	1871	1871	0.999466
GO:0045936_negative_regulation_of_phosphate_metabolism	1	0	0	0	1872	1871	1871	1871	0.999466
GO:0045995_regulation_of_embryonic_development	1	0	0	0	1872	1871	1871	1871	0.999466
GO:0046104_thymidine_metabolism	1	0	0	0	1872	1871	1871	1871	0.999466
GO:0046113_nucleobase_catabolism	1	0	0	0	1872	1871	1871	1871	0.999466
GO:0046121_deoxyribonucleoside_catabolism	1	0	0	0	1872	1871	1871	1871	0.999466
GO:0046125_pyrimidine_deoxyribonucleoside_metabolism	1	0	0	0	1872	1871	1871	1871	0.999466
GO:0046127_pyrimidine_deoxyribonucleoside_catabolism	1	0	0	0	1872	1871	1871	1871	0.999466
GO:0046135_pyrimidine_nucleoside_catabolism	1	0	0	0	1872	1871	1871	1871	0.999466
GO:0046146_tetrahydrobiopterin_metabolism	1	0	0	0	1872	1871	1871	1871	0.999466
GO:0046218_indolalkylamine_catabolism	1	0	0	0	1872	1871	1871	1871	0.999466
GO:0046246_terpene_biosynthesis	1	0	0	0	1872	1871	1871	1871	0.999466
GO:0046368_GDP-L-fucose_metabolism	1	0	0	0	1872	1871	1871	1871	0.999466
GO:0046416_D-amino_acid_metabolism	1	0	0	0	1872	1871	1871	1871	0.999466
GO:0046425_regulation_of_JAK-STAT_cascade	1	0	0	0	1872	1871	1871	1871	0.999466
GO:0046426_negative_regulation_of_JAK-STAT_cascade	1	0	0	0	1872	1871	1871	1871	0.999466
GO:0046457_prostanoid_biosynthesis	1	0	0	0	1872	1871	1871	1871	0.999466
GO:0046530_photoreceptor_cell_differentiation	1	0	0	0	1872	1871	1871	1871	0.999466
GO:0046549_retinal_cone_cell_development	1	0	0	0	1872	1871	1871	1871	0.999466
GO:0046578_regulation_of_Ras_protein_signal_transduction	1	0	0	0	1872	1871	1871	1871	0.999466
GO:0046580_negative_regulation_of_Ras_protein_signal_transduction	1	0	0	0	1872	1871	1871	1871	0.999466
GO:0046626_regulation_of_insulin_receptor_signaling_pathway	1	0	0	0	1872	1871	1871	1871	0.999466
GO:0046651_lymphocyte_proliferation	1	0	0	0	1872	1871	1871	1871	0.999466
GO:0046676_negative_regulation_of_insulin_secretion	1	0	0	0	1872	1871	1871	1871	0.999466
GO:0046888_negative_regulation_of_hormone_secretion	1	0	0	0	1872	1871	1871	1871	0.999466
GO:0046890_regulation_of_lipid_biosynthesis	1	0	0	0	1872	1871	1871	1871	0.999466
GO:0046928_regulation_of_neurotransmitter_secretion	1	0	0	0	1872	1871	1871	1871	0.999466
GO:0048009_insulin-like_growth_factor_receptor_signaling_pathway	1	0	0	0	1872	1871	1871	1871	0.999466
GO:0048016_inositol_phosphate-mediated_signaling	1	0	0	0	1872	1871	1871	1871	0.999466
GO:0048041_focal_adhesion_formation	1	0	0	0	1872	1871	1871	1871	0.999466
GO:0048147_negative_regulation_of_fibroblast_proliferation	1	0	0	0	1872	1871	1871	1871	0.999466
GO:0048240_sperm_capacitation	1	0	0	0	1872	1871	1871	1871	0.999466
GO:0048260_positive_regulation_of_receptor_mediated_endocytosis	1	0	0	0	1872	1871	1871	1871	0.999466
GO:0048261_negative_regulation_of_receptor_mediated_endocytosis	1	0	0	0	1872	1871	1871	1871	0.999466
GO:0048284_organelle_fusion	1	0	0	0	1872	1871	1871	1871	0.999466
GO:0048285_organelle_fission	1	0	0	0	1872	1871	1871	1871	0.999466
GO:0048333_mesodermal_cell_differentiation	1	0	0	0	1872	1871	1871	1871	0.999466
GO:0048546_digestive_tract_morphogenesis	1	0	0	0	1872	1871	1871	1871	0.999466
GO:0048547_gut_morphogenesis	1	0	0	0	1872	1871	1871	1871	0.999466
GO:0048557_embryonic_digestive_tract_morphogenesis	1	0	0	0	1872	1871	1871	1871	0.999466
GO:0048558_embryonic_gut_morphogenesis	1	0	0	0	1872	1871	1871	1871	0.999466
GO:0048562_embryonic_organ_morphogenesis	1	0	0	0	1872	1871	1871	1871	0.999466
GO:0048565_gut_development	1	0	0	0	1872	1871	1871	1871	0.999466
GO:0048566_embryonic_gut_development	1	0	0	0	1872	1871	1871	1871	0.999466
GO:0048567_ectodermal_gut_morphogenesis	1	0	0	0	1872	1871	1871	1871	0.999466
GO:0048583_regulation_of_response_to_stimulus	1	0	0	0	1872	1871	1871	1871	0.999466
GO:0048584_positive_regulation_of_response_to_stimulus	1	0	0	0	1872	1871	1871	1871	0.999466
GO:0048592_eye_morphogenesis	1	0	0	0	1872	1871	1871	1871	0.999466
GO:0048611_embryonic_ectodermal_gut_development	1	0	0	0	1872	1871	1871	1871	0.999466
GO:0048613_embryonic_ectodermal_gut_morphogenesis	1	0	0	0	1872	1871	1871	1871	0.999466
GO:0048619_embryonic_hindgut_morphogenesis	1	0	0	0	1872	1871	1871	1871	0.999466
GO:0048627_myoblast_development	1	0	0	0	1872	1871	1871	1871	0.999466
GO:0048628_myoblast_maturation	1	0	0	0	1872	1871	1871	1871	0.999466
GO:0048732_gland_development	1	0	0	0	1872	1871	1871	1871	0.999466
GO:0048736_appendage_development	1	0	0	0	1872	1871	1871	1871	0.999466
GO:0050670_regulation_of_lymphocyte_proliferation	1	0	0	0	1872	1871	1871	1871	0.999466
GO:0050671_positive_regulation_of_lymphocyte_proliferation	1	0	0	0	1872	1871	1871	1871	0.999466
GO:0050708_regulation_of_protein_secretion	1	0	0	0	1872	1871	1871	1871	0.999466
GO:0050732_negative_regulation_of_peptidyl-tyrosine_phosphorylation	1	0	0	0	1872	1871	1871	1871	0.999466
GO:0050764_regulation_of_phagocytosis	1	0	0	0	1872	1871	1871	1871	0.999466
GO:0050766_positive_regulation_of_phagocytosis	1	0	0	0	1872	1871	1871	1871	0.999466
GO:0050768_negative_regulation_of_neurogenesis	1	0	0	0	1872	1871	1871	1871	0.999466
GO:0050771_negative_regulation_of_axonogenesis	1	0	0	0	1872	1871	1871	1871	0.999466
GO:0050810_regulation_of_steroid_biosynthesis	1	0	0	0	1872	1871	1871	1871	0.999466
GO:0050847_progesterone_receptor_signaling_pathway	1	0	0	0	1872	1871	1871	1871	0.999466
GO:0050854_regulation_of_antigen_receptor_mediated_signaling_pathway	1	0	0	0	1872	1871	1871	1871	0.999466
GO:0050856_regulation_of_T_cell_receptor_signaling_pathway	1	0	0	0	1872	1871	1871	1871	0.999466
GO:0050858_negative_regulation_of_antigen_receptor_mediated_signaling_pathway	1	0	0	0	1872	1871	1871	1871	0.999466
GO:0050860_negative_regulation_of_T_cell_receptor_signaling_pathway	1	0	0	0	1872	1871	1871	1871	0.999466
GO:0050864_regulation_of_B_cell_activation	1	0	0	0	1872	1871	1871	1871	0.999466
GO:0050871_positive_regulation_of_B_cell_activation	1	0	0	0	1872	1871	1871	1871	0.999466
GO:0050906_detection_of_stimulus_during_sensory_perception	1	0	0	0	1872	1871	1871	1871	0.999466
GO:0050931_pigment_cell_differentiation	1	0	0	0	1872	1871	1871	1871	0.999466
GO:0050999_regulation_of_nitric-oxide_synthase_activity	1	0	0	0	1872	1871	1871	1871	0.999466
GO:0051048_negative_regulation_of_secretion	1	0	0	0	1872	1871	1871	1871	0.999466
GO:0051051_negative_regulation_of_transport	1	0	0	0	1872	1871	1871	1871	0.999466
GO:0051058_negative_regulation_of_small_GTPase_mediated_signal_transduction	1	0	0	0	1872	1871	1871	1871	0.999466
GO:0051099_positive_regulation_of_binding	1	0	0	0	1872	1871	1871	1871	0.999466
GO:0051101_regulation_of_DNA_binding	1	0	0	0	1872	1871	1871	1871	0.999466
GO:0051124_synaptic_growth_at_neuromuscular_junction	1	0	0	0	1872	1871	1871	1871	0.999466
GO:0051205_protein_insertion_into_membrane	1	0	0	0	1872	1871	1871	1871	0.999466
GO:0051271_negative_regulation_of_cell_motility	1	0	0	0	1872	1871	1871	1871	0.999466
GO:0051272_positive_regulation_of_cell_motility	1	0	0	0	1872	1871	1871	1871	0.999466
GO:0051279_regulation_of_release_of_sequestered_calcium_ion_into_cytoplasm	1	0	0	0	1872	1871	1871	1871	0.999466
GO:0051281_positive_regulation_of_release_of_sequestered_calcium_ion_into_cytosol	1	0	0	0	1872	1871	1871	1871	0.999466
GO:0051289_protein_homotetramerization	1	0	0	0	1872	1871	1871	1871	0.999466
GO:0051290_protein_heterotetramerization	1	0	0	0	1872	1871	1871	1871	0.999466
GO:0051341_regulation_of_oxidoreductase_activity	1	0	0	0	1872	1871	1871	1871	0.999466
GO:0051607_defense_response_to_virus	1	0	0	0	1872	1871	1871	1871	0.999466
GO:0051668_localization_within_membrane	1	0	0	0	1872	1871	1871	1871	0.999466
GO:0051705_behavioral_interaction_between_organisms	1	0	0	0	1872	1871	1871	1871	0.999466
GO:0051775_response_to_redox_state	1	0	0	0	1872	1871	1871	1871	0.999466
GO:0008015_circulation	16	6	0.857272	-0.11129	1048	977.226	1048.62	1120.01	1.00059
GO:0006112_energy_reserve_metabolism	11	4	0.831294	-0.10474	1052	983.85	1054.65	1125.45	1.00252
GO:0007160_cell-matrix_adhesion	11	4	0.831294	-0.10474	1052	983.85	1054.65	1125.45	1.00252
GO:0016042_lipid_catabolism	11	4	0.831294	-0.10474	1052	983.85	1054.65	1125.45	1.00252
GO:0031589_cell-substrate_adhesion	11	4	0.831294	-0.10474	1052	983.85	1054.65	1125.45	1.00252
GO:0009152_purine_ribonucleotide_biosynthesis	19	7	0.842232	-0.097525	1054	991.018	1061.42	1131.82	1.00704
GO:0051239_regulation_of_organismal_physiological_process	19	7	0.842232	-0.097525	1054	991.018	1061.42	1131.82	1.00704
GO:0000090_mitotic_anaphase	3	1	0.762019	-0.085034	1145	1088.65	1156.38	1224.11	1.00994
GO:0000272_polysaccharide_catabolism	3	1	0.762019	-0.085034	1145	1088.65	1156.38	1224.11	1.00994
GO:0001654_eye_development	3	1	0.762019	-0.085034	1145	1088.65	1156.38	1224.11	1.00994
GO:0001764_neuron_migration	3	1	0.762019	-0.085034	1145	1088.65	1156.38	1224.11	1.00994
GO:0001816_cytokine_production	3	1	0.762019	-0.085034	1145	1088.65	1156.38	1224.11	1.00994
GO:0001817_regulation_of_cytokine_production	3	1	0.762019	-0.085034	1145	1088.65	1156.38	1224.11	1.00994
GO:0006013_mannose_metabolism	3	1	0.762019	-0.085034	1145	1088.65	1156.38	1224.11	1.00994
GO:0006284_base-excision_repair	3	1	0.762019	-0.085034	1145	1088.65	1156.38	1224.11	1.00994
GO:0006305_DNA_alkylation	3	1	0.762019	-0.085034	1145	1088.65	1156.38	1224.11	1.00994
GO:0006306_DNA_methylation	3	1	0.762019	-0.085034	1145	1088.65	1156.38	1224.11	1.00994
GO:0006353_transcription_termination	3	1	0.762019	-0.085034	1145	1088.65	1156.38	1224.11	1.00994
GO:0006518_peptide_metabolism	3	1	0.762019	-0.085034	1145	1088.65	1156.38	1224.11	1.00994
GO:0006613_cotranslational_protein_targeting_to_membrane	3	1	0.762019	-0.085034	1145	1088.65	1156.38	1224.11	1.00994
GO:0006626_protein_targeting_to_mitochondrion	3	1	0.762019	-0.085034	1145	1088.65	1156.38	1224.11	1.00994
GO:0006760_folic_acid_and_derivative_metabolism	3	1	0.762019	-0.085034	1145	1088.65	1156.38	1224.11	1.00994
GO:0006890_retrograde_vesicle-mediated_transport__Golgi_to_ER	3	1	0.762019	-0.085034	1145	1088.65	1156.38	1224.11	1.00994
GO:0006909_phagocytosis	3	1	0.762019	-0.085034	1145	1088.65	1156.38	1224.11	1.00994
GO:0006937_regulation_of_muscle_contraction	3	1	0.762019	-0.085034	1145	1088.65	1156.38	1224.11	1.00994
GO:0006958_complement_activation__classical_pathway	3	1	0.762019	-0.085034	1145	1088.65	1156.38	1224.11	1.00994
GO:0007163_establishment_and_or_maintenance_of_cell_polarity	3	1	0.762019	-0.085034	1145	1088.65	1156.38	1224.11	1.00994
GO:0007189_G-protein_signaling__adenylate_cyclase_activating_pathway	3	1	0.762019	-0.085034	1145	1088.65	1156.38	1224.11	1.00994
GO:0007190_adenylate_cyclase_activation	3	1	0.762019	-0.085034	1145	1088.65	1156.38	1224.11	1.00994
GO:0007269_neurotransmitter_secretion	3	1	0.762019	-0.085034	1145	1088.65	1156.38	1224.11	1.00994
GO:0007281_germ_cell_development	3	1	0.762019	-0.085034	1145	1088.65	1156.38	1224.11	1.00994
GO:0007346_regulation_of_progression_through_mitotic_cell_cycle	3	1	0.762019	-0.085034	1145	1088.65	1156.38	1224.11	1.00994
GO:0007389_pattern_specification	3	1	0.762019	-0.085034	1145	1088.65	1156.38	1224.11	1.00994
GO:0007611_learning_and_or_memory	3	1	0.762019	-0.085034	1145	1088.65	1156.38	1224.11	1.00994
GO:0007623_circadian_rhythm	3	1	0.762019	-0.085034	1145	1088.65	1156.38	1224.11	1.00994
GO:0008645_hexose_transport	3	1	0.762019	-0.085034	1145	1088.65	1156.38	1224.11	1.00994
GO:0009074_aromatic_amino_acid_family_catabolism	3	1	0.762019	-0.085034	1145	1088.65	1156.38	1224.11	1.00994
GO:0009126_purine_nucleoside_monophosphate_metabolism	3	1	0.762019	-0.085034	1145	1088.65	1156.38	1224.11	1.00994
GO:0009127_purine_nucleoside_monophosphate_biosynthesis	3	1	0.762019	-0.085034	1145	1088.65	1156.38	1224.11	1.00994
GO:0009167_purine_ribonucleoside_monophosphate_metabolism	3	1	0.762019	-0.085034	1145	1088.65	1156.38	1224.11	1.00994
GO:0009168_purine_ribonucleoside_monophosphate_biosynthesis	3	1	0.762019	-0.085034	1145	1088.65	1156.38	1224.11	1.00994
GO:0009396_folic_acid_and_derivative_biosynthesis	3	1	0.762019	-0.085034	1145	1088.65	1156.38	1224.11	1.00994
GO:0009755_hormone-mediated_signaling	3	1	0.762019	-0.085034	1145	1088.65	1156.38	1224.11	1.00994
GO:0009890_negative_regulation_of_biosynthesis	3	1	0.762019	-0.085034	1145	1088.65	1156.38	1224.11	1.00994
GO:0009891_positive_regulation_of_biosynthesis	3	1	0.762019	-0.085034	1145	1088.65	1156.38	1224.11	1.00994
GO:0015012_heparan_sulfate_proteoglycan_biosynthesis	3	1	0.762019	-0.085034	1145	1088.65	1156.38	1224.11	1.00994
GO:0015711_organic_anion_transport	3	1	0.762019	-0.085034	1145	1088.65	1156.38	1224.11	1.00994
GO:0015749_monosaccharide_transport	3	1	0.762019	-0.085034	1145	1088.65	1156.38	1224.11	1.00994
GO:0015758_glucose_transport	3	1	0.762019	-0.085034	1145	1088.65	1156.38	1224.11	1.00994
GO:0015858_nucleoside_transport	3	1	0.762019	-0.085034	1145	1088.65	1156.38	1224.11	1.00994
GO:0015936_coenzyme_A_metabolism	3	1	0.762019	-0.085034	1145	1088.65	1156.38	1224.11	1.00994
GO:0015937_coenzyme_A_biosynthesis	3	1	0.762019	-0.085034	1145	1088.65	1156.38	1224.11	1.00994
GO:0016547_RNA_editing	3	1	0.762019	-0.085034	1145	1088.65	1156.38	1224.11	1.00994
GO:0017148_negative_regulation_of_protein_biosynthesis	3	1	0.762019	-0.085034	1145	1088.65	1156.38	1224.11	1.00994
GO:0019439_aromatic_compound_catabolism	3	1	0.762019	-0.085034	1145	1088.65	1156.38	1224.11	1.00994
GO:0030072_peptide_hormone_secretion	3	1	0.762019	-0.085034	1145	1088.65	1156.38	1224.11	1.00994
GO:0030073_insulin_secretion	3	1	0.762019	-0.085034	1145	1088.65	1156.38	1224.11	1.00994
GO:0030099_myeloid_cell_differentiation	3	1	0.762019	-0.085034	1145	1088.65	1156.38	1224.11	1.00994
GO:0030168_platelet_activation	3	1	0.762019	-0.085034	1145	1088.65	1156.38	1224.11	1.00994
GO:0030201_heparan_sulfate_proteoglycan_metabolism	3	1	0.762019	-0.085034	1145	1088.65	1156.38	1224.11	1.00994
GO:0031281_positive_regulation_of_cyclase_activity	3	1	0.762019	-0.085034	1145	1088.65	1156.38	1224.11	1.00994
GO:0031327_negative_regulation_of_cellular_biosynthesis	3	1	0.762019	-0.085034	1145	1088.65	1156.38	1224.11	1.00994
GO:0042035_regulation_of_cytokine_biosynthesis	3	1	0.762019	-0.085034	1145	1088.65	1156.38	1224.11	1.00994
GO:0042089_cytokine_biosynthesis	3	1	0.762019	-0.085034	1145	1088.65	1156.38	1224.11	1.00994
GO:0042107_cytokine_metabolism	3	1	0.762019	-0.085034	1145	1088.65	1156.38	1224.11	1.00994
GO:0043161_proteasomal_ubiquitin-dependent_protein_catabolism	3	1	0.762019	-0.085034	1145	1088.65	1156.38	1224.11	1.00994
GO:0044247_cellular_polysaccharide_catabolism	3	1	0.762019	-0.085034	1145	1088.65	1156.38	1224.11	1.00994
GO:0045047_protein_targeting_to_ER	3	1	0.762019	-0.085034	1145	1088.65	1156.38	1224.11	1.00994
GO:0045762_positive_regulation_of_adenylate_cyclase_activity	3	1	0.762019	-0.085034	1145	1088.65	1156.38	1224.11	1.00994
GO:0045767_regulation_of_anti-apoptosis	3	1	0.762019	-0.085034	1145	1088.65	1156.38	1224.11	1.00994
GO:0045768_positive_regulation_of_anti-apoptosis	3	1	0.762019	-0.085034	1145	1088.65	1156.38	1224.11	1.00994
GO:0046112_nucleobase_biosynthesis	3	1	0.762019	-0.085034	1145	1088.65	1156.38	1224.11	1.00994
GO:0046879_hormone_secretion	3	1	0.762019	-0.085034	1145	1088.65	1156.38	1224.11	1.00994
GO:0048589_developmental_growth	3	1	0.762019	-0.085034	1145	1088.65	1156.38	1224.11	1.00994
GO:0050673_epithelial_cell_proliferation	3	1	0.762019	-0.085034	1145	1088.65	1156.38	1224.11	1.00994
GO:0050678_regulation_of_epithelial_cell_proliferation	3	1	0.762019	-0.085034	1145	1088.65	1156.38	1224.11	1.00994
GO:0050679_positive_regulation_of_epithelial_cell_proliferation	3	1	0.762019	-0.085034	1145	1088.65	1156.38	1224.11	1.00994
GO:0050880_regulation_of_blood_vessel_size	3	1	0.762019	-0.085034	1145	1088.65	1156.38	1224.11	1.00994
GO:0051093_negative_regulation_of_development	3	1	0.762019	-0.085034	1145	1088.65	1156.38	1224.11	1.00994
GO:0051216_cartilage_development	3	1	0.762019	-0.085034	1145	1088.65	1156.38	1224.11	1.00994
GO:0051322_anaphase	3	1	0.762019	-0.085034	1145	1088.65	1156.38	1224.11	1.00994
GO:0051349_positive_regulation_of_lyase_activity	3	1	0.762019	-0.085034	1145	1088.65	1156.38	1224.11	1.00994
GO:0007018_microtubule-based_movement	17	6	0.806844	-0.081594	1148	1092.11	1159.64	1227.17	1.01014
GO:0007283_spermatogenesis	17	6	0.806844	-0.081594	1148	1092.11	1159.64	1227.17	1.01014
GO:0048232_male_gamete_generation	17	6	0.806844	-0.081594	1148	1092.11	1159.64	1227.17	1.01014
GO:0006139_nucleobase__nucleoside__nucleotide_and_nucleic_acid_metabolism	540	228	0.965224	-0.089317	1055	997.769	1067.64	1137.51	1.01198
GO:0006323_DNA_packaging	40	15	0.857272	-0.079505	1151	1097.95	1164.83	1231.71	1.01202
GO:0030522_intracellular_receptor-mediated_signaling_pathway	9	3	0.762019	-0.079551	1150	1097.77	1164.67	1231.57	1.01276
GO:0043087_regulation_of_GTPase_activity	9	3	0.762019	-0.079551	1150	1097.77	1164.67	1231.57	1.01276
GO:0000045_autophagic_vacuole_formation	2	0	0	0	1462	1450.07	1481.62	1513.17	1.01342
GO:0000270_peptidoglycan_metabolism	2	0	0	0	1462	1450.07	1481.62	1513.17	1.01342
GO:0000394_RNA_splicing__via_endonucleolytic_cleavage_and_ligation	2	0	0	0	1462	1450.07	1481.62	1513.17	1.01342
GO:0001701_embryonic_development_(sensu_Mammalia)	2	0	0	0	1462	1450.07	1481.62	1513.17	1.01342
GO:0001932_regulation_of_protein_amino_acid_phosphorylation	4	0	0	0	1462	1450.07	1481.62	1513.17	1.01342
GO:0001934_positive_regulation_of_protein_amino_acid_phosphorylation	2	0	0	0	1462	1450.07	1481.62	1513.17	1.01342
GO:0006004_fucose_metabolism	4	0	0	0	1462	1450.07	1481.62	1513.17	1.01342
GO:0006030_chitin_metabolism	2	0	0	0	1462	1450.07	1481.62	1513.17	1.01342
GO:0006032_chitin_catabolism	2	0	0	0	1462	1450.07	1481.62	1513.17	1.01342
GO:0006043_glucosamine_catabolism	2	0	0	0	1462	1450.07	1481.62	1513.17	1.01342
GO:0006046_N-acetylglucosamine_catabolism	2	0	0	0	1462	1450.07	1481.62	1513.17	1.01342
GO:0006182_cGMP_biosynthesis	2	0	0	0	1462	1450.07	1481.62	1513.17	1.01342
GO:0006349_imprinting	2	0	0	0	1462	1450.07	1481.62	1513.17	1.01342
GO:0006364_rRNA_processing	6	0	0	0	1462	1450.07	1481.62	1513.17	1.01342
GO:0006383_transcription_from_RNA_polymerase_III_promoter	3	0	0	0	1462	1450.07	1481.62	1513.17	1.01342
GO:0006388_tRNA_splicing	2	0	0	0	1462	1450.07	1481.62	1513.17	1.01342
GO:0006476_protein_amino_acid_deacetylation	3	0	0	0	1462	1450.07	1481.62	1513.17	1.01342
GO:0006477_protein_amino_acid_sulfation	2	0	0	0	1462	1450.07	1481.62	1513.17	1.01342
GO:0006515_misfolded_or_incompletely_synthesized_protein_catabolism	2	0	0	0	1462	1450.07	1481.62	1513.17	1.01342
GO:0006521_regulation_of_amino_acid_metabolism	4	0	0	0	1462	1450.07	1481.62	1513.17	1.01342
GO:0006547_histidine_metabolism	2	0	0	0	1462	1450.07	1481.62	1513.17	1.01342
GO:0006568_tryptophan_metabolism	2	0	0	0	1462	1450.07	1481.62	1513.17	1.01342
GO:0006586_indolalkylamine_metabolism	2	0	0	0	1462	1450.07	1481.62	1513.17	1.01342
GO:0006663_platelet_activating_factor_biosynthesis	2	0	0	0	1462	1450.07	1481.62	1513.17	1.01342
GO:0006690_icosanoid_metabolism	5	0	0	0	1462	1450.07	1481.62	1513.17	1.01342
GO:0006691_leukotriene_metabolism	3	0	0	0	1462	1450.07	1481.62	1513.17	1.01342
GO:0006702_androgen_biosynthesis	2	0	0	0	1462	1450.07	1481.62	1513.17	1.01342
GO:0006778_porphyrin_metabolism	2	0	0	0	1462	1450.07	1481.62	1513.17	1.01342
GO:0006779_porphyrin_biosynthesis	2	0	0	0	1462	1450.07	1481.62	1513.17	1.01342
GO:0006783_heme_biosynthesis	2	0	0	0	1462	1450.07	1481.62	1513.17	1.01342
GO:0006809_nitric_oxide_biosynthesis	3	0	0	0	1462	1450.07	1481.62	1513.17	1.01342
GO:0006884_regulation_of_cell_volume	2	0	0	0	1462	1450.07	1481.62	1513.17	1.01342
GO:0006903_vesicle_targeting	3	0	0	0	1462	1450.07	1481.62	1513.17	1.01342
GO:0006919_caspase_activation	4	0	0	0	1462	1450.07	1481.62	1513.17	1.01342
GO:0006957_complement_activation__alternative_pathway	2	0	0	0	1462	1450.07	1481.62	1513.17	1.01342
GO:0006984_ER-nuclear_signaling_pathway	2	0	0	0	1462	1450.07	1481.62	1513.17	1.01342
GO:0007005_mitochondrion_organization_and_biogenesis	2	0	0	0	1462	1450.07	1481.62	1513.17	1.01342
GO:0007006_mitochondrial_membrane_organization_and_biogenesis	2	0	0	0	1462	1450.07	1481.62	1513.17	1.01342
GO:0007007_inner_mitochondrial_membrane_organization_and_biogenesis	2	0	0	0	1462	1450.07	1481.62	1513.17	1.01342
GO:0007016_cytoskeletal_anchoring	2	0	0	0	1462	1450.07	1481.62	1513.17	1.01342
GO:0007020_microtubule_nucleation	2	0	0	0	1462	1450.07	1481.62	1513.17	1.01342
GO:0007030_Golgi_organization_and_biogenesis	2	0	0	0	1462	1450.07	1481.62	1513.17	1.01342
GO:0007034_vacuolar_transport	2	0	0	0	1462	1450.07	1481.62	1513.17	1.01342
GO:0007046_ribosome_biogenesis	6	0	0	0	1462	1450.07	1481.62	1513.17	1.01342
GO:0007093_mitotic_checkpoint	2	0	0	0	1462	1450.07	1481.62	1513.17	1.01342
GO:0007157_heterophilic_cell_adhesion	5	0	0	0	1462	1450.07	1481.62	1513.17	1.01342
GO:0007158_neuron_adhesion	2	0	0	0	1462	1450.07	1481.62	1513.17	1.01342
GO:0007159_leukocyte_adhesion	2	0	0	0	1462	1450.07	1481.62	1513.17	1.01342
GO:0007202_phospholipase_C_activation	2	0	0	0	1462	1450.07	1481.62	1513.17	1.01342
GO:0007214_gamma-aminobutyric_acid_signaling_pathway	2	0	0	0	1462	1450.07	1481.62	1513.17	1.01342
GO:0007260_tyrosine_phosphorylation_of_STAT_protein	3	0	0	0	1462	1450.07	1481.62	1513.17	1.01342
GO:0007262_STAT_protein_nuclear_translocation	2	0	0	0	1462	1450.07	1481.62	1513.17	1.01342
GO:0007270_nerve-nerve_synaptic_transmission	2	0	0	0	1462	1450.07	1481.62	1513.17	1.01342
GO:0007286_spermatid_development	3	0	0	0	1462	1450.07	1481.62	1513.17	1.01342
GO:0007528_neuromuscular_junction_development	2	0	0	0	1462	1450.07	1481.62	1513.17	1.01342
GO:0007588_excretion	7	0	0	0	1462	1450.07	1481.62	1513.17	1.01342
GO:0008088_axon_cargo_transport	2	0	0	0	1462	1450.07	1481.62	1513.17	1.01342
GO:0008150_biological_process	1902	832	1	0	1462	1450.07	1481.62	1513.17	1.01342
GO:0008209_androgen_metabolism	2	0	0	0	1462	1450.07	1481.62	1513.17	1.01342
GO:0008625_induction_of_apoptosis_via_death_domain_receptors	3	0	0	0	1462	1450.07	1481.62	1513.17	1.01342
GO:0009075_histidine_family_amino_acid_metabolism	2	0	0	0	1462	1450.07	1481.62	1513.17	1.01342
GO:0009190_cyclic_nucleotide_biosynthesis	2	0	0	0	1462	1450.07	1481.62	1513.17	1.01342
GO:0009636_response_to_toxin	2	0	0	0	1462	1450.07	1481.62	1513.17	1.01342
GO:0009894_regulation_of_catabolism	2	0	0	0	1462	1450.07	1481.62	1513.17	1.01342
GO:0010033_response_to_organic_substance	3	0	0	0	1462	1450.07	1481.62	1513.17	1.01342
GO:0015807_L-amino_acid_transport	2	0	0	0	1462	1450.07	1481.62	1513.17	1.01342
GO:0016066_cellular_defense_response_(sensu_Vertebrata)	2	0	0	0	1462	1450.07	1481.62	1513.17	1.01342
GO:0016072_rRNA_metabolism	7	0	0	0	1462	1450.07	1481.62	1513.17	1.01342
GO:0016197_endosome_transport	5	0	0	0	1462	1450.07	1481.62	1513.17	1.01342
GO:0016236_macroautophagy	2	0	0	0	1462	1450.07	1481.62	1513.17	1.01342
GO:0016338_calcium-independent_cell-cell_adhesion	3	0	0	0	1462	1450.07	1481.62	1513.17	1.01342
GO:0016339_calcium-dependent_cell-cell_adhesion	2	0	0	0	1462	1450.07	1481.62	1513.17	1.01342
GO:0016575_histone_deacetylation	2	0	0	0	1462	1450.07	1481.62	1513.17	1.01342
GO:0018108_peptidyl-tyrosine_phosphorylation	6	0	0	0	1462	1450.07	1481.62	1513.17	1.01342
GO:0018212_peptidyl-tyrosine_modification	7	0	0	0	1462	1450.07	1481.62	1513.17	1.01342
GO:0019216_regulation_of_lipid_metabolism	2	0	0	0	1462	1450.07	1481.62	1513.17	1.01342
GO:0019220_regulation_of_phosphate_metabolism	4	0	0	0	1462	1450.07	1481.62	1513.17	1.01342
GO:0019317_fucose_catabolism	2	0	0	0	1462	1450.07	1481.62	1513.17	1.01342
GO:0019370_leukotriene_biosynthesis	3	0	0	0	1462	1450.07	1481.62	1513.17	1.01342
GO:0019748_secondary_metabolism	4	0	0	0	1462	1450.07	1481.62	1513.17	1.01342
GO:0030098_lymphocyte_differentiation	5	0	0	0	1462	1450.07	1481.62	1513.17	1.01342
GO:0030146_diuresis	2	0	0	0	1462	1450.07	1481.62	1513.17	1.01342
GO:0030147_natriuresis	2	0	0	0	1462	1450.07	1481.62	1513.17	1.01342
GO:0030162_regulation_of_proteolysis	2	0	0	0	1462	1450.07	1481.62	1513.17	1.01342
GO:0030193_regulation_of_blood_coagulation	3	0	0	0	1462	1450.07	1481.62	1513.17	1.01342
GO:0030195_negative_regulation_of_blood_coagulation	3	0	0	0	1462	1450.07	1481.62	1513.17	1.01342
GO:0030199_collagen_fibril_organization	2	0	0	0	1462	1450.07	1481.62	1513.17	1.01342
GO:0030217_T_cell_differentiation	4	0	0	0	1462	1450.07	1481.62	1513.17	1.01342
GO:0030330_DNA_damage_response__signal_transduction_by_p53_class_mediator	2	0	0	0	1462	1450.07	1481.62	1513.17	1.01342
GO:0030334_regulation_of_cell_migration	4	0	0	0	1462	1450.07	1481.62	1513.17	1.01342
GO:0030433_ER-associated_protein_catabolism	2	0	0	0	1462	1450.07	1481.62	1513.17	1.01342
GO:0030574_collagen_catabolism	3	0	0	0	1462	1450.07	1481.62	1513.17	1.01342
GO:0030865_cortical_cytoskeleton_organization_and_biogenesis	2	0	0	0	1462	1450.07	1481.62	1513.17	1.01342
GO:0030866_cortical_actin_cytoskeleton_organization_and_biogenesis	2	0	0	0	1462	1450.07	1481.62	1513.17	1.01342
GO:0030968_unfolded_protein_response	2	0	0	0	1462	1450.07	1481.62	1513.17	1.01342
GO:0035239_tube_morphogenesis	2	0	0	0	1462	1450.07	1481.62	1513.17	1.01342
GO:0040012_regulation_of_locomotion	4	0	0	0	1462	1450.07	1481.62	1513.17	1.01342
GO:0042113_B_cell_activation	4	0	0	0	1462	1450.07	1481.62	1513.17	1.01342
GO:0042168_heme_metabolism	2	0	0	0	1462	1450.07	1481.62	1513.17	1.01342
GO:0042311_vasodilation	2	0	0	0	1462	1450.07	1481.62	1513.17	1.01342
GO:0042325_regulation_of_phosphorylation	4	0	0	0	1462	1450.07	1481.62	1513.17	1.01342
GO:0042327_positive_regulation_of_phosphorylation	3	0	0	0	1462	1450.07	1481.62	1513.17	1.01342
GO:0042354_L-fucose_metabolism	3	0	0	0	1462	1450.07	1481.62	1513.17	1.01342
GO:0042355_L-fucose_catabolism	2	0	0	0	1462	1450.07	1481.62	1513.17	1.01342
GO:0042430_indole_and_derivative_metabolism	2	0	0	0	1462	1450.07	1481.62	1513.17	1.01342
GO:0042434_indole_derivative_metabolism	2	0	0	0	1462	1450.07	1481.62	1513.17	1.01342
GO:0042440_pigment_metabolism	4	0	0	0	1462	1450.07	1481.62	1513.17	1.01342
GO:0042542_response_to_hydrogen_peroxide	2	0	0	0	1462	1450.07	1481.62	1513.17	1.01342
GO:0042632_cholesterol_homeostasis	2	0	0	0	1462	1450.07	1481.62	1513.17	1.01342
GO:0042692_muscle_cell_differentiation	3	0	0	0	1462	1450.07	1481.62	1513.17	1.01342
GO:0042730_fibrinolysis	2	0	0	0	1462	1450.07	1481.62	1513.17	1.01342
GO:0042742_defense_response_to_bacteria	2	0	0	0	1462	1450.07	1481.62	1513.17	1.01342
GO:0042743_hydrogen_peroxide_metabolism	2	0	0	0	1462	1450.07	1481.62	1513.17	1.01342
GO:0042744_hydrogen_peroxide_catabolism	2	0	0	0	1462	1450.07	1481.62	1513.17	1.01342
GO:0043009_embryonic_development_(sensu_Vertebrata)	2	0	0	0	1462	1450.07	1481.62	1513.17	1.01342
GO:0043280_positive_regulation_of_caspase_activity	4	0	0	0	1462	1450.07	1481.62	1513.17	1.01342
GO:0043449_alkene_metabolism	4	0	0	0	1462	1450.07	1481.62	1513.17	1.01342
GO:0043450_alkene_biosynthesis	4	0	0	0	1462	1450.07	1481.62	1513.17	1.01342
GO:0045445_myoblast_differentiation	2	0	0	0	1462	1450.07	1481.62	1513.17	1.01342
GO:0045454_cell_redox_homeostasis	2	0	0	0	1462	1450.07	1481.62	1513.17	1.01342
GO:0045580_regulation_of_T_cell_differentiation	3	0	0	0	1462	1450.07	1481.62	1513.17	1.01342
GO:0045582_positive_regulation_of_T_cell_differentiation	3	0	0	0	1462	1450.07	1481.62	1513.17	1.01342
GO:0045619_regulation_of_lymphocyte_differentiation	3	0	0	0	1462	1450.07	1481.62	1513.17	1.01342
GO:0045621_positive_regulation_of_lymphocyte_differentiation	3	0	0	0	1462	1450.07	1481.62	1513.17	1.01342
GO:0045764_positive_regulation_of_amino_acid_metabolism	2	0	0	0	1462	1450.07	1481.62	1513.17	1.01342
GO:0045807_positive_regulation_of_endocytosis	2	0	0	0	1462	1450.07	1481.62	1513.17	1.01342
GO:0045937_positive_regulation_of_phosphate_metabolism	3	0	0	0	1462	1450.07	1481.62	1513.17	1.01342
GO:0046068_cGMP_metabolism	2	0	0	0	1462	1450.07	1481.62	1513.17	1.01342
GO:0046148_pigment_biosynthesis	4	0	0	0	1462	1450.07	1481.62	1513.17	1.01342
GO:0046209_nitric_oxide_metabolism	3	0	0	0	1462	1450.07	1481.62	1513.17	1.01342
GO:0046348_amino_sugar_catabolism	2	0	0	0	1462	1450.07	1481.62	1513.17	1.01342
GO:0046456_icosanoid_biosynthesis	4	0	0	0	1462	1450.07	1481.62	1513.17	1.01342
GO:0046466_membrane_lipid_catabolism	2	0	0	0	1462	1450.07	1481.62	1513.17	1.01342
GO:0046469_platelet_activating_factor_metabolism	2	0	0	0	1462	1450.07	1481.62	1513.17	1.01342
GO:0048144_fibroblast_proliferation	2	0	0	0	1462	1450.07	1481.62	1513.17	1.01342
GO:0048145_regulation_of_fibroblast_proliferation	2	0	0	0	1462	1450.07	1481.62	1513.17	1.01342
GO:0048259_regulation_of_receptor_mediated_endocytosis	2	0	0	0	1462	1450.07	1481.62	1513.17	1.01342
GO:0048515_spermatid_differentiation	3	0	0	0	1462	1450.07	1481.62	1513.17	1.01342
GO:0048637_skeletal_muscle_development	4	0	0	0	1462	1450.07	1481.62	1513.17	1.01342
GO:0048741_skeletal_muscle_fiber_development	4	0	0	0	1462	1450.07	1481.62	1513.17	1.01342
GO:0048747_muscle_fiber_development	4	0	0	0	1462	1450.07	1481.62	1513.17	1.01342
GO:0050730_regulation_of_peptidyl-tyrosine_phosphorylation	4	0	0	0	1462	1450.07	1481.62	1513.17	1.01342
GO:0050731_positive_regulation_of_peptidyl-tyrosine_phosphorylation	2	0	0	0	1462	1450.07	1481.62	1513.17	1.01342
GO:0050818_regulation_of_coagulation	3	0	0	0	1462	1450.07	1481.62	1513.17	1.01342
GO:0050819_negative_regulation_of_coagulation	3	0	0	0	1462	1450.07	1481.62	1513.17	1.01342
GO:0050851_antigen_receptor-mediated_signaling_pathway	2	0	0	0	1462	1450.07	1481.62	1513.17	1.01342
GO:0050852_T_cell_receptor_signaling_pathway	2	0	0	0	1462	1450.07	1481.62	1513.17	1.01342
GO:0050867_positive_regulation_of_cell_activation	4	0	0	0	1462	1450.07	1481.62	1513.17	1.01342
GO:0050870_positive_regulation_of_T_cell_activation	4	0	0	0	1462	1450.07	1481.62	1513.17	1.01342
GO:0051017_actin_filament_bundle_formation	2	0	0	0	1462	1450.07	1481.62	1513.17	1.01342
GO:0051050_positive_regulation_of_transport	2	0	0	0	1462	1450.07	1481.62	1513.17	1.01342
GO:0051098_regulation_of_binding	2	0	0	0	1462	1450.07	1481.62	1513.17	1.01342
GO:0051174_regulation_of_phosphorus_metabolism	4	0	0	0	1462	1450.07	1481.62	1513.17	1.01342
GO:0051251_positive_regulation_of_lymphocyte_activation	4	0	0	0	1462	1450.07	1481.62	1513.17	1.01342
GO:0051262_protein_tetramerization	3	0	0	0	1462	1450.07	1481.62	1513.17	1.01342
GO:0051270_regulation_of_cell_motility	4	0	0	0	1462	1450.07	1481.62	1513.17	1.01342
GO:0051345_positive_regulation_of_hydrolase_activity	5	0	0	0	1462	1450.07	1481.62	1513.17	1.01342
GO:0051923_sulfation	2	0	0	0	1462	1450.07	1481.62	1513.17	1.01342
GO:0001503_ossification	6	2	0.762019	-0.085749	1070	1017.52	1086.4	1155.28	1.01533
GO:0006022_aminoglycan_metabolism	6	2	0.762019	-0.085749	1070	1017.52	1086.4	1155.28	1.01533
GO:0006183_GTP_biosynthesis	6	2	0.762019	-0.085749	1070	1017.52	1086.4	1155.28	1.01533
GO:0007015_actin_filament_organization	6	2	0.762019	-0.085749	1070	1017.52	1086.4	1155.28	1.01533
GO:0007498_mesoderm_development	6	2	0.762019	-0.085749	1070	1017.52	1086.4	1155.28	1.01533
GO:0008016_regulation_of_heart_contraction	6	2	0.762019	-0.085749	1070	1017.52	1086.4	1155.28	1.01533
GO:0031214_biomineral_formation	6	2	0.762019	-0.085749	1070	1017.52	1086.4	1155.28	1.01533
GO:0031570_DNA_integrity_checkpoint	6	2	0.762019	-0.085749	1070	1017.52	1086.4	1155.28	1.01533
GO:0042770_DNA_damage_response__signal_transduction	6	2	0.762019	-0.085749	1070	1017.52	1086.4	1155.28	1.01533
GO:0046039_GTP_metabolism	6	2	0.762019	-0.085749	1070	1017.52	1086.4	1155.28	1.01533
GO:0050778_positive_regulation_of_immune_response	6	2	0.762019	-0.085749	1070	1017.52	1086.4	1155.28	1.01533
GO:0051049_regulation_of_transport	6	2	0.762019	-0.085749	1070	1017.52	1086.4	1155.28	1.01533
GO:0051090_regulation_of_transcription_factor_activity	6	2	0.762019	-0.085749	1070	1017.52	1086.4	1155.28	1.01533
GO:0051240_positive_regulation_of_organismal_physiological_process	6	2	0.762019	-0.085749	1070	1017.52	1086.4	1155.28	1.01533
GO:0016055_Wnt_receptor_signaling_pathway	22	8	0.831294	-0.08613	1056	1002.85	1072.5	1142.15	1.01562
GO:0005976_polysaccharide_metabolism	12	4	0.762019	-0.072428	1156	1108.42	1174.25	1240.08	1.01579
GO:0006814_sodium_ion_transport	12	4	0.762019	-0.072428	1156	1108.42	1174.25	1240.08	1.01579
GO:0044264_cellular_polysaccharide_metabolism	12	4	0.762019	-0.072428	1156	1108.42	1174.25	1240.08	1.01579
GO:0046483_heterocycle_metabolism	12	4	0.762019	-0.072428	1156	1108.42	1174.25	1240.08	1.01579
GO:0051248_negative_regulation_of_protein_metabolism	12	4	0.762019	-0.072428	1156	1108.42	1174.25	1240.08	1.01579
GO:0051244_regulation_of_cellular_physiological_process	528	220	0.952524	-0.054648	1167	1124.59	1188.92	1253.25	1.01878
GO:0009607_response_to_biotic_stimulus	125	49	0.896135	-0.057618	1165	1122.58	1186.99	1251.4	1.01888
GO:0006897_endocytosis	31	11	0.811182	-0.061185	1161	1118.39	1183.17	1247.95	1.0191
GO:0006954_inflammatory_response	31	11	0.811182	-0.061185	1161	1118.39	1183.17	1247.95	1.0191
GO:0051276_chromosome_organization_and_biogenesis	51	19	0.851669	-0.064273	1159	1116.18	1181.25	1246.32	1.0192
GO:0050794_regulation_of_cellular_process	572	239	0.955188	-0.054934	1166	1124.35	1188.71	1253.07	1.01948
GO:0007001_chromosome_organization_and_biogenesis_(sensu_Eukaryota)	49	18	0.839776	-0.057993	1164	1122.29	1186.75	1251.21	1.01954
GO:0006163_purine_nucleotide_metabolism	23	8	0.795151	-0.064968	1158	1115.51	1180.68	1245.85	1.01958
GO:0006820_anion_transport	23	8	0.795151	-0.064968	1158	1115.51	1180.68	1245.85	1.01958
GO:0006813_potassium_ion_transport	18	6	0.762019	-0.059329	1163	1121.26	1185.86	1250.46	1.01966
GO:0009790_embryonic_development	18	6	0.762019	-0.059329	1163	1121.26	1185.86	1250.46	1.01966
GO:0050789_regulation_of_biological_process	605	253	0.955988	-0.052521	1176	1137.45	1201.17	1264.89	1.0214
GO:0000082_G1_S_transition_of_mitotic_cell_cycle	7	2	0.653159	-0.052788	1175	1137.16	1200.86	1264.56	1.02201
GO:0006302_double-strand_break_repair	7	2	0.653159	-0.052788	1175	1137.16	1200.86	1264.56	1.02201
GO:0007259_JAK-STAT_cascade	7	2	0.653159	-0.052788	1175	1137.16	1200.86	1264.56	1.02201
GO:0007586_digestion	7	2	0.653159	-0.052788	1175	1137.16	1200.86	1264.56	1.02201
GO:0030521_androgen_receptor_signaling_pathway	7	2	0.653159	-0.052788	1175	1137.16	1200.86	1264.56	1.02201
GO:0045087_innate_immune_response	7	2	0.653159	-0.052788	1175	1137.16	1200.86	1264.56	1.02201
GO:0046849_bone_remodeling	7	2	0.653159	-0.052788	1175	1137.16	1200.86	1264.56	1.02201
GO:0048771_tissue_remodeling	7	2	0.653159	-0.052788	1175	1137.16	1200.86	1264.56	1.02201
GO:0009605_response_to_external_stimulus	82	31	0.864241	-0.050775	1180	1143.5	1206.8	1270.1	1.02271
GO:0006310_DNA_recombination	10	3	0.685817	-0.052379	1179	1142.67	1206.09	1269.51	1.02298
GO:0006865_amino_acid_transport	10	3	0.685817	-0.052379	1179	1142.67	1206.09	1269.51	1.02298
GO:0015837_amine_transport	10	3	0.685817	-0.052379	1179	1142.67	1206.09	1269.51	1.02298
GO:0007264_small_GTPase_mediated_signal_transduction	55	19	0.789729	-0.02747	1248	1221.16	1277.17	1333.18	1.02337
GO:0007154_cell_communication	476	194	0.931713	-0.025911	1249	1222.49	1278.26	1334.03	1.02343
GO:0006325_establishment_and_or_maintenance_of_chromatin_architecture	37	13	0.803209	-0.049537	1181	1145.9	1209.15	1272.4	1.02384
GO:0006996_organelle_organization_and_biogenesis	130	49	0.861668	-0.027796	1247	1220.72	1276.85	1332.98	1.02394
GO:0007601_visual_perception	20	6	0.685817	-0.03057	1245	1218.02	1274.81	1331.6	1.02394
GO:0050953_sensory_perception_of_light_stimulus	20	6	0.685817	-0.03057	1245	1218.02	1274.81	1331.6	1.02394
GO:0000079_regulation_of_cyclin_dependent_protein_kinase_activity	8	2	0.571514	-0.032459	1242	1214.45	1271.87	1329.29	1.02405
GO:0009968_negative_regulation_of_signal_transduction	8	2	0.571514	-0.032459	1242	1214.45	1271.87	1329.29	1.02405
GO:0030198_extracellular_matrix_organization_and_biogenesis	8	2	0.571514	-0.032459	1242	1214.45	1271.87	1329.29	1.02405
GO:0030518_steroid_hormone_receptor_signaling_pathway	8	2	0.571514	-0.032459	1242	1214.45	1271.87	1329.29	1.02405
GO:0043062_extracellular_structure_organization_and_biogenesis	8	2	0.571514	-0.032459	1242	1214.45	1271.87	1329.29	1.02405
GO:0045449_regulation_of_transcription	325	129	0.907389	-0.020586	1269	1246.53	1299.69	1352.85	1.02418
GO:0001501_skeletal_development	23	7	0.695757	-0.028569	1246	1220.46	1276.69	1332.92	1.02463
GO:0007165_signal_transduction	436	178	0.933299	-0.032813	1237	1209.87	1267.67	1325.47	1.02479
GO:0006118_electron_transport	51	17	0.762019	-0.020786	1268	1246.37	1299.54	1352.71	1.02487
GO:0007169_transmembrane_receptor_protein_tyrosine_kinase_signaling_pathway	32	10	0.714393	-0.022704	1263	1239.92	1294.42	1348.92	1.02488
GO:0006974_response_to_DNA_damage_stimulus	57	20	0.802126	-0.031131	1243	1217.06	1273.97	1330.88	1.02492
GO:0016064_humoral_defense_mechanism_(sensu_Vertebrata)	18	5	0.635016	-0.022491	1264	1241.22	1295.58	1349.94	1.02498
GO:0007242_intracellular_signaling_cascade	200	77	0.880132	-0.021529	1267	1245.52	1298.84	1352.16	1.02513
GO:0019730_antimicrobial_humoral_response	15	4	0.609615	-0.022834	1262	1239.14	1293.78	1348.42	1.02518
GO:0019735_antimicrobial_humoral_response_(sensu_Vertebrata)	15	4	0.609615	-0.022834	1262	1239.14	1293.78	1348.42	1.02518
GO:0016044_membrane_organization_and_biogenesis	12	3	0.571514	-0.022253	1266	1244.46	1297.96	1351.46	1.02524
GO:0018193_peptidyl-amino_acid_modification	12	3	0.571514	-0.022253	1266	1244.46	1297.96	1351.46	1.02524
GO:0030097_hemopoiesis	11	3	0.62347	-0.034264	1232	1204.78	1263.15	1321.52	1.02528
GO:0048015_phosphoinositide-mediated_signaling	11	3	0.62347	-0.034264	1232	1204.78	1263.15	1321.52	1.02528
GO:0048534_hemopoietic_or_lymphoid_organ_development	11	3	0.62347	-0.034264	1232	1204.78	1263.15	1321.52	1.02528
GO:0009165_nucleotide_biosynthesis	28	9	0.734804	-0.033043	1236	1209.45	1267.38	1325.31	1.02539
GO:0007605_sensory_perception_of_sound	14	4	0.653159	-0.033831	1235	1208.4	1266.51	1324.62	1.02551
GO:0050954_sensory_perception_of_mechanical_stimulus	14	4	0.653159	-0.033831	1235	1208.4	1266.51	1324.62	1.02551
GO:0051336_regulation_of_hydrolase_activity	14	4	0.653159	-0.033831	1235	1208.4	1266.51	1324.62	1.02551
GO:0009719_response_to_endogenous_stimulus	62	21	0.77431	-0.01822	1271	1251.01	1303.64	1356.27	1.02568
GO:0006367_transcription_initiation_from_RNA_polymerase_II_promoter	5	1	0.457212	-0.025081	1260	1237.47	1292.36	1347.25	1.02568
GO:0007051_spindle_organization_and_biogenesis	5	1	0.457212	-0.025081	1260	1237.47	1292.36	1347.25	1.02568
GO:0008286_insulin_receptor_signaling_pathway	5	1	0.457212	-0.025081	1260	1237.47	1292.36	1347.25	1.02568
GO:0009187_cyclic_nucleotide_metabolism	5	1	0.457212	-0.025081	1260	1237.47	1292.36	1347.25	1.02568
GO:0016569_covalent_chromatin_modification	5	1	0.457212	-0.025081	1260	1237.47	1292.36	1347.25	1.02568
GO:0016570_histone_modification	5	1	0.457212	-0.025081	1260	1237.47	1292.36	1347.25	1.02568
GO:0030100_regulation_of_endocytosis	5	1	0.457212	-0.025081	1260	1237.47	1292.36	1347.25	1.02568
GO:0043281_regulation_of_caspase_activity	5	1	0.457212	-0.025081	1260	1237.47	1292.36	1347.25	1.02568
GO:0050863_regulation_of_T_cell_activation	5	1	0.457212	-0.025081	1260	1237.47	1292.36	1347.25	1.02568
GO:0050865_regulation_of_cell_activation	5	1	0.457212	-0.025081	1260	1237.47	1292.36	1347.25	1.02568
GO:0051249_regulation_of_lymphocyte_activation	5	1	0.457212	-0.025081	1260	1237.47	1292.36	1347.25	1.02568
GO:0019219_regulation_of_nucleobase__nucleoside__nucleotide_and_nucleic_acid_metabolism	332	134	0.922686	-0.034487	1229	1201.88	1260.71	1319.54	1.0258
GO:0000075_cell_cycle_checkpoint	9	2	0.508013	-0.019892	1270	1249.81	1302.79	1355.77	1.02582
GO:0006350_transcription	334	132	0.903472	-0.016681	1272	1252.48	1304.85	1357.22	1.02582
GO:0042060_wound_healing	25	7	0.640096	-0.014699	1275	1256.37	1308.12	1359.87	1.02598
GO:0006333_chromatin_assembly_or_disassembly	16	5	0.714393	-0.04631	1182	1150.26	1212.77	1275.28	1.02603
GO:0007155_cell_adhesion	103	36	0.79901	-0.01082	1287	1270.59	1320.61	1370.63	1.02612
GO:0006950_response_to_stress	188	71	0.863352	-0.015006	1274	1256.11	1307.84	1359.57	1.02656
GO:0019222_regulation_of_metabolism	365	148	0.926949	-0.034529	1228	1201.82	1260.67	1319.52	1.0266
GO:0050896_response_to_stimulus	292	113	0.884673	-0.011011	1286	1270.53	1320.56	1370.59	1.02687
GO:0007600_sensory_perception	34	10	0.67237	-0.012502	1283	1267.25	1317.62	1367.99	1.02698
GO:0006355_regulation_of_transcription__DNA-dependent	307	120	0.893573	-0.013756	1282	1266.39	1316.77	1367.15	1.02712
GO:0048513_organ_development	84	31	0.843664	-0.035842	1227	1201.39	1260.33	1319.27	1.02716
GO:0009611_response_to_wounding	69	23	0.762019	-0.012132	1285	1269.74	1319.94	1370.14	1.02719
GO:0006959_humoral_immune_response	22	6	0.62347	-0.015216	1273	1255.98	1307.73	1359.48	1.02728
GO:0016337_cell-cell_adhesion	38	11	0.661754	-0.008668	1289	1275.24	1324.69	1374.14	1.02769
GO:0050791_regulation_of_physiological_process	542	224	0.944791	-0.037103	1225	1199.86	1259.13	1318.4	1.02786
GO:0051707_response_to_other_organism	74	27	0.834102	-0.035924	1226	1201.2	1260.18	1319.16	1.02788
GO:0006281_DNA_repair	50	16	0.731538	-0.013794	1281	1266.37	1316.75	1367.13	1.02791
GO:0006898_receptor_mediated_endocytosis	10	2	0.457212	-0.012136	1284	1269.61	1319.86	1370.11	1.02793
GO:0006259_DNA_metabolism	118	45	0.871802	-0.038922	1224	1198.73	1258.19	1317.65	1.02793
GO:0007126_meiosis	7	1	0.32658	-0.007747	1293	1280.23	1329.4	1378.57	1.02815
GO:0042110_T_cell_activation	7	1	0.32658	-0.007747	1293	1280.23	1329.4	1378.57	1.02815
GO:0042254_ribosome_biogenesis_and_assembly	7	1	0.32658	-0.007747	1293	1280.23	1329.4	1378.57	1.02815
GO:0051327_M_phase_of_meiotic_cell_cycle	7	1	0.32658	-0.007747	1293	1280.23	1329.4	1378.57	1.02815
GO:0006817_phosphate_transport	11	2	0.415647	-0.007368	1294	1281.68	1330.67	1379.66	1.02834
GO:0031323_regulation_of_cellular_metabolism	351	143	0.931357	-0.042858	1219	1193.32	1253.58	1313.84	1.02837
GO:0006351_transcription__DNA-dependent	313	121	0.883748	-0.008781	1288	1275.07	1324.55	1374.03	1.02838
GO:0006164_purine_nucleotide_biosynthesis	22	7	0.727382	-0.039327	1223	1198.37	1257.85	1317.33	1.0285
GO:0007017_microtubule-based_process	22	7	0.727382	-0.039327	1223	1198.37	1257.85	1317.33	1.0285
GO:0015698_inorganic_anion_transport	19	6	0.721913	-0.042773	1220	1194.69	1254.82	1314.95	1.02854
GO:0000226_microtubule_cytoskeleton_organization_and_biogenesis	6	1	0.38101	-0.013902	1280	1266.17	1316.61	1367.05	1.0286
GO:0006270_DNA_replication_initiation	6	1	0.38101	-0.013902	1280	1266.17	1316.61	1367.05	1.0286
GO:0006352_transcription_initiation	6	1	0.38101	-0.013902	1280	1266.17	1316.61	1367.05	1.0286
GO:0007173_epidermal_growth_factor_receptor_signaling_pathway	6	1	0.38101	-0.013902	1280	1266.17	1316.61	1367.05	1.0286
GO:0007519_striated_muscle_development	6	1	0.38101	-0.013902	1280	1266.17	1316.61	1367.05	1.0286
GO:0006955_immune_response	113	43	0.869916	-0.039573	1221	1196.77	1256.49	1316.21	1.02907
GO:0009613_response_to_pest__pathogen_or_parasite	73	27	0.845528	-0.043279	1218	1193.12	1253.43	1313.74	1.02909
GO:0006952_defense_response	122	47	0.880694	-0.044347	1217	1192.1	1252.54	1312.98	1.0292
GO:0007028_cytoplasm_organization_and_biogenesis	8	1	0.285757	-0.004329	1299	1288.97	1337.1	1385.23	1.02933
GO:0051321_meiotic_cell_cycle	8	1	0.285757	-0.004329	1299	1288.97	1337.1	1385.23	1.02933
GO:0007599_hemostasis	23	5	0.496969	-0.003193	1300	1290.18	1338.31	1386.44	1.02947
GO:0001775_cell_activation	12	2	0.38101	-0.004451	1297	1287.01	1335.33	1383.65	1.02955
GO:0045321_immune_cell_activation	12	2	0.38101	-0.004451	1297	1287.01	1335.33	1383.65	1.02955
GO:0000077_DNA_damage_checkpoint	4	1	0.571514	-0.045716	1216	1191.61	1252.1	1312.59	1.02969
GO:0000160_two-component_signal_transduction_system_(phosphorelay)	4	1	0.571514	-0.045716	1216	1191.61	1252.1	1312.59	1.02969
GO:0000302_response_to_reactive_oxygen_species	4	1	0.571514	-0.045716	1216	1191.61	1252.1	1312.59	1.02969
GO:0006120_mitochondrial_electron_transport__NADH_to_ubiquinone	4	1	0.571514	-0.045716	1216	1191.61	1252.1	1312.59	1.02969
GO:0006228_UTP_biosynthesis	4	1	0.571514	-0.045716	1216	1191.61	1252.1	1312.59	1.02969
GO:0006241_CTP_biosynthesis	4	1	0.571514	-0.045716	1216	1191.61	1252.1	1312.59	1.02969
GO:0006304_DNA_modification	4	1	0.571514	-0.045716	1216	1191.61	1252.1	1312.59	1.02969
GO:0006956_complement_activation	4	1	0.571514	-0.045716	1216	1191.61	1252.1	1312.59	1.02969
GO:0007052_mitotic_spindle_organization_and_biogenesis	4	1	0.571514	-0.045716	1216	1191.61	1252.1	1312.59	1.02969
GO:0007059_chromosome_segregation	4	1	0.571514	-0.045716	1216	1191.61	1252.1	1312.59	1.02969
GO:0007127_meiosis_I	4	1	0.571514	-0.045716	1216	1191.61	1252.1	1312.59	1.02969
GO:0007131_meiotic_recombination	4	1	0.571514	-0.045716	1216	1191.61	1252.1	1312.59	1.02969
GO:0007416_synaptogenesis	4	1	0.571514	-0.045716	1216	1191.61	1252.1	1312.59	1.02969
GO:0009072_aromatic_amino_acid_family_metabolism	4	1	0.571514	-0.045716	1216	1191.61	1252.1	1312.59	1.02969
GO:0009147_pyrimidine_nucleoside_triphosphate_metabolism	4	1	0.571514	-0.045716	1216	1191.61	1252.1	1312.59	1.02969
GO:0009208_pyrimidine_ribonucleoside_triphosphate_metabolism	4	1	0.571514	-0.045716	1216	1191.61	1252.1	1312.59	1.02969
GO:0009209_pyrimidine_ribonucleoside_triphosphate_biosynthesis	4	1	0.571514	-0.045716	1216	1191.61	1252.1	1312.59	1.02969
GO:0009218_pyrimidine_ribonucleotide_metabolism	4	1	0.571514	-0.045716	1216	1191.61	1252.1	1312.59	1.02969
GO:0009220_pyrimidine_ribonucleotide_biosynthesis	4	1	0.571514	-0.045716	1216	1191.61	1252.1	1312.59	1.02969
GO:0009617_response_to_bacteria	4	1	0.571514	-0.045716	1216	1191.61	1252.1	1312.59	1.02969
GO:0009725_response_to_hormone_stimulus	4	1	0.571514	-0.045716	1216	1191.61	1252.1	1312.59	1.02969
GO:0016540_protein_autoprocessing	4	1	0.571514	-0.045716	1216	1191.61	1252.1	1312.59	1.02969
GO:0030111_regulation_of_Wnt_receptor_signaling_pathway	4	1	0.571514	-0.045716	1216	1191.61	1252.1	1312.59	1.02969
GO:0042773_ATP_synthesis_coupled_electron_transport	4	1	0.571514	-0.045716	1216	1191.61	1252.1	1312.59	1.02969
GO:0042775_ATP_synthesis_coupled_electron_transport_(sensu_Eukaryota)	4	1	0.571514	-0.045716	1216	1191.61	1252.1	1312.59	1.02969
GO:0045664_regulation_of_neuron_differentiation	4	1	0.571514	-0.045716	1216	1191.61	1252.1	1312.59	1.02969
GO:0046036_CTP_metabolism	4	1	0.571514	-0.045716	1216	1191.61	1252.1	1312.59	1.02969
GO:0046051_UTP_metabolism	4	1	0.571514	-0.045716	1216	1191.61	1252.1	1312.59	1.02969
GO:0046777_protein_amino_acid_autophosphorylation	4	1	0.571514	-0.045716	1216	1191.61	1252.1	1312.59	1.02969
GO:0048598_embryonic_morphogenesis	4	1	0.571514	-0.045716	1216	1191.61	1252.1	1312.59	1.02969
GO:0050808_synapse_organization_and_biogenesis	4	1	0.571514	-0.045716	1216	1191.61	1252.1	1312.59	1.02969
GO:0051046_regulation_of_secretion	4	1	0.571514	-0.045716	1216	1191.61	1252.1	1312.59	1.02969
GO:0051091_positive_regulation_of_transcription_factor_activity	4	1	0.571514	-0.045716	1216	1191.61	1252.1	1312.59	1.02969
GO:0051092_activation_of_NF-kappaB_transcription_factor	4	1	0.571514	-0.045716	1216	1191.61	1252.1	1312.59	1.02969
GO:0050874_organismal_physiological_process	242	90	0.850187	-0.004926	1295	1285.7	1334.17	1382.64	1.03025
GO:0046649_lymphocyte_activation	11	1	0.207823	-0.000759	1304	1297.1	1343.64	1390.18	1.0304
GO:0007596_blood_coagulation	22	4	0.415647	-0.001169	1303	1296.07	1342.78	1389.49	1.03053
GO:0050817_coagulation	22	4	0.415647	-0.001169	1303	1296.07	1342.78	1389.49	1.03053
GO:0050878_regulation_of_body_fluids	24	5	0.476262	-0.002112	1301	1293.33	1340.78	1388.23	1.03058
GO:0043170_macromolecule_metabolism	750	353	1.07597	-1.97977	3	0.006769	3.51	7.01323	1.17
GO:0006643_membrane_lipid_metabolism	26	18	1.58265	-2.13002	2	-0.17798	2.6	5.37798	1.3
GO:0009059_macromolecule_biosynthesis	112	62	1.2655	-2.14116	1	-0.194601	2.47	5.1346	2.47

## Sheet: 3.AdenoCa vs. Barrett's over
HYPERLINKED GO CATEGORY	TOTAL GENES	OVEREXPRESSED GENES	ENRICHMENT	LOG10(p)	CUMULATIVE NUMBER OF CATEGORIES	CUMULATIVE RANDOMS LOWER BOUND	CUMULATIVE RANDOMS MEAN	CUMULATIVE RANDOMS UPPER BOUND	FALSE DISCOVERY RATE
GO:0007155_cell_adhesion	197	27	4.943	-11.8445	1	0	0	0	0
GO:0050874_organismal_physiological_process	518	42	2.92424	-10.6317	2	0	0	0	0
GO:0009611_response_to_wounding	124	17	4.94447	-7.49791	3	0	0	0	0
GO:0009605_response_to_external_stimulus	160	19	4.28279	-7.29824	4	0	0	0	0
GO:0050896_response_to_stimulus	670	42	2.26083	-7.11828	5	0	0	0	0
GO:0006955_immune_response	251	23	3.30481	-6.63554	6	0	0	0	0
GO:0006952_defense_response	275	24	3.14754	-6.51674	7	0	0	0	0
GO:0006817_phosphate_transport	27	8	10.6861	-6.40183	8	0	0	0	0
GO:0009607_response_to_biotic_stimulus	298	24	2.90461	-5.87138	9	0	0	0	0
GO:0007275_development	618	35	2.04255	-4.81959	10	-0.09	0.01	0.11	0.001
GO:0007610_behavior	55	9	5.90164	-4.80579	11	-0.09	0.01	0.11	0.000909
GO:0015698_inorganic_anion_transport	44	8	6.55738	-4.67148	12	-0.09	0.01	0.11	0.000833
GO:0048513_organ_development	177	16	3.26017	-4.62999	13	-0.09	0.01	0.11	0.000769
GO:0007166_cell_surface_receptor_linked_signal_transduction	331	23	2.50607	-4.55741	14	-0.09	0.01	0.11	0.000714
GO:0006820_anion_transport	52	8	5.54855	-4.12421	15	-0.178683	0.06	0.298683	0.004
GO:0006935_chemotaxis	39	7	6.47331	-4.10779	17	-0.178683	0.06	0.298683	0.003529
GO:0042330_taxis	39	7	6.47331	-4.10779	17	-0.178683	0.06	0.298683	0.003529
GO:0009613_response_to_pest__pathogen_or_parasite	175	15	3.09133	-4.09642	18	-0.178683	0.06	0.298683	0.003333
GO:0051707_response_to_other_organism	177	15	3.0564	-4.03969	19	-0.287355	0.08	0.447355	0.004211
GO:0030005_di-__tri-valent_inorganic_cation_homeostasis	28	6	7.72834	-4.03724	20	-0.287355	0.08	0.447355	0.004
GO:0050776_regulation_of_immune_response	18	5	10.0182	-4.01394	21	-0.287355	0.08	0.447355	0.00381
GO:0001503_ossification	10	4	14.4262	-3.98359	25	-0.288594	0.09	0.468594	0.0036
GO:0031214_biomineral_formation	10	4	14.4262	-3.98359	25	-0.288594	0.09	0.468594	0.0036
GO:0046849_bone_remodeling	10	4	14.4262	-3.98359	25	-0.288594	0.09	0.468594	0.0036
GO:0048771_tissue_remodeling	10	4	14.4262	-3.98359	25	-0.288594	0.09	0.468594	0.0036
GO:0007626_locomotory_behavior	41	7	6.15754	-3.96293	26	-0.288594	0.09	0.468594	0.003462
GO:0042592_homeostasis	55	8	5.2459	-3.94549	27	-0.288594	0.09	0.468594	0.003333
GO:0006875_metal_ion_homeostasis	30	6	7.21312	-3.8594	28	-0.288594	0.09	0.468594	0.003214
GO:0006873_cell_ion_homeostasis	31	6	6.98043	-3.77584	30	-0.288594	0.09	0.468594	0.003
GO:0030003_cation_homeostasis	31	6	6.98043	-3.77584	30	-0.288594	0.09	0.468594	0.003
GO:0001501_skeletal_development	32	6	6.76229	-3.69552	31	-0.355237	0.13	0.615237	0.004194
GO:0006950_response_to_stress	408	24	2.1215	-3.58238	32	-0.403539	0.16	0.723539	0.005
GO:0006954_inflammatory_response	63	8	4.57975	-3.52351	33	-0.41698	0.17	0.75698	0.005152
GO:0051241_negative_regulation_of_organismal_physiological_process	6	3	18.0328	-3.40739	34	-0.424793	0.22	0.864793	0.006471
GO:0050801_ion_homeostasis	36	6	6.01093	-3.40261	35	-0.424793	0.22	0.864793	0.006286
GO:0006928_cell_motility	101	10	3.57085	-3.37415	38	-0.424793	0.22	0.864793	0.005789
GO:0040011_locomotion	101	10	3.57085	-3.37415	38	-0.424793	0.22	0.864793	0.005789
GO:0051674_localization_of_cell	101	10	3.57085	-3.37415	38	-0.424793	0.22	0.864793	0.005789
GO:0051239_regulation_of_organismal_physiological_process	38	6	5.69456	-3.27082	39	-0.464204	0.23	0.924204	0.005897
GO:0007154_cell_communication	1038	45	1.56354	-3.24275	40	-0.464204	0.23	0.924204	0.00575
GO:0019725_cell_homeostasis	41	6	5.27789	-3.08847	41	-0.861816	0.71	2.28182	0.017317
GO:0007596_blood_coagulation	42	6	5.15222	-3.03135	42	-0.867541	0.76	2.38754	0.018095
GO:0007165_signal_transduction	967	42	1.56645	-3.02925	43	-0.867541	0.76	2.38754	0.017674
GO:0050817_coagulation	43	6	5.03241	-2.9759	44	-0.899454	0.83	2.55945	0.018864
GO:0007599_hemostasis	44	6	4.91803	-2.92205	45	-0.899454	0.83	2.55945	0.018444
GO:0042060_wound_healing	46	6	4.7042	-2.81882	47	-0.887146	0.85	2.58715	0.018085
GO:0050878_regulation_of_body_fluids	46	6	4.7042	-2.81882	47	-0.887146	0.85	2.58715	0.018085
GO:0007186_G-protein_coupled_receptor_protein_signaling_pathway	99	9	3.27869	-2.81638	48	-0.887146	0.85	2.58715	0.017708
GO:0006874_calcium_ion_homeostasis	20	4	7.21312	-2.71404	50	-1.02863	1.13	3.28863	0.0226
GO:0007156_homophilic_cell_adhesion	20	4	7.21312	-2.71404	50	-1.02863	1.13	3.28863	0.0226
GO:0007204_elevation_of_cytosolic_calcium_ion_concentration	10	3	10.8197	-2.66467	52	-0.894241	1.27	3.43424	0.024423
GO:0051480_cytosolic_calcium_ion_homeostasis	10	3	10.8197	-2.66467	52	-0.894241	1.27	3.43424	0.024423
GO:0009628_response_to_abiotic_stimulus	146	11	2.71727	-2.66144	53	-0.894241	1.27	3.43424	0.023962
GO:0030278_regulation_of_ossification	3	2	24.0437	-2.64851	57	-0.822458	1.76	4.34246	0.030877
GO:0030500_regulation_of_bone_mineralization	3	2	24.0437	-2.64851	57	-0.822458	1.76	4.34246	0.030877
GO:0046850_regulation_of_bone_remodeling	3	2	24.0437	-2.64851	57	-0.822458	1.76	4.34246	0.030877
GO:0050727_regulation_of_inflammatory_response	3	2	24.0437	-2.64851	57	-0.822458	1.76	4.34246	0.030877
GO:0006968_cellular_defense_response	22	4	6.55738	-2.55373	59	-0.888811	1.86	4.60881	0.031525
GO:0007259_JAK-STAT_cascade	22	4	6.55738	-2.55373	59	-0.888811	1.86	4.60881	0.031525
GO:0009888_tissue_development	52	6	4.16141	-2.54044	60	-0.888811	1.86	4.60881	0.031
GO:0048519_negative_regulation_of_biological_process	375	20	1.9235	-2.51948	61	-0.953759	1.95	4.85376	0.031967
GO:0019221_cytokine_and_chemokine_mediated_signaling_pathway	12	3	9.01639	-2.41907	62	-0.947321	2.22	5.38732	0.035806
GO:0030282_bone_mineralization	4	2	18.0328	-2.35544	63	-0.668728	2.89	6.44873	0.045873
GO:0040012_regulation_of_locomotion	13	3	8.32282	-2.31393	65	-0.626223	3.01	6.64622	0.046308
GO:0051270_regulation_of_cell_motility	13	3	8.32282	-2.31393	65	-0.626223	3.01	6.64622	0.046308
GO:0009968_negative_regulation_of_signal_transduction	26	4	5.54855	-2.28044	66	-0.484401	3.17	6.8244	0.04803
GO:0050778_positive_regulation_of_immune_response	14	3	7.72834	-2.218	67	-0.306667	3.38	7.06667	0.050448
GO:0043085_positive_regulation_of_enzyme_activity	43	5	4.19367	-2.20386	68	-0.223989	3.47	7.16399	0.051029
GO:0007600_sensory_perception	82	7	3.07877	-2.14229	69	-0.165538	3.78	7.72554	0.054783
GO:0001817_regulation_of_cytokine_production	5	2	14.4262	-2.14153	71	0.158384	4.48	8.80162	0.063099
GO:0050777_negative_regulation_of_immune_response	5	2	14.4262	-2.14153	71	0.158384	4.48	8.80162	0.063099
GO:0048523_negative_regulation_of_cellular_process	352	18	1.84426	-2.11695	72	0.340262	4.73	9.11974	0.065694
GO:0008283_cell_proliferation	223	13	2.10248	-2.08464	73	0.409953	4.87	9.33005	0.066712
GO:0030155_regulation_of_cell_adhesion	16	3	6.76229	-2.04846	75	0.499153	5.23	9.96085	0.069733
GO:0051240_positive_regulation_of_organismal_physiological_process	16	3	6.76229	-2.04846	75	0.499153	5.23	9.96085	0.069733
GO:0042221_response_to_chemical_stimulus	132	9	2.45902	-1.98263	76	0.568784	5.6	10.6312	0.073684
GO:0001516_prostaglandin_biosynthesis	6	2	12.0219	-1.97336	85	0.969578	6.83	12.6904	0.080353
GO:0001816_cytokine_production	6	2	12.0219	-1.97336	85	0.969578	6.83	12.6904	0.080353
GO:0006879_iron_ion_homeostasis	6	2	12.0219	-1.97336	85	0.969578	6.83	12.6904	0.080353
GO:0016066_cellular_defense_response_(sensu_Vertebrata)	6	2	12.0219	-1.97336	85	0.969578	6.83	12.6904	0.080353
GO:0042098_T_cell_proliferation	6	2	12.0219	-1.97336	85	0.969578	6.83	12.6904	0.080353
GO:0042102_positive_regulation_of_T_cell_proliferation	6	2	12.0219	-1.97336	85	0.969578	6.83	12.6904	0.080353
GO:0042129_regulation_of_T_cell_proliferation	6	2	12.0219	-1.97336	85	0.969578	6.83	12.6904	0.080353
GO:0046457_prostanoid_biosynthesis	6	2	12.0219	-1.97336	85	0.969578	6.83	12.6904	0.080353
GO:0050671_positive_regulation_of_lymphocyte_proliferation	6	2	12.0219	-1.97336	85	0.969578	6.83	12.6904	0.080353
GO:0043118_negative_regulation_of_physiological_process	338	17	1.81395	-1.95311	86	1.13966	7.03	12.9203	0.081744
GO:0016337_cell-cell_adhesion	50	5	3.60656	-1.92793	87	1.21058	7.09	12.9694	0.081494
GO:0007605_sensory_perception_of_sound	33	4	4.37158	-1.90782	89	1.35744	7.36	13.3626	0.082697
GO:0050954_sensory_perception_of_mechanical_stimulus	33	4	4.37158	-1.90782	89	1.35744	7.36	13.3626	0.082697
GO:0007267_cell-cell_signaling	137	9	2.36927	-1.88296	90	1.42298	7.56	13.697	0.084
GO:0006801_superoxide_metabolism	7	2	10.3044	-1.83513	95	2.13805	8.79	15.4419	0.092526
GO:0030198_extracellular_matrix_organization_and_biogenesis	7	2	10.3044	-1.83513	95	2.13805	8.79	15.4419	0.092526
GO:0043062_extracellular_structure_organization_and_biogenesis	7	2	10.3044	-1.83513	95	2.13805	8.79	15.4419	0.092526
GO:0046651_lymphocyte_proliferation	7	2	10.3044	-1.83513	95	2.13805	8.79	15.4419	0.092526
GO:0050670_regulation_of_lymphocyte_proliferation	7	2	10.3044	-1.83513	95	2.13805	8.79	15.4419	0.092526
GO:0009887_organ_morphogenesis	76	6	2.84728	-1.74303	96	2.46311	9.84	17.2169	0.1025
GO:0007585_respiratory_gaseous_exchange	8	2	9.01639	-1.71808	99	2.96438	10.97	18.9756	0.110808
GO:0030595_immune_cell_chemotaxis	8	2	9.01639	-1.71808	99	2.96438	10.97	18.9756	0.110808
GO:0050900_immune_cell_migration	8	2	9.01639	-1.71808	99	2.96438	10.97	18.9756	0.110808
GO:0009653_morphogenesis	226	12	1.91499	-1.6629	100	3.26573	11.87	20.4743	0.1187
GO:0042127_regulation_of_cell_proliferation	125	8	2.3082	-1.66084	101	3.4245	12.14	20.8555	0.120198
GO:0006692_prostanoid_metabolism	9	2	8.01457	-1.6168	105	4.27461	13.4	22.5254	0.127619
GO:0006693_prostaglandin_metabolism	9	2	8.01457	-1.6168	105	4.27461	13.4	22.5254	0.127619
GO:0046916_transition_metal_ion_homeostasis	9	2	8.01457	-1.6168	105	4.27461	13.4	22.5254	0.127619
GO:0050870_positive_regulation_of_T_cell_activation	9	2	8.01457	-1.6168	105	4.27461	13.4	22.5254	0.127619
GO:0000022_mitotic_spindle_elongation	1	1	36.0656	-1.55709	153	22.6935	39.65	56.6065	0.25915
GO:0000303_response_to_superoxide	1	1	36.0656	-1.55709	153	22.6935	39.65	56.6065	0.25915
GO:0000305_response_to_oxygen_radical	1	1	36.0656	-1.55709	153	22.6935	39.65	56.6065	0.25915
GO:0001315_age-dependent_response_to_reactive_oxygen_species	1	1	36.0656	-1.55709	153	22.6935	39.65	56.6065	0.25915
GO:0001776_immune_cell_homeostasis	1	1	36.0656	-1.55709	153	22.6935	39.65	56.6065	0.25915
GO:0001780_neutrophil_homeostasis	1	1	36.0656	-1.55709	153	22.6935	39.65	56.6065	0.25915
GO:0001781_neutrophil_apoptosis	1	1	36.0656	-1.55709	153	22.6935	39.65	56.6065	0.25915
GO:0001910_regulation_of_immune_cell_mediated_cytotoxicity	1	1	36.0656	-1.55709	153	22.6935	39.65	56.6065	0.25915
GO:0001911_negative_regulation_of_immune_cell_mediated_cytotoxicity	1	1	36.0656	-1.55709	153	22.6935	39.65	56.6065	0.25915
GO:0001913_T_cell_mediated_cytotoxicity	1	1	36.0656	-1.55709	153	22.6935	39.65	56.6065	0.25915
GO:0001914_regulation_of_T_cell_mediated_cytotoxicity	1	1	36.0656	-1.55709	153	22.6935	39.65	56.6065	0.25915
GO:0001915_negative_regulation_of_T_cell_mediated_cytotoxicity	1	1	36.0656	-1.55709	153	22.6935	39.65	56.6065	0.25915
GO:0001945_lymph_vessel_development	1	1	36.0656	-1.55709	153	22.6935	39.65	56.6065	0.25915
GO:0001946_lymphangiogenesis	1	1	36.0656	-1.55709	153	22.6935	39.65	56.6065	0.25915
GO:0001959_regulation_of_cytokine_and_chemokine_mediated_signaling_pathway	1	1	36.0656	-1.55709	153	22.6935	39.65	56.6065	0.25915
GO:0001960_negative_regulation_of_cytokine_and_chemokine_mediated_signaling_pathway	1	1	36.0656	-1.55709	153	22.6935	39.65	56.6065	0.25915
GO:0006701_progesterone_biosynthesis	1	1	36.0656	-1.55709	153	22.6935	39.65	56.6065	0.25915
GO:0006927_transformed_cell_apoptosis	1	1	36.0656	-1.55709	153	22.6935	39.65	56.6065	0.25915
GO:0007499_ectoderm_and_mesoderm_interaction	1	1	36.0656	-1.55709	153	22.6935	39.65	56.6065	0.25915
GO:0007603_phototransduction__visible_light	1	1	36.0656	-1.55709	153	22.6935	39.65	56.6065	0.25915
GO:0009584_detection_of_visible_light	1	1	36.0656	-1.55709	153	22.6935	39.65	56.6065	0.25915
GO:0009586_rhodopsin_mediated_phototransduction	1	1	36.0656	-1.55709	153	22.6935	39.65	56.6065	0.25915
GO:0009914_hormone_transport	1	1	36.0656	-1.55709	153	22.6935	39.65	56.6065	0.25915
GO:0016056_rhodopsin_mediated_signaling	1	1	36.0656	-1.55709	153	22.6935	39.65	56.6065	0.25915
GO:0016264_gap_junction_assembly	1	1	36.0656	-1.55709	153	22.6935	39.65	56.6065	0.25915
GO:0019371_cyclooxygenase_pathway	1	1	36.0656	-1.55709	153	22.6935	39.65	56.6065	0.25915
GO:0030199_collagen_fibril_organization	1	1	36.0656	-1.55709	153	22.6935	39.65	56.6065	0.25915
GO:0030279_negative_regulation_of_ossification	1	1	36.0656	-1.55709	153	22.6935	39.65	56.6065	0.25915
GO:0030502_negative_regulation_of_bone_mineralization	1	1	36.0656	-1.55709	153	22.6935	39.65	56.6065	0.25915
GO:0031341_regulation_of_cell_killing	1	1	36.0656	-1.55709	153	22.6935	39.65	56.6065	0.25915
GO:0031342_negative_regulation_of_cell_killing	1	1	36.0656	-1.55709	153	22.6935	39.65	56.6065	0.25915
GO:0035024_negative_regulation_of_Rho_protein_signal_transduction	1	1	36.0656	-1.55709	153	22.6935	39.65	56.6065	0.25915
GO:0042100_B_cell_proliferation	1	1	36.0656	-1.55709	153	22.6935	39.65	56.6065	0.25915
GO:0043124_negative_regulation_of_I-kappaB_kinase_NF-kappaB_cascade	1	1	36.0656	-1.55709	153	22.6935	39.65	56.6065	0.25915
GO:0045073_regulation_of_chemokine_biosynthesis	1	1	36.0656	-1.55709	153	22.6935	39.65	56.6065	0.25915
GO:0045079_negative_regulation_of_chemokine_biosynthesis	1	1	36.0656	-1.55709	153	22.6935	39.65	56.6065	0.25915
GO:0046851_negative_regulation_of_bone_remodeling	1	1	36.0656	-1.55709	153	22.6935	39.65	56.6065	0.25915
GO:0048268_clathrin_cage_assembly	1	1	36.0656	-1.55709	153	22.6935	39.65	56.6065	0.25915
GO:0050663_cytokine_secretion	1	1	36.0656	-1.55709	153	22.6935	39.65	56.6065	0.25915
GO:0050701_interleukin-1_secretion	1	1	36.0656	-1.55709	153	22.6935	39.65	56.6065	0.25915
GO:0050704_regulation_of_interleukin-1_secretion	1	1	36.0656	-1.55709	153	22.6935	39.65	56.6065	0.25915
GO:0050707_regulation_of_cytokine_secretion	1	1	36.0656	-1.55709	153	22.6935	39.65	56.6065	0.25915
GO:0050714_positive_regulation_of_protein_secretion	1	1	36.0656	-1.55709	153	22.6935	39.65	56.6065	0.25915
GO:0050715_positive_regulation_of_cytokine_secretion	1	1	36.0656	-1.55709	153	22.6935	39.65	56.6065	0.25915
GO:0050716_positive_regulation_of_interleukin-1_secretion	1	1	36.0656	-1.55709	153	22.6935	39.65	56.6065	0.25915
GO:0050728_negative_regulation_of_inflammatory_response	1	1	36.0656	-1.55709	153	22.6935	39.65	56.6065	0.25915
GO:0050853_B_cell_receptor_signaling_pathway	1	1	36.0656	-1.55709	153	22.6935	39.65	56.6065	0.25915
GO:0051231_spindle_elongation	1	1	36.0656	-1.55709	153	22.6935	39.65	56.6065	0.25915
GO:0030154_cell_differentiation	157	9	2.06745	-1.53528	154	22.8585	39.9	56.9415	0.259091
GO:0006953_acute-phase_response	10	2	7.21312	-1.52774	158	23.8174	41.37	58.9226	0.261835
GO:0050863_regulation_of_T_cell_activation	10	2	7.21312	-1.52774	158	23.8174	41.37	58.9226	0.261835
GO:0050867_positive_regulation_of_cell_activation	10	2	7.21312	-1.52774	158	23.8174	41.37	58.9226	0.261835
GO:0051251_positive_regulation_of_lymphocyte_activation	10	2	7.21312	-1.52774	158	23.8174	41.37	58.9226	0.261835
GO:0008219_cell_death	269	13	1.74295	-1.46766	160	24.6896	42.51	60.3304	0.265687
GO:0016265_death	269	13	1.74295	-1.46766	160	24.6896	42.51	60.3304	0.265687
GO:0016477_cell_migration	45	4	3.20583	-1.4565	161	24.8963	42.74	60.5837	0.265466
GO:0008285_negative_regulation_of_cell_proliferation	66	5	2.73224	-1.45414	162	25.0487	42.93	60.8113	0.265
GO:0051243_negative_regulation_of_cellular_physiological_process	327	15	1.65438	-1.4521	163	25.0708	42.94	60.8092	0.263436
GO:0046456_icosanoid_biosynthesis	11	2	6.55738	-1.44842	164	25.8779	44.12	62.3621	0.269024
GO:0006916_anti-apoptosis	67	5	2.69146	-1.42986	165	26.0482	44.33	62.6118	0.268667
GO:0006919_caspase_activation	12	2	6.01093	-1.37706	172	27.8347	47.37	66.9053	0.275407
GO:0007187_G-protein_signaling__coupled_to_cyclic_nucleotide_second_messenger	12	2	6.01093	-1.37706	172	27.8347	47.37	66.9053	0.275407
GO:0030334_regulation_of_cell_migration	12	2	6.01093	-1.37706	172	27.8347	47.37	66.9053	0.275407
GO:0043280_positive_regulation_of_caspase_activity	12	2	6.01093	-1.37706	172	27.8347	47.37	66.9053	0.275407
GO:0043281_regulation_of_caspase_activity	12	2	6.01093	-1.37706	172	27.8347	47.37	66.9053	0.275407
GO:0050865_regulation_of_cell_activation	12	2	6.01093	-1.37706	172	27.8347	47.37	66.9053	0.275407
GO:0051249_regulation_of_lymphocyte_activation	12	2	6.01093	-1.37706	172	27.8347	47.37	66.9053	0.275407
GO:0007420_brain_development	13	2	5.54855	-1.3123	174	29.7509	49.78	69.8091	0.286092
GO:0051345_positive_regulation_of_hydrolase_activity	13	2	5.54855	-1.3123	174	29.7509	49.78	69.8091	0.286092
GO:0001944_vasculature_development	30	3	3.60656	-1.30968	176	30.1795	50.4	70.6205	0.286364
GO:0007050_cell_cycle_arrest	30	3	3.60656	-1.30968	176	30.1795	50.4	70.6205	0.286364
GO:0006915_apoptosis	257	12	1.684	-1.29131	178	30.4446	50.72	70.9954	0.284944
GO:0012501_programmed_cell_death	257	12	1.684	-1.29131	178	30.4446	50.72	70.9954	0.284944
GO:0001502_cartilage_condensation	2	1	18.0328	-1.26208	202	43.7423	69.32	94.8977	0.343168
GO:0001818_negative_regulation_of_cytokine_production	2	1	18.0328	-1.26208	202	43.7423	69.32	94.8977	0.343168
GO:0006003_fructose_2_6-bisphosphate_metabolism	2	1	18.0328	-1.26208	202	43.7423	69.32	94.8977	0.343168
GO:0006030_chitin_metabolism	2	1	18.0328	-1.26208	202	43.7423	69.32	94.8977	0.343168
GO:0006032_chitin_catabolism	2	1	18.0328	-1.26208	202	43.7423	69.32	94.8977	0.343168
GO:0006046_N-acetylglucosamine_catabolism	2	1	18.0328	-1.26208	202	43.7423	69.32	94.8977	0.343168
GO:0006700_C21-steroid_hormone_biosynthesis	2	1	18.0328	-1.26208	202	43.7423	69.32	94.8977	0.343168
GO:0007223_frizzled-2_signaling_pathway	2	1	18.0328	-1.26208	202	43.7423	69.32	94.8977	0.343168
GO:0007638_mechanosensory_behavior	2	1	18.0328	-1.26208	202	43.7423	69.32	94.8977	0.343168
GO:0009612_response_to_mechanical_stimulus	2	1	18.0328	-1.26208	202	43.7423	69.32	94.8977	0.343168
GO:0015015_heparan_sulfate_proteoglycan_biosynthesis__enzymatic_modification	2	1	18.0328	-1.26208	202	43.7423	69.32	94.8977	0.343168
GO:0018298_protein-chromophore_linkage	2	1	18.0328	-1.26208	202	43.7423	69.32	94.8977	0.343168
GO:0030216_keratinocyte_differentiation	2	1	18.0328	-1.26208	202	43.7423	69.32	94.8977	0.343168
GO:0030324_lung_development	2	1	18.0328	-1.26208	202	43.7423	69.32	94.8977	0.343168
GO:0042033_chemokine_biosynthesis	2	1	18.0328	-1.26208	202	43.7423	69.32	94.8977	0.343168
GO:0042036_negative_regulation_of_cytokine_biosynthesis	2	1	18.0328	-1.26208	202	43.7423	69.32	94.8977	0.343168
GO:0042446_hormone_biosynthesis	2	1	18.0328	-1.26208	202	43.7423	69.32	94.8977	0.343168
GO:0042448_progesterone_metabolism	2	1	18.0328	-1.26208	202	43.7423	69.32	94.8977	0.343168
GO:0045995_regulation_of_embryonic_development	2	1	18.0328	-1.26208	202	43.7423	69.32	94.8977	0.343168
GO:0048246_macrophage_chemotaxis	2	1	18.0328	-1.26208	202	43.7423	69.32	94.8977	0.343168
GO:0048260_positive_regulation_of_receptor_mediated_endocytosis	2	1	18.0328	-1.26208	202	43.7423	69.32	94.8977	0.343168
GO:0050755_chemokine_metabolism	2	1	18.0328	-1.26208	202	43.7423	69.32	94.8977	0.343168
GO:0050857_positive_regulation_of_antigen_receptor_mediated_signaling_pathway	2	1	18.0328	-1.26208	202	43.7423	69.32	94.8977	0.343168
GO:0051047_positive_regulation_of_secretion	2	1	18.0328	-1.26208	202	43.7423	69.32	94.8977	0.343168
GO:0008643_carbohydrate_transport	14	2	5.15222	-1.25313	203	44.7836	70.49	96.1964	0.347241
GO:0006959_humoral_immune_response	53	4	2.72193	-1.23563	204	45.3196	71.35	97.3804	0.349755
GO:0043066_negative_regulation_of_apoptosis	77	5	2.34192	-1.21261	206	46.0289	72.15	98.2711	0.350243
GO:0043069_negative_regulation_of_programmed_cell_death	77	5	2.34192	-1.21261	206	46.0289	72.15	98.2711	0.350243
GO:0050790_regulation_of_enzyme_activity	102	6	2.1215	-1.20329	207	46.6307	72.94	99.2493	0.352367
GO:0008360_regulation_of_cell_shape	15	2	4.80874	-1.19874	210	47.4469	74.16	100.873	0.353143
GO:0019935_cyclic-nucleotide-mediated_signaling	15	2	4.80874	-1.19874	210	47.4469	74.16	100.873	0.353143
GO:0042110_T_cell_activation	15	2	4.80874	-1.19874	210	47.4469	74.16	100.873	0.353143
GO:0051336_regulation_of_hydrolase_activity	34	3	3.18226	-1.1755	211	47.8621	74.7	101.538	0.354028
GO:0008284_positive_regulation_of_cell_proliferation	57	4	2.53092	-1.14169	212	49.9927	77.51	105.027	0.365613
GO:0050877_neurophysiological_process	132	7	1.91257	-1.13995	213	50.0399	77.62	105.2	0.364413
GO:0007243_protein_kinase_cascade	134	7	1.88402	-1.1125	215	51.1653	78.96	106.755	0.367256
GO:0009966_regulation_of_signal_transduction	134	7	1.88402	-1.1125	215	51.1653	78.96	106.755	0.367256
GO:0006690_icosanoid_metabolism	17	2	4.24301	-1.10186	216	51.7818	79.71	107.638	0.369028
GO:0000726_non-recombinational_repair	3	1	12.0219	-1.09197	250	66.1296	97.04	127.95	0.38816
GO:0001819_positive_regulation_of_cytokine_production	3	1	12.0219	-1.09197	250	66.1296	97.04	127.95	0.38816
GO:0001894_tissue_homeostasis	3	1	12.0219	-1.09197	250	66.1296	97.04	127.95	0.38816
GO:0001906_cell_killing	3	1	12.0219	-1.09197	250	66.1296	97.04	127.95	0.38816
GO:0001909_immune_cell_mediated_cytotoxicity	3	1	12.0219	-1.09197	250	66.1296	97.04	127.95	0.38816
GO:0006043_glucosamine_catabolism	3	1	12.0219	-1.09197	250	66.1296	97.04	127.95	0.38816
GO:0006303_double-strand_break_repair_via_nonhomologous_end_joining	3	1	12.0219	-1.09197	250	66.1296	97.04	127.95	0.38816
GO:0007041_lysosomal_transport	3	1	12.0219	-1.09197	250	66.1296	97.04	127.95	0.38816
GO:0007262_STAT_protein_nuclear_translocation	3	1	12.0219	-1.09197	250	66.1296	97.04	127.95	0.38816
GO:0007568_aging	3	1	12.0219	-1.09197	250	66.1296	97.04	127.95	0.38816
GO:0007569_cell_aging	3	1	12.0219	-1.09197	250	66.1296	97.04	127.95	0.38816
GO:0007602_phototransduction	3	1	12.0219	-1.09197	250	66.1296	97.04	127.95	0.38816
GO:0008207_C21-steroid_hormone_metabolism	3	1	12.0219	-1.09197	250	66.1296	97.04	127.95	0.38816
GO:0008333_endosome_to_lysosome_transport	3	1	12.0219	-1.09197	250	66.1296	97.04	127.95	0.38816
GO:0009583_detection_of_light_stimulus	3	1	12.0219	-1.09197	250	66.1296	97.04	127.95	0.38816
GO:0015012_heparan_sulfate_proteoglycan_biosynthesis	3	1	12.0219	-1.09197	250	66.1296	97.04	127.95	0.38816
GO:0015884_folic_acid_transport	3	1	12.0219	-1.09197	250	66.1296	97.04	127.95	0.38816
GO:0019369_arachidonic_acid_metabolism	3	1	12.0219	-1.09197	250	66.1296	97.04	127.95	0.38816
GO:0030166_proteoglycan_biosynthesis	3	1	12.0219	-1.09197	250	66.1296	97.04	127.95	0.38816
GO:0030323_respiratory_tube_development	3	1	12.0219	-1.09197	250	66.1296	97.04	127.95	0.38816
GO:0045749_negative_regulation_of_S_phase_of_mitotic_cell_cycle	3	1	12.0219	-1.09197	250	66.1296	97.04	127.95	0.38816
GO:0045785_positive_regulation_of_cell_adhesion	3	1	12.0219	-1.09197	250	66.1296	97.04	127.95	0.38816
GO:0046348_amino_sugar_catabolism	3	1	12.0219	-1.09197	250	66.1296	97.04	127.95	0.38816
GO:0048247_lymphocyte_chemotaxis	3	1	12.0219	-1.09197	250	66.1296	97.04	127.95	0.38816
GO:0048259_regulation_of_receptor_mediated_endocytosis	3	1	12.0219	-1.09197	250	66.1296	97.04	127.95	0.38816
GO:0050708_regulation_of_protein_secretion	3	1	12.0219	-1.09197	250	66.1296	97.04	127.95	0.38816
GO:0050854_regulation_of_antigen_receptor_mediated_signaling_pathway	3	1	12.0219	-1.09197	250	66.1296	97.04	127.95	0.38816
GO:0050918_positive_chemotaxis	3	1	12.0219	-1.09197	250	66.1296	97.04	127.95	0.38816
GO:0050920_regulation_of_chemotaxis	3	1	12.0219	-1.09197	250	66.1296	97.04	127.95	0.38816
GO:0050921_positive_regulation_of_chemotaxis	3	1	12.0219	-1.09197	250	66.1296	97.04	127.95	0.38816
GO:0050926_regulation_of_positive_chemotaxis	3	1	12.0219	-1.09197	250	66.1296	97.04	127.95	0.38816
GO:0050927_positive_regulation_of_positive_chemotaxis	3	1	12.0219	-1.09197	250	66.1296	97.04	127.95	0.38816
GO:0050930_induction_of_positive_chemotaxis	3	1	12.0219	-1.09197	250	66.1296	97.04	127.95	0.38816
GO:0051607_defense_response_to_virus	3	1	12.0219	-1.09197	250	66.1296	97.04	127.95	0.38816
GO:0048518_positive_regulation_of_biological_process	278	12	1.55679	-1.08521	251	66.1437	97.14	128.136	0.387012
GO:0007417_central_nervous_system_development	38	3	2.84728	-1.06044	252	66.9946	98.26	129.525	0.389921
GO:0006811_ion_transport	196	9	1.65607	-1.03448	253	68.7791	100.28	131.781	0.396364
GO:0042981_regulation_of_apoptosis	169	8	1.70725	-1.01962	255	69.5856	101.41	133.234	0.397686
GO:0043067_regulation_of_programmed_cell_death	169	8	1.70725	-1.01962	255	69.5856	101.41	133.234	0.397686
GO:0005976_polysaccharide_metabolism	20	2	3.60656	-0.979706	257	71.8506	104.33	136.809	0.405953
GO:0044264_cellular_polysaccharide_metabolism	20	2	3.60656	-0.979706	257	71.8506	104.33	136.809	0.405953
GO:0000302_response_to_reactive_oxygen_species	4	1	9.01639	-0.972994	297	83.1549	119.15	155.145	0.401178
GO:0006171_cAMP_biosynthesis	4	1	9.01639	-0.972994	297	83.1549	119.15	155.145	0.401178
GO:0006833_water_transport	4	1	9.01639	-0.972994	297	83.1549	119.15	155.145	0.401178
GO:0007034_vacuolar_transport	4	1	9.01639	-0.972994	297	83.1549	119.15	155.145	0.401178
GO:0007090_regulation_of_S_phase_of_mitotic_cell_cycle	4	1	9.01639	-0.972994	297	83.1549	119.15	155.145	0.401178
GO:0007189_G-protein_signaling__adenylate_cyclase_activating_pathway	4	1	9.01639	-0.972994	297	83.1549	119.15	155.145	0.401178
GO:0007190_adenylate_cyclase_activation	4	1	9.01639	-0.972994	297	83.1549	119.15	155.145	0.401178
GO:0007202_phospholipase_C_activation	4	1	9.01639	-0.972994	297	83.1549	119.15	155.145	0.401178
GO:0007530_sex_determination	4	1	9.01639	-0.972994	297	83.1549	119.15	155.145	0.401178
GO:0008037_cell_recognition	4	1	9.01639	-0.972994	297	83.1549	119.15	155.145	0.401178
GO:0009582_detection_of_abiotic_stimulus	4	1	9.01639	-0.972994	297	83.1549	119.15	155.145	0.401178
GO:0018196_peptidyl-asparagine_modification	4	1	9.01639	-0.972994	297	83.1549	119.15	155.145	0.401178
GO:0018279_protein_amino_acid_N-linked_glycosylation_via_asparagine	4	1	9.01639	-0.972994	297	83.1549	119.15	155.145	0.401178
GO:0030178_negative_regulation_of_Wnt_receptor_signaling_pathway	4	1	9.01639	-0.972994	297	83.1549	119.15	155.145	0.401178
GO:0030201_heparan_sulfate_proteoglycan_metabolism	4	1	9.01639	-0.972994	297	83.1549	119.15	155.145	0.401178
GO:0030336_negative_regulation_of_cell_migration	4	1	9.01639	-0.972994	297	83.1549	119.15	155.145	0.401178
GO:0030593_neutrophil_chemotaxis	4	1	9.01639	-0.972994	297	83.1549	119.15	155.145	0.401178
GO:0031281_positive_regulation_of_cyclase_activity	4	1	9.01639	-0.972994	297	83.1549	119.15	155.145	0.401178
GO:0040013_negative_regulation_of_locomotion	4	1	9.01639	-0.972994	297	83.1549	119.15	155.145	0.401178
GO:0040017_positive_regulation_of_locomotion	4	1	9.01639	-0.972994	297	83.1549	119.15	155.145	0.401178
GO:0042035_regulation_of_cytokine_biosynthesis	4	1	9.01639	-0.972994	297	83.1549	119.15	155.145	0.401178
GO:0042044_fluid_transport	4	1	9.01639	-0.972994	297	83.1549	119.15	155.145	0.401178
GO:0042087_cell-mediated_immune_response	4	1	9.01639	-0.972994	297	83.1549	119.15	155.145	0.401178
GO:0042088_T-helper_1_type_immune_response	4	1	9.01639	-0.972994	297	83.1549	119.15	155.145	0.401178
GO:0045762_positive_regulation_of_adenylate_cyclase_activity	4	1	9.01639	-0.972994	297	83.1549	119.15	155.145	0.401178
GO:0045807_positive_regulation_of_endocytosis	4	1	9.01639	-0.972994	297	83.1549	119.15	155.145	0.401178
GO:0045930_negative_regulation_of_progression_through_mitotic_cell_cycle	4	1	9.01639	-0.972994	297	83.1549	119.15	155.145	0.401178
GO:0050851_antigen_receptor-mediated_signaling_pathway	4	1	9.01639	-0.972994	297	83.1549	119.15	155.145	0.401178
GO:0050852_T_cell_receptor_signaling_pathway	4	1	9.01639	-0.972994	297	83.1549	119.15	155.145	0.401178
GO:0051017_actin_filament_bundle_formation	4	1	9.01639	-0.972994	297	83.1549	119.15	155.145	0.401178
GO:0051058_negative_regulation_of_small_GTPase_mediated_signal_transduction	4	1	9.01639	-0.972994	297	83.1549	119.15	155.145	0.401178
GO:0051181_cofactor_transport	4	1	9.01639	-0.972994	297	83.1549	119.15	155.145	0.401178
GO:0051208_sequestering_of_calcium_ion	4	1	9.01639	-0.972994	297	83.1549	119.15	155.145	0.401178
GO:0051209_release_of_sequestered_calcium_ion_into_cytosol	4	1	9.01639	-0.972994	297	83.1549	119.15	155.145	0.401178
GO:0051216_cartilage_development	4	1	9.01639	-0.972994	297	83.1549	119.15	155.145	0.401178
GO:0051271_negative_regulation_of_cell_motility	4	1	9.01639	-0.972994	297	83.1549	119.15	155.145	0.401178
GO:0051272_positive_regulation_of_cell_motility	4	1	9.01639	-0.972994	297	83.1549	119.15	155.145	0.401178
GO:0051282_regulation_of_sequestering_of_calcium_ion	4	1	9.01639	-0.972994	297	83.1549	119.15	155.145	0.401178
GO:0051283_negative_regulation_of_sequestering_of_calcium_ion	4	1	9.01639	-0.972994	297	83.1549	119.15	155.145	0.401178
GO:0051349_positive_regulation_of_lyase_activity	4	1	9.01639	-0.972994	297	83.1549	119.15	155.145	0.401178
GO:0043122_regulation_of_I-kappaB_kinase_NF-kappaB_cascade	42	3	2.57611	-0.960504	298	84.2078	120.25	156.292	0.403523
GO:0006633_fatty_acid_biosynthesis	21	2	3.43482	-0.94389	300	85.7743	121.87	157.966	0.406233
GO:0007565_pregnancy	21	2	3.43482	-0.94389	300	85.7743	121.87	157.966	0.406233
GO:0007169_transmembrane_receptor_protein_tyrosine_kinase_signaling_pathway	67	4	2.15317	-0.943254	301	85.9959	122.21	158.424	0.406013
GO:0048609_reproductive_organismal_physiological_process	22	2	3.27869	-0.910128	304	88.9263	125.74	162.554	0.413618
GO:0050876_reproductive_physiological_process	22	2	3.27869	-0.910128	304	88.9263	125.74	162.554	0.413618
GO:0051706_physiological_interaction_between_organisms	22	2	3.27869	-0.910128	304	88.9263	125.74	162.554	0.413618
GO:0000272_polysaccharide_catabolism	5	1	7.21312	-0.882017	314	99.402	137.46	175.518	0.437771
GO:0006939_smooth_muscle_contraction	5	1	7.21312	-0.882017	314	99.402	137.46	175.518	0.437771
GO:0007162_negative_regulation_of_cell_adhesion	5	1	7.21312	-0.882017	314	99.402	137.46	175.518	0.437771
GO:0042089_cytokine_biosynthesis	5	1	7.21312	-0.882017	314	99.402	137.46	175.518	0.437771
GO:0042107_cytokine_metabolism	5	1	7.21312	-0.882017	314	99.402	137.46	175.518	0.437771
GO:0042730_fibrinolysis	5	1	7.21312	-0.882017	314	99.402	137.46	175.518	0.437771
GO:0044247_cellular_polysaccharide_catabolism	5	1	7.21312	-0.882017	314	99.402	137.46	175.518	0.437771
GO:0045766_positive_regulation_of_angiogenesis	5	1	7.21312	-0.882017	314	99.402	137.46	175.518	0.437771
GO:0046058_cAMP_metabolism	5	1	7.21312	-0.882017	314	99.402	137.46	175.518	0.437771
GO:0051238_sequestering_of_metal_ion	5	1	7.21312	-0.882017	314	99.402	137.46	175.518	0.437771
GO:0016053_organic_acid_biosynthesis	23	2	3.13614	-0.878232	316	100.292	138.32	176.348	0.437722
GO:0046394_carboxylic_acid_biosynthesis	23	2	3.13614	-0.878232	316	100.292	138.32	176.348	0.437722
GO:0007010_cytoskeleton_organization_and_biogenesis	155	7	1.62877	-0.86216	317	101.425	139.52	177.615	0.440126
GO:0030036_actin_cytoskeleton_organization_and_biogenesis	72	4	2.00364	-0.85978	318	101.456	139.63	177.804	0.439088
GO:0007601_visual_perception	47	3	2.30206	-0.852567	320	102.115	140.55	178.985	0.439219
GO:0050953_sensory_perception_of_light_stimulus	47	3	2.30206	-0.852567	320	102.115	140.55	178.985	0.439219
GO:0018193_peptidyl-amino_acid_modification	24	2	3.00546	-0.848037	322	103.109	141.87	180.631	0.44059
GO:0046649_lymphocyte_activation	24	2	3.00546	-0.848037	322	103.109	141.87	180.631	0.44059
GO:0009967_positive_regulation_of_signal_transduction	48	3	2.2541	-0.832905	323	104.397	143.54	182.683	0.444396
GO:0000084_S_phase_of_mitotic_cell_cycle	6	1	6.01093	-0.808741	337	119.624	161.06	202.496	0.477923
GO:0001666_response_to_hypoxia	6	1	6.01093	-0.808741	337	119.624	161.06	202.496	0.477923
GO:0006000_fructose_metabolism	6	1	6.01093	-0.808741	337	119.624	161.06	202.496	0.477923
GO:0007422_peripheral_nervous_system_development	6	1	6.01093	-0.808741	337	119.624	161.06	202.496	0.477923
GO:0007498_mesoderm_development	6	1	6.01093	-0.808741	337	119.624	161.06	202.496	0.477923
GO:0007611_learning_and_or_memory	6	1	6.01093	-0.808741	337	119.624	161.06	202.496	0.477923
GO:0007623_circadian_rhythm	6	1	6.01093	-0.808741	337	119.624	161.06	202.496	0.477923
GO:0009581_detection_of_external_stimulus	6	1	6.01093	-0.808741	337	119.624	161.06	202.496	0.477923
GO:0030193_regulation_of_blood_coagulation	6	1	6.01093	-0.808741	337	119.624	161.06	202.496	0.477923
GO:0030195_negative_regulation_of_blood_coagulation	6	1	6.01093	-0.808741	337	119.624	161.06	202.496	0.477923
GO:0030217_T_cell_differentiation	6	1	6.01093	-0.808741	337	119.624	161.06	202.496	0.477923
GO:0045637_regulation_of_myeloid_cell_differentiation	6	1	6.01093	-0.808741	337	119.624	161.06	202.496	0.477923
GO:0051180_vitamin_transport	6	1	6.01093	-0.808741	337	119.624	161.06	202.496	0.477923
GO:0051320_S_phase	6	1	6.01093	-0.808741	337	119.624	161.06	202.496	0.477923
GO:0007160_cell-matrix_adhesion	26	2	2.77427	-0.792193	339	121.977	164.19	206.403	0.484336
GO:0031589_cell-substrate_adhesion	26	2	2.77427	-0.792193	339	121.977	164.19	206.403	0.484336
GO:0030029_actin_filament-based_process	77	4	1.87354	-0.78481	340	122.322	164.89	207.458	0.484971
GO:0007249_I-kappaB_kinase_NF-kappaB_cascade	51	3	2.1215	-0.777283	341	122.97	165.63	208.29	0.485718
GO:0001525_angiogenesis	27	2	2.67152	-0.766305	342	125.335	168.4	211.465	0.492398
GO:0006029_proteoglycan_metabolism	7	1	5.15222	-0.747672	359	135.776	180.94	226.104	0.504011
GO:0007033_vacuole_organization_and_biogenesis	7	1	5.15222	-0.747672	359	135.776	180.94	226.104	0.504011
GO:0007040_lysosome_organization_and_biogenesis	7	1	5.15222	-0.747672	359	135.776	180.94	226.104	0.504011
GO:0007043_intercellular_junction_assembly	7	1	5.15222	-0.747672	359	135.776	180.94	226.104	0.504011
GO:0007052_mitotic_spindle_organization_and_biogenesis	7	1	5.15222	-0.747672	359	135.776	180.94	226.104	0.504011
GO:0007260_tyrosine_phosphorylation_of_STAT_protein	7	1	5.15222	-0.747672	359	135.776	180.94	226.104	0.504011
GO:0009190_cyclic_nucleotide_biosynthesis	7	1	5.15222	-0.747672	359	135.776	180.94	226.104	0.504011
GO:0009618_response_to_pathogenic_bacteria	7	1	5.15222	-0.747672	359	135.776	180.94	226.104	0.504011
GO:0009890_negative_regulation_of_biosynthesis	7	1	5.15222	-0.747672	359	135.776	180.94	226.104	0.504011
GO:0017148_negative_regulation_of_protein_biosynthesis	7	1	5.15222	-0.747672	359	135.776	180.94	226.104	0.504011
GO:0019079_viral_genome_replication	7	1	5.15222	-0.747672	359	135.776	180.94	226.104	0.504011
GO:0031279_regulation_of_cyclase_activity	7	1	5.15222	-0.747672	359	135.776	180.94	226.104	0.504011
GO:0031327_negative_regulation_of_cellular_biosynthesis	7	1	5.15222	-0.747672	359	135.776	180.94	226.104	0.504011
GO:0035295_tube_development	7	1	5.15222	-0.747672	359	135.776	180.94	226.104	0.504011
GO:0045761_regulation_of_adenylate_cyclase_activity	7	1	5.15222	-0.747672	359	135.776	180.94	226.104	0.504011
GO:0051050_positive_regulation_of_transport	7	1	5.15222	-0.747672	359	135.776	180.94	226.104	0.504011
GO:0051339_regulation_of_lyase_activity	7	1	5.15222	-0.747672	359	135.776	180.94	226.104	0.504011
GO:0001775_cell_activation	28	2	2.57611	-0.741638	361	137.72	183.24	228.76	0.50759
GO:0045321_immune_cell_activation	28	2	2.57611	-0.741638	361	137.72	183.24	228.76	0.50759
GO:0001568_blood_vessel_development	29	2	2.48728	-0.718102	366	139.433	185.26	231.087	0.506175
GO:0008632_apoptotic_program	29	2	2.48728	-0.718102	366	139.433	185.26	231.087	0.506175
GO:0019730_antimicrobial_humoral_response	29	2	2.48728	-0.718102	366	139.433	185.26	231.087	0.506175
GO:0019735_antimicrobial_humoral_response_(sensu_Vertebrata)	29	2	2.48728	-0.718102	366	139.433	185.26	231.087	0.506175
GO:0048514_blood_vessel_morphogenesis	29	2	2.48728	-0.718102	366	139.433	185.26	231.087	0.506175
GO:0006357_regulation_of_transcription_from_RNA_polymerase_II_promoter	140	6	1.54567	-0.718006	367	139.519	185.35	231.181	0.505041
GO:0000060_protein_import_into_nucleus__translocation	8	1	4.5082	-0.695531	381	151.293	199.3	247.307	0.523097
GO:0006826_iron_ion_transport	8	1	4.5082	-0.695531	381	151.293	199.3	247.307	0.523097
GO:0009126_purine_nucleoside_monophosphate_metabolism	8	1	4.5082	-0.695531	381	151.293	199.3	247.307	0.523097
GO:0009127_purine_nucleoside_monophosphate_biosynthesis	8	1	4.5082	-0.695531	381	151.293	199.3	247.307	0.523097
GO:0009167_purine_ribonucleoside_monophosphate_metabolism	8	1	4.5082	-0.695531	381	151.293	199.3	247.307	0.523097
GO:0009168_purine_ribonucleoside_monophosphate_biosynthesis	8	1	4.5082	-0.695531	381	151.293	199.3	247.307	0.523097
GO:0015758_glucose_transport	8	1	4.5082	-0.695531	381	151.293	199.3	247.307	0.523097
GO:0030168_platelet_activation	8	1	4.5082	-0.695531	381	151.293	199.3	247.307	0.523097
GO:0042113_B_cell_activation	8	1	4.5082	-0.695531	381	151.293	199.3	247.307	0.523097
GO:0045216_intercellular_junction_assembly_and_maintenance	8	1	4.5082	-0.695531	381	151.293	199.3	247.307	0.523097
GO:0048511_rhythmic_process	8	1	4.5082	-0.695531	381	151.293	199.3	247.307	0.523097
GO:0050818_regulation_of_coagulation	8	1	4.5082	-0.695531	381	151.293	199.3	247.307	0.523097
GO:0050819_negative_regulation_of_coagulation	8	1	4.5082	-0.695531	381	151.293	199.3	247.307	0.523097
GO:0051606_detection_of_stimulus	8	1	4.5082	-0.695531	381	151.293	199.3	247.307	0.523097
GO:0050793_regulation_of_development	31	2	2.32681	-0.674114	382	153.911	202.57	251.229	0.530288
GO:0008610_lipid_biosynthesis	87	4	1.65819	-0.656057	383	155.163	204.19	253.217	0.533133
GO:0006800_oxygen_and_reactive_oxygen_species_metabolism	32	2	2.2541	-0.653526	386	156.244	205.3	254.356	0.531865
GO:0030097_hemopoiesis	32	2	2.2541	-0.653526	386	156.244	205.3	254.356	0.531865
GO:0048534_hemopoietic_or_lymphoid_organ_development	32	2	2.2541	-0.653526	386	156.244	205.3	254.356	0.531865
GO:0006607_NLS-bearing_substrate_import_into_nucleus	9	1	4.00729	-0.650202	392	163.05	212.94	262.83	0.543214
GO:0007188_G-protein_signaling__coupled_to_cAMP_nucleotide_second_messenger	9	1	4.00729	-0.650202	392	163.05	212.94	262.83	0.543214
GO:0008217_blood_pressure_regulation	9	1	4.00729	-0.650202	392	163.05	212.94	262.83	0.543214
GO:0008645_hexose_transport	9	1	4.00729	-0.650202	392	163.05	212.94	262.83	0.543214
GO:0015749_monosaccharide_transport	9	1	4.00729	-0.650202	392	163.05	212.94	262.83	0.543214
GO:0051046_regulation_of_secretion	9	1	4.00729	-0.650202	392	163.05	212.94	262.83	0.543214
GO:0051704_interaction_between_organisms	33	2	2.18579	-0.633795	393	165.96	216.41	266.86	0.550662
GO:0045786_negative_regulation_of_progression_through_cell_cycle	89	4	1.62092	-0.633221	394	166.146	216.59	267.034	0.549721
GO:0006631_fatty_acid_metabolism	61	3	1.77372	-0.622159	395	167.208	217.73	268.252	0.551215
GO:0048522_positive_regulation_of_cellular_process	246	9	1.31947	-0.617584	396	167.762	218.54	269.318	0.551869
GO:0000910_cytokinesis	10	1	3.60656	-0.61024	413	179.176	230.97	282.764	0.559249
GO:0006044_N-acetylglucosamine_metabolism	10	1	3.60656	-0.61024	413	179.176	230.97	282.764	0.559249
GO:0006613_cotranslational_protein_targeting_to_membrane	10	1	3.60656	-0.61024	413	179.176	230.97	282.764	0.559249
GO:0007015_actin_filament_organization	10	1	3.60656	-0.61024	413	179.176	230.97	282.764	0.559249
GO:0007346_regulation_of_progression_through_mitotic_cell_cycle	10	1	3.60656	-0.61024	413	179.176	230.97	282.764	0.559249
GO:0007507_heart_development	10	1	3.60656	-0.61024	413	179.176	230.97	282.764	0.559249
GO:0007548_sex_differentiation	10	1	3.60656	-0.61024	413	179.176	230.97	282.764	0.559249
GO:0009416_response_to_light_stimulus	10	1	3.60656	-0.61024	413	179.176	230.97	282.764	0.559249
GO:0018108_peptidyl-tyrosine_phosphorylation	10	1	3.60656	-0.61024	413	179.176	230.97	282.764	0.559249
GO:0019933_cAMP-mediated_signaling	10	1	3.60656	-0.61024	413	179.176	230.97	282.764	0.559249
GO:0030098_lymphocyte_differentiation	10	1	3.60656	-0.61024	413	179.176	230.97	282.764	0.559249
GO:0030100_regulation_of_endocytosis	10	1	3.60656	-0.61024	413	179.176	230.97	282.764	0.559249
GO:0030111_regulation_of_Wnt_receptor_signaling_pathway	10	1	3.60656	-0.61024	413	179.176	230.97	282.764	0.559249
GO:0042445_hormone_metabolism	10	1	3.60656	-0.61024	413	179.176	230.97	282.764	0.559249
GO:0042828_response_to_pathogen	10	1	3.60656	-0.61024	413	179.176	230.97	282.764	0.559249
GO:0045047_protein_targeting_to_ER	10	1	3.60656	-0.61024	413	179.176	230.97	282.764	0.559249
GO:0045765_regulation_of_angiogenesis	10	1	3.60656	-0.61024	413	179.176	230.97	282.764	0.559249
GO:0006936_muscle_contraction	36	2	2.00364	-0.579234	414	183.961	236.29	288.619	0.570749
GO:0006041_glucosamine_metabolism	11	1	3.27869	-0.574617	423	190.546	243.38	296.214	0.575366
GO:0006270_DNA_replication_initiation	11	1	3.27869	-0.574617	423	190.546	243.38	296.214	0.575366
GO:0007051_spindle_organization_and_biogenesis	11	1	3.27869	-0.574617	423	190.546	243.38	296.214	0.575366
GO:0009156_ribonucleoside_monophosphate_biosynthesis	11	1	3.27869	-0.574617	423	190.546	243.38	296.214	0.575366
GO:0009161_ribonucleoside_monophosphate_metabolism	11	1	3.27869	-0.574617	423	190.546	243.38	296.214	0.575366
GO:0009306_protein_secretion	11	1	3.27869	-0.574617	423	190.546	243.38	296.214	0.575366
GO:0009617_response_to_bacteria	11	1	3.27869	-0.574617	423	190.546	243.38	296.214	0.575366
GO:0018212_peptidyl-tyrosine_modification	11	1	3.27869	-0.574617	423	190.546	243.38	296.214	0.575366
GO:0030099_myeloid_cell_differentiation	11	1	3.27869	-0.574617	423	190.546	243.38	296.214	0.575366
GO:0007167_enzyme_linked_receptor_protein_signaling_pathway	95	4	1.51855	-0.56973	424	191.824	244.84	297.856	0.577453
GO:0006606_protein_import_into_nucleus	37	2	1.94949	-0.562443	425	192.365	245.43	298.495	0.577482
GO:0016064_humoral_defense_mechanism_(sensu_Vertebrata)	38	2	1.89819	-0.546285	427	195.943	249.27	302.597	0.58377
GO:0051170_nuclear_import	38	2	1.89819	-0.546285	427	195.943	249.27	302.597	0.58377
GO:0051726_regulation_of_cell_cycle	225	8	1.28233	-0.545346	428	196.227	249.55	302.873	0.583061
GO:0006898_receptor_mediated_endocytosis	12	1	3.00546	-0.54257	436	204.166	257.93	311.694	0.591583
GO:0007173_epidermal_growth_factor_receptor_signaling_pathway	12	1	3.00546	-0.54257	436	204.166	257.93	311.694	0.591583
GO:0009123_nucleoside_monophosphate_metabolism	12	1	3.00546	-0.54257	436	204.166	257.93	311.694	0.591583
GO:0009124_nucleoside_monophosphate_biosynthesis	12	1	3.00546	-0.54257	436	204.166	257.93	311.694	0.591583
GO:0009187_cyclic_nucleotide_metabolism	12	1	3.00546	-0.54257	436	204.166	257.93	311.694	0.591583
GO:0009314_response_to_radiation	12	1	3.00546	-0.54257	436	204.166	257.93	311.694	0.591583
GO:0016197_endosome_transport	12	1	3.00546	-0.54257	436	204.166	257.93	311.694	0.591583
GO:0019058_viral_infectious_cycle	12	1	3.00546	-0.54257	436	204.166	257.93	311.694	0.591583
GO:0007242_intracellular_signaling_cascade	461	15	1.1735	-0.531887	437	204.962	258.74	312.518	0.592082
GO:0008015_circulation	39	2	1.84952	-0.530725	438	206.37	260.27	314.17	0.594224
GO:0007517_muscle_development	40	2	1.80328	-0.515732	439	208.235	262.51	316.785	0.597973
GO:0006040_amino_sugar_metabolism	13	1	2.77427	-0.513522	440	213.012	267.75	322.488	0.608523
GO:0007399_nervous_system_development	134	5	1.34573	-0.503063	441	214.993	269.99	324.987	0.612222
GO:0043123_positive_regulation_of_I-kappaB_kinase_NF-kappaB_cascade	41	2	1.7593	-0.501277	442	216.166	271.43	326.694	0.614095
GO:0048731_system_development	135	5	1.33576	-0.495501	443	216.693	272	327.307	0.613995
GO:0005977_glycogen_metabolism	14	1	2.57611	-0.487024	448	221.441	277.4	333.359	0.619196
GO:0006073_glucan_metabolism	14	1	2.57611	-0.487024	448	221.441	277.4	333.359	0.619196
GO:0006612_protein_targeting_to_membrane	14	1	2.57611	-0.487024	448	221.441	277.4	333.359	0.619196
GO:0007588_excretion	14	1	2.57611	-0.487024	448	221.441	277.4	333.359	0.619196
GO:0044272_sulfur_compound_biosynthesis	14	1	2.57611	-0.487024	448	221.441	277.4	333.359	0.619196
GO:0000723_telomere_maintenance	15	1	2.40437	-0.462721	452	229.918	286.7	343.482	0.634292
GO:0006112_energy_reserve_metabolism	15	1	2.40437	-0.462721	452	229.918	286.7	343.482	0.634292
GO:0006302_double-strand_break_repair	15	1	2.40437	-0.462721	452	229.918	286.7	343.482	0.634292
GO:0051235_maintenance_of_localization	15	1	2.40437	-0.462721	452	229.918	286.7	343.482	0.634292
GO:0000003_reproduction	75	3	1.44262	-0.46187	453	230.827	287.66	344.493	0.635011
GO:0017038_protein_import	45	2	1.60291	-0.44831	454	234.073	291.02	347.967	0.641013
GO:0016055_Wnt_receptor_signaling_pathway	46	2	1.56807	-0.436168	455	243.015	300.65	358.285	0.660769
GO:0043119_positive_regulation_of_physiological_process	211	7	1.19649	-0.433453	456	243.54	301.17	358.8	0.660461
GO:0050789_regulation_of_biological_process	1402	41	1.0547	-0.431158	457	243.817	301.5	359.183	0.659737
GO:0006417_regulation_of_protein_biosynthesis	47	2	1.5347	-0.424425	458	245.385	303.37	361.355	0.66238
GO:0007200_G-protein_signaling__coupled_to_IP3_second_messenger_(phospholipase_C_activating)	17	1	2.1215	-0.419601	459	247.862	305.9	363.938	0.666449
GO:0019932_second-messenger-mediated_signaling	48	2	1.50273	-0.413065	461	249.59	307.79	365.99	0.667657
GO:0031326_regulation_of_cellular_biosynthesis	48	2	1.50273	-0.413065	461	249.59	307.79	365.99	0.667657
GO:0000902_cellular_morphogenesis	114	4	1.26546	-0.409326	462	249.794	308.03	366.266	0.666732
GO:0009889_regulation_of_biosynthesis	49	2	1.47206	-0.402069	463	251.656	309.77	367.884	0.66905
GO:0006446_regulation_of_translational_initiation	18	1	2.00364	-0.400355	467	255.799	314.22	372.641	0.672848
GO:0007219_Notch_signaling_pathway	18	1	2.00364	-0.400355	467	255.799	314.22	372.641	0.672848
GO:0007586_digestion	18	1	2.00364	-0.400355	467	255.799	314.22	372.641	0.672848
GO:0016032_viral_life_cycle	18	1	2.00364	-0.400355	467	255.799	314.22	372.641	0.672848
GO:0000041_transition_metal_ion_transport	19	1	1.89819	-0.382425	471	260.817	319.37	377.923	0.678068
GO:0006469_negative_regulation_of_protein_kinase_activity	19	1	1.89819	-0.382425	471	260.817	319.37	377.923	0.678068
GO:0045860_positive_regulation_of_protein_kinase_activity	19	1	1.89819	-0.382425	471	260.817	319.37	377.923	0.678068
GO:0051348_negative_regulation_of_transferase_activity	19	1	1.89819	-0.382425	471	260.817	319.37	377.923	0.678068
GO:0000074_regulation_of_progression_through_cell_cycle	224	7	1.12705	-0.367792	472	264.314	323.21	382.106	0.684767
GO:0000226_microtubule_cytoskeleton_organization_and_biogenesis	20	1	1.80328	-0.365672	473	266.592	325.54	384.488	0.688245
GO:0007028_cytoplasm_organization_and_biogenesis	53	2	1.36096	-0.361433	474	267.93	326.82	385.71	0.689494
GO:0050791_regulation_of_physiological_process	1258	36	1.03208	-0.352001	475	269.682	328.87	388.058	0.692358
GO:0006401_RNA_catabolism	21	1	1.71741	-0.34998	479	274.411	333.63	392.849	0.696514
GO:0006487_protein_amino_acid_N-linked_glycosylation	21	1	1.71741	-0.34998	479	274.411	333.63	392.849	0.696514
GO:0043087_regulation_of_GTPase_activity	21	1	1.71741	-0.34998	479	274.411	333.63	392.849	0.696514
GO:0051347_positive_regulation_of_transferase_activity	21	1	1.71741	-0.34998	479	274.411	333.63	392.849	0.696514
GO:0007049_cell_cycle	335	10	1.07658	-0.344449	480	275.613	334.8	393.987	0.6975
GO:0006694_steroid_biosynthesis	22	1	1.63934	-0.335246	485	282.541	342.08	401.619	0.70532
GO:0006865_amino_acid_transport	22	1	1.63934	-0.335246	485	282.541	342.08	401.619	0.70532
GO:0009790_embryonic_development	22	1	1.63934	-0.335246	485	282.541	342.08	401.619	0.70532
GO:0016485_protein_processing	22	1	1.63934	-0.335246	485	282.541	342.08	401.619	0.70532
GO:0045595_regulation_of_cell_differentiation	22	1	1.63934	-0.335246	485	282.541	342.08	401.619	0.70532
GO:0009987_cellular_process	4152	116	1.00761	-0.334769	486	282.811	342.37	401.929	0.704465
GO:0044262_cellular_carbohydrate_metabolism	126	4	1.14494	-0.332574	487	284.053	343.72	403.387	0.705791
GO:0006605_protein_targeting	92	3	1.17605	-0.325538	488	285.388	345.27	405.152	0.70752
GO:0006470_protein_amino_acid_dephosphorylation	57	2	1.26546	-0.325526	489	285.898	345.88	405.862	0.707321
GO:0006986_response_to_unfolded_protein	23	1	1.56807	-0.321383	493	288.117	348.15	408.183	0.706187
GO:0015837_amine_transport	23	1	1.56807	-0.321383	493	288.117	348.15	408.183	0.706187
GO:0051049_regulation_of_transport	23	1	1.56807	-0.321383	493	288.117	348.15	408.183	0.706187
[truncated: 2,091 more rows]

## Sheet: 4.  AdenoCa vs. Barrett's under
HYPERLINKED GO CATEGORY	TOTAL GENES	UNDEREXPRESSED GENES	ENRICHMENT	LOG10(p)	CUMULATIVE NUMBER OF CATEGORIES	CUMULATIVE RANDOMS LOWER BOUND	CUMULATIVE RANDOMS MEAN	CUMULATIVE RANDOMS UPPER BOUND	FALSE DISCOVERY RATE
[truncated: 2,583 more rows]
